# Supplementary material for: The decline and fall of the mammalian stem
Source: PeerJ. 2024 Feb 27;12:e17004. doi: 10.7717/peerj.17004 (PMC10906263; doi:10.7717/peerj.17004)
Supplement: Data S1 [file peerj-12-17004-s001.csv]

occurrence_no	record_type	reid_no	flags	collection_no	identified_name	identified_rank	identified_no	difference	accepted_name	accepted_attr	accepted_rank	accepted_no	early_interval	late_interval	max_ma	min_ma	ref_author	ref_pubyr	reference_no	phylum	phylum_no	class	class_no	order	order_no	family	family_no	genus	genus_no	subgenus_no	collection_name	collection_subset	collection_aka	lng	lat	cc	state	county	latlng_basis	latlng_precision	geogscale	geogcomments	paleomodel	paleolng	paleolat	geoplate	protected	formation	stratgroup
138845	occ			11805	Morganucodon n. sp. oehleri	species	203398		Morganucodon oehleri		species	203398	Hettangian		201.3	199.3	Robinson	1962	43837	Chordata	33815	Osteichthyes	34881	Morganucodonta	175182	Morganucodontidae	39748	Morganucodon	39753		Yang Tsao Ti, Lufeng (lower)			102.107323	25.172689	CN	Yunnan	Lufeng	based on nearby landmark	6	hand sample	Yang Tsao Ti (Goat Grass Place), near Ta Ti, 25-30 min walk NE of Lufeng city.	gp_mid	120.20	37.81	611		Lufeng
149619	occ			13220	n. gen. Therioherpeton n. sp. cargnini	species	95407		Therioherpeton cargnini		species	95407	Carnian	Norian	237	208.5	Bonaparte and Barbarena	1975	4389	Chordata	33815	Osteichthyes	34881	Therapsida	38935	NO_FAMILY_SPECIFIED	NF	Therioherpeton	39228		Therioherpeton site, Faixa Nova		Outcrop BR-14	-53.791389	-29.701944	BR	Rio Grande do Sul	Santa Maria	based on nearby landmark	seconds	outcrop	Roadcut on highway BR-216, ~200 meters NW of Cerriquito. Lat long are for the nearby site of Faixa Nova, as given by Montefeltro et al. (2010)	gp_mid	-9.00	-38.72	201		Santa Maria	Rosário do Sul
149837	occ			13266	n. gen. Adelobasileus n. sp. cromptoni	species	53176		Adelobasileus cromptoni		species	53176	Norian		228	208.5	Lucas and Luo	1993	3846	Chordata	33815	Osteichthyes	34881	Therapsida	38935	NO_FAMILY_SPECIFIED	NF	Adelobasileus	53175		NMMNH L-1430, Upper Kalgary		Dockum Formation	-101.163887	33.433887	US	Texas	Crosby	stated in text	seconds	outcrop	Head of Home Creek north of Kalgary (UTM 3701500N, 298850E, Zone 14; NAD 27 = coordinates from text). 400 m upstream (S) of Lower Kalgary	gp_mid	-30.75	7.72	101		Tecovas	Chinle
149844	occ	17945		13266	Cynodontia indet.	infraorder	39168		Cynodontia		infraorder	39168	Norian		228	208.5	Heckert	2004	17273	Chordata	33815	Osteichthyes	34881	Therapsida	38935						NMMNH L-1430, Upper Kalgary		Dockum Formation	-101.163887	33.433887	US	Texas	Crosby	stated in text	seconds	outcrop	Head of Home Creek north of Kalgary (UTM 3701500N, 298850E, Zone 14; NAD 27 = coordinates from text). 400 m upstream (S) of Lower Kalgary	gp_mid	-30.75	7.72	101		Tecovas	Chinle
149857	occ			13268	Mammalia indet.	class	36651		Mammalia		class	36651	Late Barremian	Early Aptian	130	122.46	Buffetaut and Ford	1979	4398	Chordata	33815	Mammalia	36651								SZ 377840 Bernissartia locality (Wealden)		Isle of Wight	-1.468000	50.654499	UK	England	Isle of Wight	stated in text	4	outcrop	"...about midway between Compton Grange Chine and Hanover Point (map reference SZ 377840), at beach level in the second of the three lignitic bands depicted by Osborne White (1921)." SW coast of Isle of Wight	gp_mid	24.07	37.88	315		Vectis	Wealden
149868	occ	24304		13271	Massetognathus teruggii	species	80894	subjective synonym of	Massetognathus pascuali		species	80893	Ladinian		242	237	Sereno and Arcucci	1994	13754	Chordata	33815	Osteichthyes	34881	Therapsida	38935	Traversodontidae	39195	Massetognathus	39203		Chañares River, 4 km north	26092	Los Chañares	-67.820557	-29.823055	AR	La Rioja		estimated from map	seconds	small collection	4 km N of mouth of Chañares River	gp_mid	-27.03	-33.78	291		Chañares	Agua de la Peña
149921	occ	34158		13273	Pachygenelus n. sp. milleri	species	144450	nomen dubium	Tritheledontidae		family	39229	Norian		228	208.5	Chatterjee	1983	29595	Chordata	33815	Osteichthyes	34881	Therapsida	38935	Tritheledontidae	39229				Miller's Ranch Quarry		Post Quarry, Dockum Group, ETE Locality 1583, MOTT VPL 3624	-101.315002	33.521389	US	Texas	Garza	stated in text	seconds	small collection	R. C. Miller Ranch/Post quarry, 9 mi/14.5 km SE of of Post, Garza County, W Texas; coordinates stated by Bolt & Chatterjee (2000) and Chatterjee (1991)	gp_mid	-30.86	7.83	101		Cooper Canyon	Dockum
154976	occ			13776	Djadochtatherium catopsaloides	species	204041	recombined as	Catopsbaatar catopsaloides		species	204041	Middle Campanian	Late Campanian	83.5	70.6	Kielan-Jaworowska	1974	7761	Chordata	33815	Mammalia	36651	Multituberculata	39779	Djadochtatheriidae	57339	Catopsbaatar	106766		Khulsan (general) [PMPE]		Polish-Mongolian Palaeontological Expedition, East Nemegt	101.125000	43.487499	MN	Omnogov		estimated from map	seconds	outcrop	unspecified sites from throughout Khulsan locality, 6 km ESE of Nemegt locality, Nemegt Basin	gp_mid			coordinates not computable using this model		Baruungoyot
154977	occ			13776	Nemegtbaatar gobiensis	species	204010		Nemegtbaatar gobiensis		species	204010	Middle Campanian	Late Campanian	83.5	70.6	Kielan-Jaworowska	1974	7761	Chordata	33815	Mammalia	36651	Multituberculata	39779	NO_FAMILY_SPECIFIED	NF	Nemegtbaatar	39844		Khulsan (general) [PMPE]		Polish-Mongolian Palaeontological Expedition, East Nemegt	101.125000	43.487499	MN	Omnogov		estimated from map	seconds	outcrop	unspecified sites from throughout Khulsan locality, 6 km ESE of Nemegt locality, Nemegt Basin	gp_mid			coordinates not computable using this model		Baruungoyot
154978	occ			13776	n. gen. Chulsanbaatar n. sp. vulgaris	species	204040		Chulsanbaatar vulgaris		species	204040	Middle Campanian	Late Campanian	83.5	70.6	Kielan-Jaworowska	1974	7761	Chordata	33815	Mammalia	36651	Multituberculata	39779	NO_FAMILY_SPECIFIED	NF	Chulsanbaatar	39849		Khulsan (general) [PMPE]		Polish-Mongolian Palaeontological Expedition, East Nemegt	101.125000	43.487499	MN	Omnogov		estimated from map	seconds	outcrop	unspecified sites from throughout Khulsan locality, 6 km ESE of Nemegt locality, Nemegt Basin	gp_mid			coordinates not computable using this model		Baruungoyot
154979	occ			13776	n. gen. Barunlestes n. sp. butleri	species	57289		Barunlestes butleri		species	57289	Middle Campanian	Late Campanian	83.5	70.6	Kielan-Jaworowska	1975	10442	Chordata	33815	Mammalia	36651	NO_ORDER_SPECIFIED	NO	Zalambdalestidae	40215	Barunlestes	40216		Khulsan (general) [PMPE]		Polish-Mongolian Palaeontological Expedition, East Nemegt	101.125000	43.487499	MN	Omnogov		estimated from map	seconds	outcrop	unspecified sites from throughout Khulsan locality, 6 km ESE of Nemegt locality, Nemegt Basin	gp_mid			coordinates not computable using this model		Baruungoyot
154980	occ			13776	Asioryctes nemegtensis	species	57288		Asioryctes nemegtensis		species	57288	Middle Campanian	Late Campanian	83.5	70.6	Kielan-Jaworowska	1975	10442	Chordata	33815	Mammalia	36651	NO_ORDER_SPECIFIED	NO	NO_FAMILY_SPECIFIED	NF	Asioryctes	40213		Khulsan (general) [PMPE]		Polish-Mongolian Palaeontological Expedition, East Nemegt	101.125000	43.487499	MN	Omnogov		estimated from map	seconds	outcrop	unspecified sites from throughout Khulsan locality, 6 km ESE of Nemegt locality, Nemegt Basin	gp_mid			coordinates not computable using this model		Baruungoyot
154981	occ			13776	Deltatheridium pretrituberculare	species	70456		Deltatheridium pretrituberculare		species	70456	Middle Campanian	Late Campanian	83.5	70.6	Maryanska and Osmólska	1975	6048	Chordata	33815	Mammalia	36651	Deltatheroida	137744	Deltatheridiidae	39919	Deltatheridium	39920		Khulsan (general) [PMPE]		Polish-Mongolian Palaeontological Expedition, East Nemegt	101.125000	43.487499	MN	Omnogov		estimated from map	seconds	outcrop	unspecified sites from throughout Khulsan locality, 6 km ESE of Nemegt locality, Nemegt Basin	gp_mid			coordinates not computable using this model		Baruungoyot
157182	occ			13937	n. gen. Eomaia n. sp. scansoria	species	67563		Eomaia scansoria		species	67563	Barremian		129.4	125	Ji et al.	2002	6171	Chordata	33815	Mammalia	36651	NO_ORDER_SPECIFIED	NO	NO_FAMILY_SPECIFIED	NF	Eomaia	67562		Dawangzhangzi			121.416664	41.366669	CN	Liaoning	Lingyuan	based on political unit	minutes	outcrop	Lat/Long taken for Dawangzhangzi township	gp_mid	129.68	41.55	604		Yixian	Jehol
161480	occ			14228	Megazostrodon sp.	genus	39752		Megazostrodon		genus	39752	Hettangian	Sinemurian	201.3	190.8	Gow	1986	6296	Chordata	33815	Osteichthyes	34881	Morganucodonta	175182	Megazostrodontidae	208885	Megazostrodon	39752		Farm Gertruida (farm #38)			27.566668	-28.900000	ZA	Free State		based on political unit	seconds	local area	"collected on the farm Gertruida (farm number 38) near Clocolan in the Orange Free State"	gp_mid	15.57	-42.97	701		Elliot	Stormberg
162414	occ			14374	Astroconodon cf. denisoni	species	44368		Astroconodon denisoni		species	44368	Late Aptian	Early Albian	122.46	109	Cifelli et al.	1997	1219	Chordata	33815	Mammalia	36651	Eutriconodonta	67671	Triconodontidae	39760	Astroconodon	39763		Antlers Formation (OMNH V212)		DUPLICATE REF 1219 or 1230	-96.099998	34.400002	US	Oklahoma	Atoka	based on political unit	1	small collection		gp_mid	-39.39	37.98	101		Antlers	Trinity
162415	occ	14		14375	Astroconodon denisoni	species	44368		Astroconodon denisoni		species	44368	Late Aptian	Early Albian	122.46	109	Jacobs and Winkler	1998	2008	Chordata	33815	Mammalia	36651	Eutriconodonta	67671	Triconodontidae	39760	Astroconodon	39763		Butler Farm		SMU Loc. 20	-97.616669	33.283333	US	Texas	Wise	stated in text	minutes	small collection	250 yd NE of U. S. Highway 81, 3 mi NW of Decatur; coordinate given by Tasch 1967	gp_mid			coordinates not computable using this model	FED	Antlers	Trinity
162416	occ	15		14375	Paracimexomys sp.	genus	39788		Paracimexomys		genus	39788	Late Aptian	Early Albian	122.46	109	Krause et al.	1990	2167	Chordata	33815	Mammalia	36651	Multituberculata	39779	NO_FAMILY_SPECIFIED	NF	Paracimexomys	39788		Butler Farm		SMU Loc. 20	-97.616669	33.283333	US	Texas	Wise	stated in text	minutes	small collection	250 yd NE of U. S. Highway 81, 3 mi NW of Decatur; coordinate given by Tasch 1967	gp_mid			coordinates not computable using this model	FED	Antlers	Trinity
162417	occ			14375	n. gen. Kermackia n. sp. texana	species	47439		Kermackia texana		species	47439	Late Aptian	Early Albian	122.46	109	Slaughter	1971	3188	Chordata	33815	Mammalia	36651	NO_ORDER_SPECIFIED	NO	Kermackiidae	39928	Kermackia	39929		Butler Farm		SMU Loc. 20	-97.616669	33.283333	US	Texas	Wise	stated in text	minutes	small collection	250 yd NE of U. S. Highway 81, 3 mi NW of Decatur; coordinate given by Tasch 1967	gp_mid			coordinates not computable using this model	FED	Antlers	Trinity
162418	occ			14375	Trinititherium n. sp. slaughteri	species	52502	subjective synonym of	Kermackia texana		species	47439	Late Aptian	Early Albian	122.46	109	Butler	1978	1162	Chordata	33815	Mammalia	36651	NO_ORDER_SPECIFIED	NO	Kermackiidae	39928	Kermackia	39929		Butler Farm		SMU Loc. 20	-97.616669	33.283333	US	Texas	Wise	stated in text	minutes	small collection	250 yd NE of U. S. Highway 81, 3 mi NW of Decatur; coordinate given by Tasch 1967	gp_mid			coordinates not computable using this model	FED	Antlers	Trinity
162419	occ			14375	Slaughteria n. sp. eruptens	species	51607	subjective synonym of	Pappotherium pattersoni		species	49766	Late Aptian	Early Albian	122.46	109	Butler	1978	1162	Chordata	33815	Mammalia	36651	NO_ORDER_SPECIFIED	NO	Pappotheriidae	39923	Pappotherium	39924		Butler Farm		SMU Loc. 20	-97.616669	33.283333	US	Texas	Wise	stated in text	minutes	small collection	250 yd NE of U. S. Highway 81, 3 mi NW of Decatur; coordinate given by Tasch 1967	gp_mid			coordinates not computable using this model	FED	Antlers	Trinity
162420	occ			14375	n. gen. Clemensia n. sp. texana	species	45173	recombined as	Holoclemensia texana		species	45173	Late Aptian	Early Albian	122.46	109	Slaughter	1968	3186	Chordata	33815	Mammalia	36651	NO_ORDER_SPECIFIED	NO	Holoclemensiidae	39926	Holoclemensia	39927		Butler Farm		SMU Loc. 20	-97.616669	33.283333	US	Texas	Wise	stated in text	minutes	small collection	250 yd NE of U. S. Highway 81, 3 mi NW of Decatur; coordinate given by Tasch 1967	gp_mid			coordinates not computable using this model	FED	Antlers	Trinity
162421	occ			14375	n. gen. Pappotherium n. sp. pattersoni	species	49766		Pappotherium pattersoni		species	49766	Late Aptian	Early Albian	122.46	109	Slaughter	1965	3184	Chordata	33815	Mammalia	36651	NO_ORDER_SPECIFIED	NO	Pappotheriidae	39923	Pappotherium	39924		Butler Farm		SMU Loc. 20	-97.616669	33.283333	US	Texas	Wise	stated in text	minutes	small collection	250 yd NE of U. S. Highway 81, 3 mi NW of Decatur; coordinate given by Tasch 1967	gp_mid			coordinates not computable using this model	FED	Antlers	Trinity
162423	occ			14377	Gobiconodon ostromi	species	46675		Gobiconodon ostromi		species	46675	Middle Albian	Early Cenomanian	109	93.5	Jenkins and Schaff	1988	2023	Chordata	33815	Mammalia	36651	Eutriconodonta	67671	Gobiconodontidae	67668	Gobiconodon	39757		Harvard MCZ 19860 Site, Cashen Ranch			-108.244400	45.438999	US	Montana	Big Horn	stated in text	4	small collection	NW 1/4 sec 34 T4S R28E	gp_mid			coordinates not computable using this model		Cloverly
162424	occ			14378	n. gen. Gobiconodon n. sp. ostromi	species	46675		Gobiconodon ostromi		species	46675	Middle Albian	Early Cenomanian	109	93.5	Jenkins and Schaff	1988	2023	Chordata	33815	Mammalia	36651	Eutriconodonta	67671	Gobiconodontidae	67668	Gobiconodon	39757		Harvard MCZ 19965 Site, Edwards Ranch			-108.811302	45.197399	US	Montana	Big Horn	stated in text	4	small collection	SE part of NW 1/4 sec 29 T7S R24E	gp_mid			coordinates not computable using this model	FED	Cloverly
162425	occ			14379	Triconodontidae indet.	family	39760		Triconodontidae		family	39760	Middle Albian	Early Cenomanian	109	93.5	Jenkins and Schaff	1988	2023	Chordata	33815	Mammalia	36651	Eutriconodonta	67671	Triconodontidae	39760				Harvard Triconodontid Site, Edwards Ranch			-108.811302	45.226200	US	Montana	Big Horn	based on political unit	4	outcrop	sec 17 T7S R24E	gp_mid			coordinates not computable using this model		Cloverly
162426	occ			14380	Triconodontidae indet.	family	39760		Triconodontidae		family	39760	Middle Albian	Early Cenomanian	109	93.5	Cifelli et al.	1998	1229	Chordata	33815	Mammalia	36651	Eutriconodonta	67671	Triconodontidae	39760				Cloverly (OMNH V62)		Unit V	-106.900002	45.099998	US	Montana	Big Horn	based on political unit	1	small collection		gp_mid			coordinates not computable using this model		Cloverly
162427	occ			14381	Corviconodon n. sp. montanensis	species	143620		Corviconodon montanensis		species	143620	Middle Albian	Early Cenomanian	109	93.5	Cifelli et al.	1998	1229	Chordata	33815	Mammalia	36651	Eutriconodonta	67671	Triconodontidae	39760	Corviconodon	39764		Cloverly (OMNH V920)			-106.900002	45.099998	US	Montana	Big Horn	based on political unit	1	small collection		gp_mid			coordinates not computable using this model		Cloverly
162428	occ	16		14382	Montanalestes keeblerorum	species	48803		Montanalestes keeblerorum		species	48802	Middle Albian	Early Cenomanian	109	93.5	Alroy	2002	6294	Chordata	33815	Mammalia	36651	NO_ORDER_SPECIFIED	NO	NO_FAMILY_SPECIFIED	NF	Montanalestes	39911		OMNH V1156			-109.000000	45.200001	US	Montana	Carbon	based on political unit	1	small collection		gp_mid			coordinates not computable using this model		Cloverly
162429	occ			14383	Cimolodontidae indet.	family	39823		Cimolodontidae		family	39823	Middle Cenomanian	Late Cenomanian	99.6	93.5	Eaton	1995	1409	Chordata	33815	Mammalia	36651	Multituberculata	39779	Cimolodontidae	39823				near Alton (MNA 939)		UMNH VP Loc. 123	-111.199997	37.400002	US	Utah	Kane	based on political unit	1	small collection	Kaiparowits Plateau, near Alton	gp_mid	-69.64	44.57	101	FED	Naturita
162430	occ	17		14383	Paracimexomys cf. robisoni	species	49790		Paracimexomys robisoni		species	49790	Middle Cenomanian	Late Cenomanian	99.6	93.5	Eaton	1995	1409	Chordata	33815	Mammalia	36651	Multituberculata	39779	NO_FAMILY_SPECIFIED	NF	Paracimexomys	39788		near Alton (MNA 939)		UMNH VP Loc. 123	-111.199997	37.400002	US	Utah	Kane	based on political unit	1	small collection	Kaiparowits Plateau, near Alton	gp_mid	-69.64	44.57	101	FED	Naturita
162431	occ			14383	Paracimexomys sp. informal	genus	39788		Paracimexomys		genus	39788	Middle Cenomanian	Late Cenomanian	99.6	93.5	Eaton and Cifelli	1988	1412	Chordata	33815	Mammalia	36651	Multituberculata	39779	NO_FAMILY_SPECIFIED	NF	Paracimexomys	39788		near Alton (MNA 939)		UMNH VP Loc. 123	-111.199997	37.400002	US	Utah	Kane	based on political unit	1	small collection	Kaiparowits Plateau, near Alton	gp_mid	-69.64	44.57	101	FED	Naturita
162432	occ			14383	cf. Paracimexomys sp.	genus	39788		Paracimexomys		genus	39788	Middle Cenomanian	Late Cenomanian	99.6	93.5	Eaton and Cifelli	1988	1412	Chordata	33815	Mammalia	36651	Multituberculata	39779	NO_FAMILY_SPECIFIED	NF	Paracimexomys	39788		near Alton (MNA 939)		UMNH VP Loc. 123	-111.199997	37.400002	US	Utah	Kane	based on political unit	1	small collection	Kaiparowits Plateau, near Alton	gp_mid	-69.64	44.57	101	FED	Naturita
162433	occ			14383	Dakotamys malcolmi	species	45525		Dakotamys malcolmi		species	45525	Middle Cenomanian	Late Cenomanian	99.6	93.5	Eaton	1995	1409	Chordata	33815	Mammalia	36651	Multituberculata	39779	NO_FAMILY_SPECIFIED	NF	Dakotamys	39786		near Alton (MNA 939)		UMNH VP Loc. 123	-111.199997	37.400002	US	Utah	Kane	based on political unit	1	small collection	Kaiparowits Plateau, near Alton	gp_mid	-69.64	44.57	101	FED	Naturita
162434	occ			14383	Alphadon lillegraveni	species	43919	recombined as	Eoalphadon lillegraveni		species	43919	Middle Cenomanian	Late Cenomanian	99.6	93.5	Eaton	1993	1407	Chordata	33815	Mammalia	36651	NO_ORDER_SPECIFIED	NO	Alphadontidae	67663	Eoalphadon	253247		near Alton (MNA 939)		UMNH VP Loc. 123	-111.199997	37.400002	US	Utah	Kane	based on political unit	1	small collection	Kaiparowits Plateau, near Alton	gp_mid	-69.64	44.57	101	FED	Naturita
162435	occ	33208		14383	Eoalphadon sp.	genus	253247		Eoalphadon		genus	253247	Middle Cenomanian	Late Cenomanian	99.6	93.5	Titus et al.	2016	61882	Chordata	33815	Mammalia	36651	NO_ORDER_SPECIFIED	NO	Alphadontidae	67663	Eoalphadon	253247		near Alton (MNA 939)		UMNH VP Loc. 123	-111.199997	37.400002	US	Utah	Kane	based on political unit	1	small collection	Kaiparowits Plateau, near Alton	gp_mid	-69.64	44.57	101	FED	Naturita
162436	occ			14383	Pariadens kirklandi	species	49997		Pariadens kirklandi		species	49997	Middle Cenomanian	Late Cenomanian	99.6	93.5	Eaton	1993	1407	Chordata	33815	Mammalia	36651	NO_ORDER_SPECIFIED	NO	Stagodontidae	40004	Pariadens	40009		near Alton (MNA 939)		UMNH VP Loc. 123	-111.199997	37.400002	US	Utah	Kane	based on political unit	1	small collection	Kaiparowits Plateau, near Alton	gp_mid	-69.64	44.57	101	FED	Naturita
162437	occ			14383	Theria indet.	subclass	39860		Theria		subclass	39860	Middle Cenomanian	Late Cenomanian	99.6	93.5	Eaton	1993	1407	Chordata	33815	Mammalia	36651								near Alton (MNA 939)		UMNH VP Loc. 123	-111.199997	37.400002	US	Utah	Kane	based on political unit	1	small collection	Kaiparowits Plateau, near Alton	gp_mid	-69.64	44.57	101	FED	Naturita
162438	occ			14384	Dakotamys malcolmi	species	45525		Dakotamys malcolmi		species	45525	Cenomanian		100.5	93.9	Eaton	1995	1409	Chordata	33815	Mammalia	36651	Multituberculata	39779	NO_FAMILY_SPECIFIED	NF	Dakotamys	39786		Dakota Formation (MNA 1064)			-111.500000	37.799999	US	Utah	Garfield	based on political unit	1	small collection	Kaiparowits Plateau, Bryce Canyon, NE of Tropic	gp_mid	-69.89	45.00	101	FED	Dakota
162439	occ			14384	Dakotadens morrowi	species	45521		Dakotadens morrowi		species	45521	Cenomanian		100.5	93.9	Eaton	1993	1407	Chordata	33815	Mammalia	36651	NO_ORDER_SPECIFIED	NO	NO_FAMILY_SPECIFIED	NF	Dakotadens	39908		Dakota Formation (MNA 1064)			-111.500000	37.799999	US	Utah	Garfield	based on political unit	1	small collection	Kaiparowits Plateau, Bryce Canyon, NE of Tropic	gp_mid	-69.89	45.00	101	FED	Dakota
162440	occ			14384	Alphadon clemensi	species	43914	recombined as	Eoalphadon clemensi		species	43914	Cenomanian		100.5	93.9	Eaton	1993	1407	Chordata	33815	Mammalia	36651	NO_ORDER_SPECIFIED	NO	Alphadontidae	67663	Eoalphadon	253247		Dakota Formation (MNA 1064)			-111.500000	37.799999	US	Utah	Garfield	based on political unit	1	small collection	Kaiparowits Plateau, Bryce Canyon, NE of Tropic	gp_mid	-69.89	45.00	101	FED	Dakota
162441	occ	19		14385	Cimolodon cf. similis	species	45123		Cimolodon similis		species	45123	Middle Cenomanian	Late Cenomanian	99.6	93.5	Eaton	1995	1409	Chordata	33815	Mammalia	36651	Multituberculata	39779	Cimolodontidae	39823	Cimolodon	39825		Bulldog Bench (MNA 1067)		UMNH VP Loc. 27; OMNH V808	-111.500000	37.799999	US	Utah	Garfield	based on political unit	1	small collection	Kaiparowits Plateau, Bryce Canyon, NE of Tropic; 2.4 km northwest of Cannonville\r\n\r\nAKA old Kane County	gp_mid	-69.89	45.00	101	FED	Naturita
162442	occ			14385	Cimolodontidae indet.	family	39823		Cimolodontidae		family	39823	Middle Cenomanian	Late Cenomanian	99.6	93.5	Eaton	1995	1409	Chordata	33815	Mammalia	36651	Multituberculata	39779	Cimolodontidae	39823				Bulldog Bench (MNA 1067)		UMNH VP Loc. 27; OMNH V808	-111.500000	37.799999	US	Utah	Garfield	based on political unit	1	small collection	Kaiparowits Plateau, Bryce Canyon, NE of Tropic; 2.4 km northwest of Cannonville\r\n\r\nAKA old Kane County	gp_mid	-69.89	45.00	101	FED	Naturita
162443	occ	20		14385	Paracimexomys cf. robisoni	species	49790		Paracimexomys robisoni		species	49790	Middle Cenomanian	Late Cenomanian	99.6	93.5	Eaton	1995	1409	Chordata	33815	Mammalia	36651	Multituberculata	39779	NO_FAMILY_SPECIFIED	NF	Paracimexomys	39788		Bulldog Bench (MNA 1067)		UMNH VP Loc. 27; OMNH V808	-111.500000	37.799999	US	Utah	Garfield	based on political unit	1	small collection	Kaiparowits Plateau, Bryce Canyon, NE of Tropic; 2.4 km northwest of Cannonville\r\n\r\nAKA old Kane County	gp_mid	-69.89	45.00	101	FED	Naturita
162444	occ			14385	Bryceomys sp.	genus	39781		Bryceomys		genus	39781	Middle Cenomanian	Late Cenomanian	99.6	93.5	Eaton and Cifelli	2001	6099	Chordata	33815	Mammalia	36651	Multituberculata	39779	NO_FAMILY_SPECIFIED	NF	Bryceomys	39781		Bulldog Bench (MNA 1067)		UMNH VP Loc. 27; OMNH V808	-111.500000	37.799999	US	Utah	Garfield	based on political unit	1	small collection	Kaiparowits Plateau, Bryce Canyon, NE of Tropic; 2.4 km northwest of Cannonville\r\n\r\nAKA old Kane County	gp_mid	-69.89	45.00	101	FED	Naturita
162445	occ			14385	Paracimexomys sp.	genus	39788		Paracimexomys		genus	39788	Middle Cenomanian	Late Cenomanian	99.6	93.5	Eaton	1995	1409	Chordata	33815	Mammalia	36651	Multituberculata	39779	NO_FAMILY_SPECIFIED	NF	Paracimexomys	39788		Bulldog Bench (MNA 1067)		UMNH VP Loc. 27; OMNH V808	-111.500000	37.799999	US	Utah	Garfield	based on political unit	1	small collection	Kaiparowits Plateau, Bryce Canyon, NE of Tropic; 2.4 km northwest of Cannonville\r\n\r\nAKA old Kane County	gp_mid	-69.89	45.00	101	FED	Naturita
162446	occ			14385	Dakotamys n. sp. malcolmi	species	45525		Dakotamys malcolmi		species	45525	Middle Cenomanian	Late Cenomanian	99.6	93.5	Eaton	1995	1409	Chordata	33815	Mammalia	36651	Multituberculata	39779	NO_FAMILY_SPECIFIED	NF	Dakotamys	39786		Bulldog Bench (MNA 1067)		UMNH VP Loc. 27; OMNH V808	-111.500000	37.799999	US	Utah	Garfield	based on political unit	1	small collection	Kaiparowits Plateau, Bryce Canyon, NE of Tropic; 2.4 km northwest of Cannonville\r\n\r\nAKA old Kane County	gp_mid	-69.89	45.00	101	FED	Naturita
162447	occ			14385	Dakotamys ? sp.	genus	39786		Dakotamys		genus	39786	Middle Cenomanian	Late Cenomanian	99.6	93.5	Eaton	1995	1409	Chordata	33815	Mammalia	36651	Multituberculata	39779	NO_FAMILY_SPECIFIED	NF	Dakotamys	39786		Bulldog Bench (MNA 1067)		UMNH VP Loc. 27; OMNH V808	-111.500000	37.799999	US	Utah	Garfield	based on political unit	1	small collection	Kaiparowits Plateau, Bryce Canyon, NE of Tropic; 2.4 km northwest of Cannonville\r\n\r\nAKA old Kane County	gp_mid	-69.89	45.00	101	FED	Naturita
162448	occ			14385	Multituberculata indet. informal	order	39779		Multituberculata		order	39779	Middle Cenomanian	Late Cenomanian	99.6	93.5	Eaton	1995	1409	Chordata	33815	Mammalia	36651	Multituberculata	39779						Bulldog Bench (MNA 1067)		UMNH VP Loc. 27; OMNH V808	-111.500000	37.799999	US	Utah	Garfield	based on political unit	1	small collection	Kaiparowits Plateau, Bryce Canyon, NE of Tropic; 2.4 km northwest of Cannonville\r\n\r\nAKA old Kane County	gp_mid	-69.89	45.00	101	FED	Naturita
162449	occ			14385	Multituberculata indet. B informal	order	39779	obsolete variant of	Multituberculata		order	39779	Middle Cenomanian	Late Cenomanian	99.6	93.5	Eaton	1995	1409	Chordata	33815	Mammalia	36651	Multituberculata	39779						Bulldog Bench (MNA 1067)		UMNH VP Loc. 27; OMNH V808	-111.500000	37.799999	US	Utah	Garfield	based on political unit	1	small collection	Kaiparowits Plateau, Bryce Canyon, NE of Tropic; 2.4 km northwest of Cannonville\r\n\r\nAKA old Kane County	gp_mid	-69.89	45.00	101	FED	Naturita
162450	occ			14385	Dakotadens sp.	genus	39908		Dakotadens		genus	39908	Middle Cenomanian	Late Cenomanian	99.6	93.5	Eaton	1993	1407	Chordata	33815	Mammalia	36651	NO_ORDER_SPECIFIED	NO	NO_FAMILY_SPECIFIED	NF	Dakotadens	39908		Bulldog Bench (MNA 1067)		UMNH VP Loc. 27; OMNH V808	-111.500000	37.799999	US	Utah	Garfield	based on political unit	1	small collection	Kaiparowits Plateau, Bryce Canyon, NE of Tropic; 2.4 km northwest of Cannonville\r\n\r\nAKA old Kane County	gp_mid	-69.89	45.00	101	FED	Naturita
162451	occ			14385	Alphadon n. sp. clemensi	species	43914	recombined as	Eoalphadon clemensi		species	43914	Middle Cenomanian	Late Cenomanian	99.6	93.5	Eaton	1993	1407	Chordata	33815	Mammalia	36651	NO_ORDER_SPECIFIED	NO	Alphadontidae	67663	Eoalphadon	253247		Bulldog Bench (MNA 1067)		UMNH VP Loc. 27; OMNH V808	-111.500000	37.799999	US	Utah	Garfield	based on political unit	1	small collection	Kaiparowits Plateau, Bryce Canyon, NE of Tropic; 2.4 km northwest of Cannonville\r\n\r\nAKA old Kane County	gp_mid	-69.89	45.00	101	FED	Naturita
162452	occ			14385	Alphadon n. sp. lillegraveni	species	43919	recombined as	Eoalphadon lillegraveni		species	43919	Middle Cenomanian	Late Cenomanian	99.6	93.5	Eaton	1993	1407	Chordata	33815	Mammalia	36651	NO_ORDER_SPECIFIED	NO	Alphadontidae	67663	Eoalphadon	253247		Bulldog Bench (MNA 1067)		UMNH VP Loc. 27; OMNH V808	-111.500000	37.799999	US	Utah	Garfield	based on political unit	1	small collection	Kaiparowits Plateau, Bryce Canyon, NE of Tropic; 2.4 km northwest of Cannonville\r\n\r\nAKA old Kane County	gp_mid	-69.89	45.00	101	FED	Naturita
162453	occ			14385	Alphadon sp.	genus	39947		Alphadon		genus	39947	Middle Cenomanian	Late Cenomanian	99.6	93.5	Eaton and Cifelli	1988	1412	Chordata	33815	Mammalia	36651	NO_ORDER_SPECIFIED	NO	Alphadontidae	67663	Alphadon	39947		Bulldog Bench (MNA 1067)		UMNH VP Loc. 27; OMNH V808	-111.500000	37.799999	US	Utah	Garfield	based on political unit	1	small collection	Kaiparowits Plateau, Bryce Canyon, NE of Tropic; 2.4 km northwest of Cannonville\r\n\r\nAKA old Kane County	gp_mid	-69.89	45.00	101	FED	Naturita
162454	occ			14385	Protalphadon sp.	genus	39985		Protalphadon		genus	39985	Middle Cenomanian	Late Cenomanian	99.6	93.5	Eaton	1993	1407	Chordata	33815	Mammalia	36651	NO_ORDER_SPECIFIED	NO	NO_FAMILY_SPECIFIED	NF	Protalphadon	39985		Bulldog Bench (MNA 1067)		UMNH VP Loc. 27; OMNH V808	-111.500000	37.799999	US	Utah	Garfield	based on political unit	1	small collection	Kaiparowits Plateau, Bryce Canyon, NE of Tropic; 2.4 km northwest of Cannonville\r\n\r\nAKA old Kane County	gp_mid	-69.89	45.00	101	FED	Naturita
162455	occ			14385	Pariadens kirklandi	species	49997		Pariadens kirklandi		species	49997	Middle Cenomanian	Late Cenomanian	99.6	93.5	Eaton	1993	1407	Chordata	33815	Mammalia	36651	NO_ORDER_SPECIFIED	NO	Stagodontidae	40004	Pariadens	40009		Bulldog Bench (MNA 1067)		UMNH VP Loc. 27; OMNH V808	-111.500000	37.799999	US	Utah	Garfield	based on political unit	1	small collection	Kaiparowits Plateau, Bryce Canyon, NE of Tropic; 2.4 km northwest of Cannonville\r\n\r\nAKA old Kane County	gp_mid	-69.89	45.00	101	FED	Naturita
162456	occ			14385	Theria indet.	subclass	39860		Theria		subclass	39860	Middle Cenomanian	Late Cenomanian	99.6	93.5	Eaton	1993	1407	Chordata	33815	Mammalia	36651								Bulldog Bench (MNA 1067)		UMNH VP Loc. 27; OMNH V808	-111.500000	37.799999	US	Utah	Garfield	based on political unit	1	small collection	Kaiparowits Plateau, Bryce Canyon, NE of Tropic; 2.4 km northwest of Cannonville\r\n\r\nAKA old Kane County	gp_mid	-69.89	45.00	101	FED	Naturita
162457	occ			14386	Dakotadens morrowi	species	45521		Dakotadens morrowi		species	45521	Cenomanian		100.5	93.9	Eaton	1993	1407	Chordata	33815	Mammalia	36651	NO_ORDER_SPECIFIED	NO	NO_FAMILY_SPECIFIED	NF	Dakotadens	39908		Dakota Formation (MNA 1071)			-111.500000	37.799999	US	Utah	Garfield	based on political unit	1	small collection	Kaiparowits Plateau, Bryce Canyon, NE of Tropic	gp_mid	-69.89	45.00	101	FED	Dakota
162458	occ			14387	Dakotamys malcolmi	species	45525		Dakotamys malcolmi		species	45525	Middle Cenomanian		99.6	93.5	Eaton	1995	1409	Chordata	33815	Mammalia	36651	Multituberculata	39779	NO_FAMILY_SPECIFIED	NF	Dakotamys	39786		Dakota Formation (UCM Loc. 85358)		OMNH V7, MNA 1007-1, JGE 8513	-111.500000	37.799999	US	Utah	Garfield	based on political unit	1	small collection	Kaiparowits Plateau, Bryce Canyon, NE of Tropic	gp_mid	-69.89	45.00	101	FED	Dakota
162459	occ			14387	Pariadens n. sp. kirklandi	species	49997		Pariadens kirklandi		species	49997	Middle Cenomanian		99.6	93.5	Cifelli and Eaton	1987	1218	Chordata	33815	Mammalia	36651	NO_ORDER_SPECIFIED	NO	Stagodontidae	40004	Pariadens	40009		Dakota Formation (UCM Loc. 85358)		OMNH V7, MNA 1007-1, JGE 8513	-111.500000	37.799999	US	Utah	Garfield	based on political unit	1	small collection	Kaiparowits Plateau, Bryce Canyon, NE of Tropic	gp_mid	-69.89	45.00	101	FED	Dakota
162460	occ			14388	n. gen. Astroconodon n. sp. denisoni	species	44368		Astroconodon denisoni		species	44368	Late Aptian	Early Albian	122.46	109	Jacobs and Winkler	1998	2008	Chordata	33815	Mammalia	36651	Eutriconodonta	67671	Triconodontidae	39760	Astroconodon	39763		Greenwood Canyon		SMU Loc. 21	-97.582741	33.500179	US	Texas	Montague	estimated from map	6	outcrop	2.5 mi SW of Forestburg - this includes multiple smaller localities, including "Tricondont Gully" and "Turtle Gully"	gp_mid			coordinates not computable using this model		Antlers	Trinity
162461	occ			14388	Paracimexomys sp.	genus	39788		Paracimexomys		genus	39788	Late Aptian	Early Albian	122.46	109	Jacobs and Winkler	1998	2008	Chordata	33815	Mammalia	36651	Multituberculata	39779	NO_FAMILY_SPECIFIED	NF	Paracimexomys	39788		Greenwood Canyon		SMU Loc. 21	-97.582741	33.500179	US	Texas	Montague	estimated from map	6	outcrop	2.5 mi SW of Forestburg - this includes multiple smaller localities, including "Tricondont Gully" and "Turtle Gully"	gp_mid			coordinates not computable using this model		Antlers	Trinity
162462	occ			14388	n. gen. Spalacotheroides n. sp. bridwelli	species	51677		Spalacotheroides bridwelli		species	51677	Late Aptian	Early Albian	122.46	109	Patterson	1955	19641	Chordata	33815	Mammalia	36651	NO_ORDER_SPECIFIED	NO	Spalacotheriidae	39869	Spalacotheroides	39872		Greenwood Canyon		SMU Loc. 21	-97.582741	33.500179	US	Texas	Montague	estimated from map	6	outcrop	2.5 mi SW of Forestburg - this includes multiple smaller localities, including "Tricondont Gully" and "Turtle Gully"	gp_mid			coordinates not computable using this model		Antlers	Trinity
162463	occ			14388	Pappotherium pattersoni	species	49766		Pappotherium pattersoni		species	49766	Late Aptian	Early Albian	122.46	109	Jacobs and Winkler	1998	2008	Chordata	33815	Mammalia	36651	NO_ORDER_SPECIFIED	NO	Pappotheriidae	39923	Pappotherium	39924		Greenwood Canyon		SMU Loc. 21	-97.582741	33.500179	US	Texas	Montague	estimated from map	6	outcrop	2.5 mi SW of Forestburg - this includes multiple smaller localities, including "Tricondont Gully" and "Turtle Gully"	gp_mid			coordinates not computable using this model		Antlers	Trinity
162464	occ			14388	Adinodon n. sp. pattersoni	species	43737		Adinodon pattersoni		species	43737	Late Aptian	Early Albian	122.46	109	Jacobs and Winkler	1998	2008	Chordata	33815	Mammalia	36651	NO_ORDER_SPECIFIED	NO	NO_FAMILY_SPECIFIED	NF	Adinodon	39938		Greenwood Canyon		SMU Loc. 21	-97.582741	33.500179	US	Texas	Montague	estimated from map	6	outcrop	2.5 mi SW of Forestburg - this includes multiple smaller localities, including "Tricondont Gully" and "Turtle Gully"	gp_mid			coordinates not computable using this model		Antlers	Trinity
162465	occ			14389	Cimolodon cf. similis	species	45123		Cimolodon similis		species	45123	Coniacian	Santonian	89.8	83.6	Eaton and Cifelli	1988	1412	Chordata	33815	Mammalia	36651	Multituberculata	39779	Cimolodontidae	39823	Cimolodon	39825		OMNH V856		MNA 457-1, 457-2, 706-2	-111.500000	37.799999	US	Utah	Garfield	based on political unit	1	outcrop	Kaiparowits Plateau	gp_mid	-71.75	46.47	101	FED	Straight Cliffs
162466	occ			14389	Paracimexomys sp.	genus	39788		Paracimexomys		genus	39788	Coniacian	Santonian	89.8	83.6	Eaton et al.	1999	1413	Chordata	33815	Mammalia	36651	Multituberculata	39779	NO_FAMILY_SPECIFIED	NF	Paracimexomys	39788		OMNH V856		MNA 457-1, 457-2, 706-2	-111.500000	37.799999	US	Utah	Garfield	based on political unit	1	outcrop	Kaiparowits Plateau	gp_mid	-71.75	46.47	101	FED	Straight Cliffs
162467	occ	23		14389	Symmetrodontoides cf. oligodontos	species	51939		Symmetrodontoides oligodontos		species	51939	Coniacian	Santonian	89.8	83.6	Cifelli and Gordon	1999	1220	Chordata	33815	Mammalia	36651	NO_ORDER_SPECIFIED	NO	Spalacotheriidae	39869	Symmetrodontoides	39873		OMNH V856		MNA 457-1, 457-2, 706-2	-111.500000	37.799999	US	Utah	Garfield	based on political unit	1	outcrop	Kaiparowits Plateau	gp_mid	-71.75	46.47	101	FED	Straight Cliffs
162468	occ			14389	Peradectidae indet.	unranked clade	96592		Peradectidae		unranked clade	96592	Coniacian	Santonian	89.8	83.6	Eaton and Cifelli	1988	1412	Chordata	33815	Mammalia	36651			Peradectidae	96592				OMNH V856		MNA 457-1, 457-2, 706-2	-111.500000	37.799999	US	Utah	Garfield	based on political unit	1	outcrop	Kaiparowits Plateau	gp_mid	-71.75	46.47	101	FED	Straight Cliffs
162469	occ			14389	Stagodontidae indet.	family	40004		Stagodontidae		family	40004	Coniacian	Santonian	89.8	83.6	Eaton and Cifelli	1988	1412	Chordata	33815	Mammalia	36651	NO_ORDER_SPECIFIED	NO	Stagodontidae	40004				OMNH V856		MNA 457-1, 457-2, 706-2	-111.500000	37.799999	US	Utah	Garfield	based on political unit	1	outcrop	Kaiparowits Plateau	gp_mid	-71.75	46.47	101	FED	Straight Cliffs
162470	occ			14390	Astroconodon denisoni	species	44368		Astroconodon denisoni		species	44368	Albian		113	100.5	Slaughter	1969	3187	Chordata	33815	Mammalia	36651	Eutriconodonta	67671	Triconodontidae	39760	Astroconodon	39763		Kings Creek		King's Creek	-97.500000	33.500000	US	Texas	Montague	stated in text	1	small collection	"3 miles NE of Forestburg" (Tasch 1967: coordinate also given)	gp_mid	-49.06	39.35	101		Paluxy	Trinity
162471	occ			14391	Astroconodon denisoni	species	44368		Astroconodon denisoni		species	44368	Albian		113	100.5	Slaughter	1969	3187	Chordata	33815	Mammalia	36651	Eutriconodonta	67671	Triconodontidae	39760	Astroconodon	39763		Lewis			-97.566666	33.116669	US	Texas	Wise	based on political unit	minutes	small collection	"6 miles SSE of Decatur" (Tasch 1967: coordinate also given)	gp_mid	-49.22	38.98	101		Paluxy	Trinity
162472	occ			14392	Astroconodon cf. denisoni	species	44368		Astroconodon denisoni		species	44368	Late Aptian	Early Albian	122.46	109	Cifelli et al.	1997	1219	Chordata	33815	Mammalia	36651	Eutriconodonta	67671	Triconodontidae	39760	Astroconodon	39763		McLeod Prison (OMNH V706), Tomato Hill		Howard McLeod Correctional Center; HMCC; McLeod 2	-95.822998	34.154999	US	Oklahoma	Atoka	based on political unit	3	small collection	"Tomato Hill," a vocational training center for the Howard McLeod Correctional Center, 23 km WSW of Antlers	gp_mid			coordinates not computable using this model		Antlers	Trinity
162473	occ			14392	Paracimexomys ? n. sp. crossi	species	49784		Paracimexomys crossi		species	49784	Late Aptian	Early Albian	122.46	109	Cifelli	1997	1212	Chordata	33815	Mammalia	36651	Multituberculata	39779	NO_FAMILY_SPECIFIED	NF	Paracimexomys	39788		McLeod Prison (OMNH V706), Tomato Hill		Howard McLeod Correctional Center; HMCC; McLeod 2	-95.822998	34.154999	US	Oklahoma	Atoka	based on political unit	3	small collection	"Tomato Hill," a vocational training center for the Howard McLeod Correctional Center, 23 km WSW of Antlers	gp_mid			coordinates not computable using this model		Antlers	Trinity
162474	occ			14392	Multituberculata indet.	order	39779		Multituberculata		order	39779	Late Aptian	Early Albian	122.46	109	Cifelli et al.	1997	1219	Chordata	33815	Mammalia	36651	Multituberculata	39779						McLeod Prison (OMNH V706), Tomato Hill		Howard McLeod Correctional Center; HMCC; McLeod 2	-95.822998	34.154999	US	Oklahoma	Atoka	based on political unit	3	small collection	"Tomato Hill," a vocational training center for the Howard McLeod Correctional Center, 23 km WSW of Antlers	gp_mid			coordinates not computable using this model		Antlers	Trinity
162475	occ			14392	n. gen. Atokatheridium n. sp. boreni	species	44378		Atokatheridium boreni		species	44378	Late Aptian	Early Albian	122.46	109	Kielan-Jaworowska and Cifelli	2001	6098	Chordata	33815	Mammalia	36651	Deltatheroida	137744	Deltatheridiidae	39919	Atokatheridium	44377		McLeod Prison (OMNH V706), Tomato Hill		Howard McLeod Correctional Center; HMCC; McLeod 2	-95.822998	34.154999	US	Oklahoma	Atoka	based on political unit	3	small collection	"Tomato Hill," a vocational training center for the Howard McLeod Correctional Center, 23 km WSW of Antlers	gp_mid			coordinates not computable using this model		Antlers	Trinity
162476	occ	34298		14393	Varalphadon janetae	species	363918		Varalphadon janetae		species	363918	Coniacian	Santonian	89.8	83.6	Carneiro	2018	64003	Chordata	33815	Mammalia	36651	NO_ORDER_SPECIFIED	NO	Alphadontidae	67663	Varalphadon	39995		Moots Locality (UMNH VP Loc. 9)			-113.000000	37.700001	US	Utah	Iron	based on political unit	1	small collection	Markagunt Plateau	gp_mid			coordinates not computable using this model	FED	Straight Cliffs
162477	occ			14394	Paracimexomys robisoni	species	49790		Paracimexomys robisoni		species	49790	Early Cenomanian		99.6	93.5	Eaton and Nelson	1991	1416	Chordata	33815	Mammalia	36651	Multituberculata	39779	NO_FAMILY_SPECIFIED	NF	Paracimexomys	39788		Mussentuchit (DHBS)			-111.000000	39.000000	US	Utah	Emery	based on political unit	1	small collection	county assignment uncertain	gp_mid			coordinates not computable using this model	FED	Cedar Mountain	Dakota
162478	occ			14395	Paracimexomys n. sp. robisoni	species	49790		Paracimexomys robisoni		species	49790	Early Cenomanian		99.6	93.5	Eaton and Nelson	1991	1416	Chordata	33815	Mammalia	36651	Multituberculata	39779	NO_FAMILY_SPECIFIED	NF	Paracimexomys	39788		Mussentuchit (OMNH V823)		UCM Loc. 83242, MNA 1072, UCM Loc. 83242	-111.000000	39.000000	US	Utah	Emery	based on political unit	1	small collection	county assignment uncertain	gp_mid			coordinates not computable using this model	FED	Cedar Mountain	Dakota
162479	occ			14395	Paracimexomys n. sp. bestia	species	49783	recombined as	Cedaromys bestia		species	49783	Early Cenomanian		99.6	93.5	Eaton and Nelson	1991	1416	Chordata	33815	Mammalia	36651	Multituberculata	39779	NO_FAMILY_SPECIFIED	NF	Cedaromys	39783		Mussentuchit (OMNH V823)		UCM Loc. 83242, MNA 1072, UCM Loc. 83242	-111.000000	39.000000	US	Utah	Emery	based on political unit	1	small collection	county assignment uncertain	gp_mid			coordinates not computable using this model	FED	Cedar Mountain	Dakota
162480	occ	19981		14395	Bryceomys intermedius	species	44721		Bryceomys intermedius		species	44721	Early Cenomanian		99.6	93.5	Eaton and Cifelli	2001	6099	Chordata	33815	Mammalia	36651	Multituberculata	39779	NO_FAMILY_SPECIFIED	NF	Bryceomys	39781		Mussentuchit (OMNH V823)		UCM Loc. 83242, MNA 1072, UCM Loc. 83242	-111.000000	39.000000	US	Utah	Emery	based on political unit	1	small collection	county assignment uncertain	gp_mid			coordinates not computable using this model	FED	Cedar Mountain	Dakota
162481	occ			14395	Paracimexomys sp. A informal	genus	39788	obsolete variant of	Paracimexomys		genus	39788	Early Cenomanian		99.6	93.5	Eaton and Nelson	1991	1416	Chordata	33815	Mammalia	36651	Multituberculata	39779	NO_FAMILY_SPECIFIED	NF	Paracimexomys	39788		Mussentuchit (OMNH V823)		UCM Loc. 83242, MNA 1072, UCM Loc. 83242	-111.000000	39.000000	US	Utah	Emery	based on political unit	1	small collection	county assignment uncertain	gp_mid			coordinates not computable using this model	FED	Cedar Mountain	Dakota
162482	occ	19982		14395	Cedaromys parvus	species	44976		Cedaromys parvus		species	44976	Early Cenomanian		99.6	93.5	Eaton and Cifelli	2001	6099	Chordata	33815	Mammalia	36651	Multituberculata	39779	NO_FAMILY_SPECIFIED	NF	Cedaromys	39783		Mussentuchit (OMNH V823)		UCM Loc. 83242, MNA 1072, UCM Loc. 83242	-111.000000	39.000000	US	Utah	Emery	based on political unit	1	small collection	county assignment uncertain	gp_mid			coordinates not computable using this model	FED	Cedar Mountain	Dakota
162483	occ	26		14396	Spalacolestes cretulablatta	species	51673		Spalacolestes cretulablatta		species	51673	Early Cenomanian		99.6	93.5	Cifelli	1999	1213	Chordata	33815	Mammalia	36651	NO_ORDER_SPECIFIED	NO	Spalacotheriidae	39869	Spalacolestes	39870		Mussentuchit (OMNH V695)			-111.241997	38.657001	US	Utah	Emery	based on political unit	3	small collection	27 km S of Emery	gp_mid			coordinates not computable using this model	FED	Cedar Mountain	Dakota
162484	occ	27		14396	Spalacotheridium noblei	species	51676		Spalacotheridium noblei		species	51676	Early Cenomanian		99.6	93.5	Cifelli	1999	1213	Chordata	33815	Mammalia	36651	NO_ORDER_SPECIFIED	NO	Spalacotheriidae	39869	Spalacotheridium	39871		Mussentuchit (OMNH V695)			-111.241997	38.657001	US	Utah	Emery	based on political unit	3	small collection	27 km S of Emery	gp_mid			coordinates not computable using this model	FED	Cedar Mountain	Dakota
162485	occ			14396	Spalacotheriidae indet.	family	39869		Spalacotheriidae		family	39869	Early Cenomanian		99.6	93.5	Cifelli and Madsen	1999	1224	Chordata	33815	Mammalia	36651	NO_ORDER_SPECIFIED	NO	Spalacotheriidae	39869				Mussentuchit (OMNH V695)			-111.241997	38.657001	US	Utah	Emery	based on political unit	3	small collection	27 km S of Emery	gp_mid			coordinates not computable using this model	FED	Cedar Mountain	Dakota
162486	occ	28		14396	Astroconodon delicatus	species	44367		Astroconodon delicatus		species	44367	Early Cenomanian		99.6	93.5	Cifelli and Madsen	1998	1223	Chordata	33815	Mammalia	36651	Eutriconodonta	67671	Triconodontidae	39760	Astroconodon	39763		Mussentuchit (OMNH V695)			-111.241997	38.657001	US	Utah	Emery	based on political unit	3	small collection	27 km S of Emery	gp_mid			coordinates not computable using this model	FED	Cedar Mountain	Dakota
162487	occ	29		14396	Corviconodon utahensis	species	45284		Corviconodon utahensis		species	45284	Early Cenomanian		99.6	93.5	Cifelli and Madsen	1998	1223	Chordata	33815	Mammalia	36651	Eutriconodonta	67671	Triconodontidae	39760	Corviconodon	39764		Mussentuchit (OMNH V695)			-111.241997	38.657001	US	Utah	Emery	based on political unit	3	small collection	27 km S of Emery	gp_mid			coordinates not computable using this model	FED	Cedar Mountain	Dakota
162488	occ	30		14396	Jugulator amplissimus	species	47425		Jugulator amplissimus		species	47425	Early Cenomanian		99.6	93.5	Cifelli and Madsen	1998	1223	Chordata	33815	Mammalia	36651	Eutriconodonta	67671	Triconodontidae	39760	Jugulator	39765		Mussentuchit (OMNH V695)			-111.241997	38.657001	US	Utah	Emery	based on political unit	3	small collection	27 km S of Emery	gp_mid			coordinates not computable using this model	FED	Cedar Mountain	Dakota
162489	occ	32713		14396	Dakotadens n. sp. pertritus	species	346645		Dakotadens pertritus		species	346645	Early Cenomanian		99.6	93.5	Cifelli et al.	2016	60386	Chordata	33815	Mammalia	36651	NO_ORDER_SPECIFIED	NO	NO_FAMILY_SPECIFIED	NF	Dakotadens	39908		Mussentuchit (OMNH V695)			-111.241997	38.657001	US	Utah	Emery	based on political unit	3	small collection	27 km S of Emery	gp_mid			coordinates not computable using this model	FED	Cedar Mountain	Dakota
162490	occ	31		14396	Plagiaulacidae ? indet.	family	39802		Plagiaulacidae		family	39802	Early Cenomanian		99.6	93.5	Eaton and Cifelli	2001	6099	Chordata	33815	Mammalia	36651	Multituberculata	39779	Plagiaulacidae	39802				Mussentuchit (OMNH V695)			-111.241997	38.657001	US	Utah	Emery	based on political unit	3	small collection	27 km S of Emery	gp_mid			coordinates not computable using this model	FED	Cedar Mountain	Dakota
162491	occ			14396	n. gen. Janumys n. sp. erebos	species	47415		Janumys erebos		species	47415	Early Cenomanian		99.6	93.5	Eaton and Cifelli	2001	6099	Chordata	33815	Mammalia	36651	Multituberculata	39779	NO_FAMILY_SPECIFIED	NF	Janumys	39787		Mussentuchit (OMNH V695)			-111.241997	38.657001	US	Utah	Emery	based on political unit	3	small collection	27 km S of Emery	gp_mid			coordinates not computable using this model	FED	Cedar Mountain	Dakota
162492	occ			14396	cf. Paracimexomys perplexus	species	49788		Paracimexomys perplexus		species	49788	Early Cenomanian		99.6	93.5	Eaton and Cifelli	2001	6099	Chordata	33815	Mammalia	36651	Multituberculata	39779	NO_FAMILY_SPECIFIED	NF	Paracimexomys	39788		Mussentuchit (OMNH V695)			-111.241997	38.657001	US	Utah	Emery	based on political unit	3	small collection	27 km S of Emery	gp_mid			coordinates not computable using this model	FED	Cedar Mountain	Dakota
162493	occ			14396	Bryceomys intermedius	species	44721		Bryceomys intermedius		species	44721	Early Cenomanian		99.6	93.5	Eaton and Cifelli	2001	6099	Chordata	33815	Mammalia	36651	Multituberculata	39779	NO_FAMILY_SPECIFIED	NF	Bryceomys	39781		Mussentuchit (OMNH V695)			-111.241997	38.657001	US	Utah	Emery	based on political unit	3	small collection	27 km S of Emery	gp_mid			coordinates not computable using this model	FED	Cedar Mountain	Dakota
162494	occ			14396	Cedaromys bestia	species	44975		Cedaromys bestia		species	49783	Early Cenomanian		99.6	93.5	Eaton and Cifelli	2001	6099	Chordata	33815	Mammalia	36651	Multituberculata	39779	NO_FAMILY_SPECIFIED	NF	Cedaromys	39783		Mussentuchit (OMNH V695)			-111.241997	38.657001	US	Utah	Emery	based on political unit	3	small collection	27 km S of Emery	gp_mid			coordinates not computable using this model	FED	Cedar Mountain	Dakota
162495	occ			14396	Cedaromys parvus	species	44976		Cedaromys parvus		species	44976	Early Cenomanian		99.6	93.5	Eaton and Cifelli	2001	6099	Chordata	33815	Mammalia	36651	Multituberculata	39779	NO_FAMILY_SPECIFIED	NF	Cedaromys	39783		Mussentuchit (OMNH V695)			-111.241997	38.657001	US	Utah	Emery	based on political unit	3	small collection	27 km S of Emery	gp_mid			coordinates not computable using this model	FED	Cedar Mountain	Dakota
162496	occ			14396	Mesodma ? sp.	genus	39815		Mesodma		genus	39815	Early Cenomanian		99.6	93.5	Eaton and Cifelli	2001	6099	Chordata	33815	Mammalia	36651	Multituberculata	39779	Neoplagiaulacidae	67560	Mesodma	39815		Mussentuchit (OMNH V695)			-111.241997	38.657001	US	Utah	Emery	based on political unit	3	small collection	27 km S of Emery	gp_mid			coordinates not computable using this model	FED	Cedar Mountain	Dakota
162497	occ			14396	Ameribaatar zofiae	species	43974		Ameribaatar zofiae		species	43974	Early Cenomanian		99.6	93.5	Eaton and Cifelli	2001	6099	Chordata	33815	Mammalia	36651	Multituberculata	39779	NO_FAMILY_SPECIFIED	NF	Ameribaatar	39780		Mussentuchit (OMNH V695)			-111.241997	38.657001	US	Utah	Emery	based on political unit	3	small collection	27 km S of Emery	gp_mid			coordinates not computable using this model	FED	Cedar Mountain	Dakota
162498	occ			14396	n. gen. Kokopellia n. sp. juddi	species	47450		Kokopellia juddi		species	47450	Early Cenomanian		99.6	93.5	Cifelli	1993	1210	Chordata	33815	Mammalia	36651	NO_ORDER_SPECIFIED	NO	NO_FAMILY_SPECIFIED	NF	Kokopellia	39943		Mussentuchit (OMNH V695)			-111.241997	38.657001	US	Utah	Emery	based on political unit	3	small collection	27 km S of Emery	gp_mid			coordinates not computable using this model	FED	Cedar Mountain	Dakota
162499	occ			14397	Corviconodon utahensis	species	45284		Corviconodon utahensis		species	45284	Early Cenomanian		99.6	93.5	Cifelli and Madsen	1998	1223	Chordata	33815	Mammalia	36651	Eutriconodonta	67671	Triconodontidae	39760	Corviconodon	39764		Mussentuchit (OMNH V234)			-111.000000	39.000000	US	Utah	Emery	based on political unit	1	small collection		gp_mid			coordinates not computable using this model	FED	Cedar Mountain	Dakota
162500	occ			14397	Jugulator amplissimus	species	47425		Jugulator amplissimus		species	47425	Early Cenomanian		99.6	93.5	Cifelli and Madsen	1998	1223	Chordata	33815	Mammalia	36651	Eutriconodonta	67671	Triconodontidae	39760	Jugulator	39765		Mussentuchit (OMNH V234)			-111.000000	39.000000	US	Utah	Emery	based on political unit	1	small collection		gp_mid			coordinates not computable using this model	FED	Cedar Mountain	Dakota
162501	occ			14397	Cedaromys parvus	species	44976		Cedaromys parvus		species	44976	Early Cenomanian		99.6	93.5	Eaton and Cifelli	2001	6099	Chordata	33815	Mammalia	36651	Multituberculata	39779	NO_FAMILY_SPECIFIED	NF	Cedaromys	39783		Mussentuchit (OMNH V234)			-111.000000	39.000000	US	Utah	Emery	based on political unit	1	small collection		gp_mid			coordinates not computable using this model	FED	Cedar Mountain	Dakota
162502	occ			14398	Corviconodon utahensis	species	45284		Corviconodon utahensis		species	45284	Early Cenomanian		99.6	93.5	Cifelli and Madsen	1998	1223	Chordata	33815	Mammalia	36651	Eutriconodonta	67671	Triconodontidae	39760	Corviconodon	39764		Mussentuchit (OMNH V235)			-111.241997	38.657001	US	Utah	Emery	estimated from map	3	small collection		gp_mid			coordinates not computable using this model	FED	Cedar Mountain	Dakota
162503	occ			14398	Jugulator amplissimus	species	47425		Jugulator amplissimus		species	47425	Early Cenomanian		99.6	93.5	Cifelli and Madsen	1998	1223	Chordata	33815	Mammalia	36651	Eutriconodonta	67671	Triconodontidae	39760	Jugulator	39765		Mussentuchit (OMNH V235)			-111.241997	38.657001	US	Utah	Emery	estimated from map	3	small collection		gp_mid			coordinates not computable using this model	FED	Cedar Mountain	Dakota
162504	occ			14398	Spalacolestes cretulablatta	species	51673		Spalacolestes cretulablatta		species	51673	Early Cenomanian		99.6	93.5	Cifelli	1999	1213	Chordata	33815	Mammalia	36651	NO_ORDER_SPECIFIED	NO	Spalacotheriidae	39869	Spalacolestes	39870		Mussentuchit (OMNH V235)			-111.241997	38.657001	US	Utah	Emery	estimated from map	3	small collection		gp_mid			coordinates not computable using this model	FED	Cedar Mountain	Dakota
162505	occ			14398	Spalacotheridium noblei	species	51676		Spalacotheridium noblei		species	51676	Early Cenomanian		99.6	93.5	Cifelli	1999	1213	Chordata	33815	Mammalia	36651	NO_ORDER_SPECIFIED	NO	Spalacotheriidae	39869	Spalacotheridium	39871		Mussentuchit (OMNH V235)			-111.241997	38.657001	US	Utah	Emery	estimated from map	3	small collection		gp_mid			coordinates not computable using this model	FED	Cedar Mountain	Dakota
162506	occ			14398	Plagiaulacidae ? indet.	family	39802		Plagiaulacidae		family	39802	Early Cenomanian		99.6	93.5	Eaton and Cifelli	2001	6099	Chordata	33815	Mammalia	36651	Multituberculata	39779	Plagiaulacidae	39802				Mussentuchit (OMNH V235)			-111.241997	38.657001	US	Utah	Emery	estimated from map	3	small collection		gp_mid			coordinates not computable using this model	FED	Cedar Mountain	Dakota
162507	occ			14398	Janumys erebos	species	47415		Janumys erebos		species	47415	Early Cenomanian		99.6	93.5	Eaton and Cifelli	2001	6099	Chordata	33815	Mammalia	36651	Multituberculata	39779	NO_FAMILY_SPECIFIED	NF	Janumys	39787		Mussentuchit (OMNH V235)			-111.241997	38.657001	US	Utah	Emery	estimated from map	3	small collection		gp_mid			coordinates not computable using this model	FED	Cedar Mountain	Dakota
162508	occ			14398	cf. Paracimexomys perplexus	species	49788		Paracimexomys perplexus		species	49788	Early Cenomanian		99.6	93.5	Eaton and Cifelli	2001	6099	Chordata	33815	Mammalia	36651	Multituberculata	39779	NO_FAMILY_SPECIFIED	NF	Paracimexomys	39788		Mussentuchit (OMNH V235)			-111.241997	38.657001	US	Utah	Emery	estimated from map	3	small collection		gp_mid			coordinates not computable using this model	FED	Cedar Mountain	Dakota
162509	occ			14398	Bryceomys intermedius	species	44721		Bryceomys intermedius		species	44721	Early Cenomanian		99.6	93.5	Eaton and Cifelli	2001	6099	Chordata	33815	Mammalia	36651	Multituberculata	39779	NO_FAMILY_SPECIFIED	NF	Bryceomys	39781		Mussentuchit (OMNH V235)			-111.241997	38.657001	US	Utah	Emery	estimated from map	3	small collection		gp_mid			coordinates not computable using this model	FED	Cedar Mountain	Dakota
162510	occ			14398	Cedaromys bestia	species	44975		Cedaromys bestia		species	49783	Early Cenomanian		99.6	93.5	Eaton and Cifelli	2001	6099	Chordata	33815	Mammalia	36651	Multituberculata	39779	NO_FAMILY_SPECIFIED	NF	Cedaromys	39783		Mussentuchit (OMNH V235)			-111.241997	38.657001	US	Utah	Emery	estimated from map	3	small collection		gp_mid			coordinates not computable using this model	FED	Cedar Mountain	Dakota
162511	occ			14398	Cedaromys parvus	species	44976		Cedaromys parvus		species	44976	Early Cenomanian		99.6	93.5	Eaton and Cifelli	2001	6099	Chordata	33815	Mammalia	36651	Multituberculata	39779	NO_FAMILY_SPECIFIED	NF	Cedaromys	39783		Mussentuchit (OMNH V235)			-111.241997	38.657001	US	Utah	Emery	estimated from map	3	small collection		gp_mid			coordinates not computable using this model	FED	Cedar Mountain	Dakota
162512	occ			14398	Ameribaatar zofiae	species	43974		Ameribaatar zofiae		species	43974	Early Cenomanian		99.6	93.5	Eaton and Cifelli	2001	6099	Chordata	33815	Mammalia	36651	Multituberculata	39779	NO_FAMILY_SPECIFIED	NF	Ameribaatar	39780		Mussentuchit (OMNH V235)			-111.241997	38.657001	US	Utah	Emery	estimated from map	3	small collection		gp_mid			coordinates not computable using this model	FED	Cedar Mountain	Dakota
162513	occ			14399	Astroconodon n. sp. delicatus	species	44367		Astroconodon delicatus		species	44367	Early Cenomanian		99.6	93.5	Cifelli and Madsen	1998	1223	Chordata	33815	Mammalia	36651	Eutriconodonta	67671	Triconodontidae	39760	Astroconodon	39763		Mussentuchit (OMNH V239)			-111.943001	38.976002	US	Utah	Emery	estimated from map	3	small collection		gp_mid			coordinates not computable using this model	FED	Cedar Mountain	Dakota
162514	occ			14399	Corviconodon utahensis	species	45284		Corviconodon utahensis		species	45284	Early Cenomanian		99.6	93.5	Cifelli and Madsen	1998	1223	Chordata	33815	Mammalia	36651	Eutriconodonta	67671	Triconodontidae	39760	Corviconodon	39764		Mussentuchit (OMNH V239)			-111.943001	38.976002	US	Utah	Emery	estimated from map	3	small collection		gp_mid			coordinates not computable using this model	FED	Cedar Mountain	Dakota
162515	occ			14399	Jugulator amplissimus	species	47425		Jugulator amplissimus		species	47425	Early Cenomanian		99.6	93.5	Cifelli and Madsen	1998	1223	Chordata	33815	Mammalia	36651	Eutriconodonta	67671	Triconodontidae	39760	Jugulator	39765		Mussentuchit (OMNH V239)			-111.943001	38.976002	US	Utah	Emery	estimated from map	3	small collection		gp_mid			coordinates not computable using this model	FED	Cedar Mountain	Dakota
162516	occ			14399	Spalacolestes cretulablatta	species	51673		Spalacolestes cretulablatta		species	51673	Early Cenomanian		99.6	93.5	Cifelli	1999	1213	Chordata	33815	Mammalia	36651	NO_ORDER_SPECIFIED	NO	Spalacotheriidae	39869	Spalacolestes	39870		Mussentuchit (OMNH V239)			-111.943001	38.976002	US	Utah	Emery	estimated from map	3	small collection		gp_mid			coordinates not computable using this model	FED	Cedar Mountain	Dakota
162517	occ			14399	Spalacotheridium noblei	species	51676		Spalacotheridium noblei		species	51676	Early Cenomanian		99.6	93.5	Cifelli	1999	1213	Chordata	33815	Mammalia	36651	NO_ORDER_SPECIFIED	NO	Spalacotheriidae	39869	Spalacotheridium	39871		Mussentuchit (OMNH V239)			-111.943001	38.976002	US	Utah	Emery	estimated from map	3	small collection		gp_mid			coordinates not computable using this model	FED	Cedar Mountain	Dakota
162518	occ			14399	cf. Paracimexomys perplexus	species	49788		Paracimexomys perplexus		species	49788	Early Cenomanian		99.6	93.5	Eaton and Cifelli	2001	6099	Chordata	33815	Mammalia	36651	Multituberculata	39779	NO_FAMILY_SPECIFIED	NF	Paracimexomys	39788		Mussentuchit (OMNH V239)			-111.943001	38.976002	US	Utah	Emery	estimated from map	3	small collection		gp_mid			coordinates not computable using this model	FED	Cedar Mountain	Dakota
162519	occ			14399	cf. Paracimexomys cf. robisoni	species	49790		Paracimexomys robisoni		species	49790	Early Cenomanian		99.6	93.5	Eaton and Cifelli	2001	6099	Chordata	33815	Mammalia	36651	Multituberculata	39779	NO_FAMILY_SPECIFIED	NF	Paracimexomys	39788		Mussentuchit (OMNH V239)			-111.943001	38.976002	US	Utah	Emery	estimated from map	3	small collection		gp_mid			coordinates not computable using this model	FED	Cedar Mountain	Dakota
162520	occ			14399	Bryceomys intermedius	species	44721		Bryceomys intermedius		species	44721	Early Cenomanian		99.6	93.5	Eaton and Cifelli	2001	6099	Chordata	33815	Mammalia	36651	Multituberculata	39779	NO_FAMILY_SPECIFIED	NF	Bryceomys	39781		Mussentuchit (OMNH V239)			-111.943001	38.976002	US	Utah	Emery	estimated from map	3	small collection		gp_mid			coordinates not computable using this model	FED	Cedar Mountain	Dakota
162521	occ			14399	Cedaromys bestia	species	44975		Cedaromys bestia		species	49783	Early Cenomanian		99.6	93.5	Eaton and Cifelli	2001	6099	Chordata	33815	Mammalia	36651	Multituberculata	39779	NO_FAMILY_SPECIFIED	NF	Cedaromys	39783		Mussentuchit (OMNH V239)			-111.943001	38.976002	US	Utah	Emery	estimated from map	3	small collection		gp_mid			coordinates not computable using this model	FED	Cedar Mountain	Dakota
162522	occ			14399	Cedaromys n. sp. parvus	species	44976		Cedaromys parvus		species	44976	Early Cenomanian		99.6	93.5	Eaton and Cifelli	2001	6099	Chordata	33815	Mammalia	36651	Multituberculata	39779	NO_FAMILY_SPECIFIED	NF	Cedaromys	39783		Mussentuchit (OMNH V239)			-111.943001	38.976002	US	Utah	Emery	estimated from map	3	small collection		gp_mid			coordinates not computable using this model	FED	Cedar Mountain	Dakota
162523	occ			14400	Corviconodon n. sp. utahensis	species	45284		Corviconodon utahensis		species	45284	Early Cenomanian		99.6	93.5	Cifelli and Madsen	1998	1223	Chordata	33815	Mammalia	36651	Eutriconodonta	67671	Triconodontidae	39760	Corviconodon	39764		Mussentuchit (OMNH V240)			-111.042999	38.976002	US	Utah	Emery	estimated from map	3	small collection		gp_mid			coordinates not computable using this model	FED	Cedar Mountain
162524	occ			14400	Spalacolestes cretulablatta	species	51673		Spalacolestes cretulablatta		species	51673	Early Cenomanian		99.6	93.5	Cifelli	1999	1213	Chordata	33815	Mammalia	36651	NO_ORDER_SPECIFIED	NO	Spalacotheriidae	39869	Spalacolestes	39870		Mussentuchit (OMNH V240)			-111.042999	38.976002	US	Utah	Emery	estimated from map	3	small collection		gp_mid			coordinates not computable using this model	FED	Cedar Mountain
162525	occ			14400	Spalacotheridium noblei	species	51676		Spalacotheridium noblei		species	51676	Early Cenomanian		99.6	93.5	Cifelli	1999	1213	Chordata	33815	Mammalia	36651	NO_ORDER_SPECIFIED	NO	Spalacotheriidae	39869	Spalacotheridium	39871		Mussentuchit (OMNH V240)			-111.042999	38.976002	US	Utah	Emery	estimated from map	3	small collection		gp_mid			coordinates not computable using this model	FED	Cedar Mountain
162526	occ			14401	Plagiaulacidae ? indet.	family	39802		Plagiaulacidae		family	39802	Early Cenomanian		99.6	93.5	Eaton and Cifelli	2001	6099	Chordata	33815	Mammalia	36651	Multituberculata	39779	Plagiaulacidae	39802				Mussentuchit (OMNH V694)			-111.241997	38.657001	US	Utah	Emery	estimated from map	3	small collection		gp_mid			coordinates not computable using this model	FED	Cedar Mountain	Dakota
162527	occ			14401	Ameribaatar zofiae	species	43974		Ameribaatar zofiae		species	43974	Early Cenomanian		99.6	93.5	Eaton and Cifelli	2001	6099	Chordata	33815	Mammalia	36651	Multituberculata	39779	NO_FAMILY_SPECIFIED	NF	Ameribaatar	39780		Mussentuchit (OMNH V694)			-111.241997	38.657001	US	Utah	Emery	estimated from map	3	small collection		gp_mid			coordinates not computable using this model	FED	Cedar Mountain	Dakota
162528	occ			14402	Astroconodon delicatus	species	44367		Astroconodon delicatus		species	44367	Early Cenomanian		99.6	93.5	Cifelli and Madsen	1998	1223	Chordata	33815	Mammalia	36651	Eutriconodonta	67671	Triconodontidae	39760	Astroconodon	39763		Mussentuchit (OMNH V696)			-111.000000	39.000000	US	Utah	Emery	based on political unit	1	small collection		gp_mid			coordinates not computable using this model	FED	Cedar Mountain	Dakota
162529	occ			14402	Spalacotheridium noblei	species	51676		Spalacotheridium noblei		species	51676	Early Cenomanian		99.6	93.5	Cifelli	1999	1213	Chordata	33815	Mammalia	36651	NO_ORDER_SPECIFIED	NO	Spalacotheriidae	39869	Spalacotheridium	39871		Mussentuchit (OMNH V696)			-111.000000	39.000000	US	Utah	Emery	based on political unit	1	small collection		gp_mid			coordinates not computable using this model	FED	Cedar Mountain	Dakota
162530	occ			14402	Plagiaulacidae ? indet.	family	39802		Plagiaulacidae		family	39802	Early Cenomanian		99.6	93.5	Eaton and Cifelli	2001	6099	Chordata	33815	Mammalia	36651	Multituberculata	39779	Plagiaulacidae	39802				Mussentuchit (OMNH V696)			-111.000000	39.000000	US	Utah	Emery	based on political unit	1	small collection		gp_mid			coordinates not computable using this model	FED	Cedar Mountain	Dakota
162531	occ			14402	cf. Paracimexomys perplexus	species	49788		Paracimexomys perplexus		species	49788	Early Cenomanian		99.6	93.5	Eaton and Cifelli	2001	6099	Chordata	33815	Mammalia	36651	Multituberculata	39779	NO_FAMILY_SPECIFIED	NF	Paracimexomys	39788		Mussentuchit (OMNH V696)			-111.000000	39.000000	US	Utah	Emery	based on political unit	1	small collection		gp_mid			coordinates not computable using this model	FED	Cedar Mountain	Dakota
162532	occ			14402	Cedaromys bestia	species	44975		Cedaromys bestia		species	49783	Early Cenomanian		99.6	93.5	Eaton and Cifelli	2001	6099	Chordata	33815	Mammalia	36651	Multituberculata	39779	NO_FAMILY_SPECIFIED	NF	Cedaromys	39783		Mussentuchit (OMNH V696)			-111.000000	39.000000	US	Utah	Emery	based on political unit	1	small collection		gp_mid			coordinates not computable using this model	FED	Cedar Mountain	Dakota
162533	occ			14403	Corviconodon utahensis	species	45284		Corviconodon utahensis		species	45284	Early Cenomanian		99.6	93.5	Cifelli and Madsen	1998	1223	Chordata	33815	Mammalia	36651	Eutriconodonta	67671	Triconodontidae	39760	Corviconodon	39764		Mussentuchit (OMNH V794)			-111.241997	38.657001	US	Utah	Emery	estimated from map	3	small collection		gp_mid			coordinates not computable using this model	FED	Cedar Mountain	Dakota
162534	occ			14403	Spalacolestes cretulablatta	species	51673		Spalacolestes cretulablatta		species	51673	Early Cenomanian		99.6	93.5	Cifelli	1999	1213	Chordata	33815	Mammalia	36651	NO_ORDER_SPECIFIED	NO	Spalacotheriidae	39869	Spalacolestes	39870		Mussentuchit (OMNH V794)			-111.241997	38.657001	US	Utah	Emery	estimated from map	3	small collection		gp_mid			coordinates not computable using this model	FED	Cedar Mountain	Dakota
162535	occ			14403	Spalacotheridium noblei	species	51676		Spalacotheridium noblei		species	51676	Early Cenomanian		99.6	93.5	Cifelli	1999	1213	Chordata	33815	Mammalia	36651	NO_ORDER_SPECIFIED	NO	Spalacotheriidae	39869	Spalacotheridium	39871		Mussentuchit (OMNH V794)			-111.241997	38.657001	US	Utah	Emery	estimated from map	3	small collection		gp_mid			coordinates not computable using this model	FED	Cedar Mountain	Dakota
162536	occ			14403	Plagiaulacidae ? indet.	family	39802		Plagiaulacidae		family	39802	Early Cenomanian		99.6	93.5	Eaton and Cifelli	2001	6099	Chordata	33815	Mammalia	36651	Multituberculata	39779	Plagiaulacidae	39802				Mussentuchit (OMNH V794)			-111.241997	38.657001	US	Utah	Emery	estimated from map	3	small collection		gp_mid			coordinates not computable using this model	FED	Cedar Mountain	Dakota
162537	occ			14403	Janumys erebos	species	47415		Janumys erebos		species	47415	Early Cenomanian		99.6	93.5	Eaton and Cifelli	2001	6099	Chordata	33815	Mammalia	36651	Multituberculata	39779	NO_FAMILY_SPECIFIED	NF	Janumys	39787		Mussentuchit (OMNH V794)			-111.241997	38.657001	US	Utah	Emery	estimated from map	3	small collection		gp_mid			coordinates not computable using this model	FED	Cedar Mountain	Dakota
162538	occ			14403	cf. Paracimexomys n. sp. perplexus	species	49788		Paracimexomys perplexus		species	49788	Early Cenomanian		99.6	93.5	Eaton and Cifelli	2001	6099	Chordata	33815	Mammalia	36651	Multituberculata	39779	NO_FAMILY_SPECIFIED	NF	Paracimexomys	39788		Mussentuchit (OMNH V794)			-111.241997	38.657001	US	Utah	Emery	estimated from map	3	small collection		gp_mid			coordinates not computable using this model	FED	Cedar Mountain	Dakota
162539	occ			14403	Bryceomys intermedius	species	44721		Bryceomys intermedius		species	44721	Early Cenomanian		99.6	93.5	Eaton and Cifelli	2001	6099	Chordata	33815	Mammalia	36651	Multituberculata	39779	NO_FAMILY_SPECIFIED	NF	Bryceomys	39781		Mussentuchit (OMNH V794)			-111.241997	38.657001	US	Utah	Emery	estimated from map	3	small collection		gp_mid			coordinates not computable using this model	FED	Cedar Mountain	Dakota
162540	occ			14403	Cedaromys bestia	species	44975		Cedaromys bestia		species	49783	Early Cenomanian		99.6	93.5	Eaton and Cifelli	2001	6099	Chordata	33815	Mammalia	36651	Multituberculata	39779	NO_FAMILY_SPECIFIED	NF	Cedaromys	39783		Mussentuchit (OMNH V794)			-111.241997	38.657001	US	Utah	Emery	estimated from map	3	small collection		gp_mid			coordinates not computable using this model	FED	Cedar Mountain	Dakota
162541	occ			14403	Cedaromys parvus	species	44976		Cedaromys parvus		species	44976	Early Cenomanian		99.6	93.5	Eaton and Cifelli	2001	6099	Chordata	33815	Mammalia	36651	Multituberculata	39779	NO_FAMILY_SPECIFIED	NF	Cedaromys	39783		Mussentuchit (OMNH V794)			-111.241997	38.657001	US	Utah	Emery	estimated from map	3	small collection		gp_mid			coordinates not computable using this model	FED	Cedar Mountain	Dakota
162542	occ			14403	n. gen. Ameribaatar n. sp. zofiae	species	43974		Ameribaatar zofiae		species	43974	Early Cenomanian		99.6	93.5	Eaton and Cifelli	2001	6099	Chordata	33815	Mammalia	36651	Multituberculata	39779	NO_FAMILY_SPECIFIED	NF	Ameribaatar	39780		Mussentuchit (OMNH V794)			-111.241997	38.657001	US	Utah	Emery	estimated from map	3	small collection		gp_mid			coordinates not computable using this model	FED	Cedar Mountain	Dakota
162545	occ			14405	Astroconodon delicatus	species	44367		Astroconodon delicatus		species	44367	Early Cenomanian		99.6	93.5	Cifelli and Madsen	1998	1223	Chordata	33815	Mammalia	36651	Eutriconodonta	67671	Triconodontidae	39760	Astroconodon	39763		Mussentuchit (OMNH V868)			-111.206001	38.721001	US	Utah	Emery	estimated from map	3	small collection		gp_mid			coordinates not computable using this model	FED	Cedar Mountain	Dakota
162546	occ			14405	Spalacolestes cretulablatta	species	51673		Spalacolestes cretulablatta		species	51673	Early Cenomanian		99.6	93.5	Cifelli	1999	1213	Chordata	33815	Mammalia	36651	NO_ORDER_SPECIFIED	NO	Spalacotheriidae	39869	Spalacolestes	39870		Mussentuchit (OMNH V868)			-111.206001	38.721001	US	Utah	Emery	estimated from map	3	small collection		gp_mid			coordinates not computable using this model	FED	Cedar Mountain	Dakota
162547	occ			14405	Spalacolestes n. sp. inconcinnus	species	51674		Spalacolestes inconcinnus		species	51674	Early Cenomanian		99.6	93.5	Cifelli and Madsen	1999	1224	Chordata	33815	Mammalia	36651	NO_ORDER_SPECIFIED	NO	Spalacotheriidae	39869	Spalacolestes	39870		Mussentuchit (OMNH V868)			-111.206001	38.721001	US	Utah	Emery	estimated from map	3	small collection		gp_mid			coordinates not computable using this model	FED	Cedar Mountain	Dakota
162548	occ			14405	Spalacotheridium noblei	species	51676		Spalacotheridium noblei		species	51676	Early Cenomanian		99.6	93.5	Cifelli	1999	1213	Chordata	33815	Mammalia	36651	NO_ORDER_SPECIFIED	NO	Spalacotheriidae	39869	Spalacotheridium	39871		Mussentuchit (OMNH V868)			-111.206001	38.721001	US	Utah	Emery	estimated from map	3	small collection		gp_mid			coordinates not computable using this model	FED	Cedar Mountain	Dakota
162549	occ			14405	Spalacotheriidae indet.	family	39869		Spalacotheriidae		family	39869	Early Cenomanian		99.6	93.5	Cifelli and Madsen	1999	1224	Chordata	33815	Mammalia	36651	NO_ORDER_SPECIFIED	NO	Spalacotheriidae	39869				Mussentuchit (OMNH V868)			-111.206001	38.721001	US	Utah	Emery	estimated from map	3	small collection		gp_mid			coordinates not computable using this model	FED	Cedar Mountain	Dakota
162550	occ			14405	Janumys erebos	species	47415		Janumys erebos		species	47415	Early Cenomanian		99.6	93.5	Eaton and Cifelli	2001	6099	Chordata	33815	Mammalia	36651	Multituberculata	39779	NO_FAMILY_SPECIFIED	NF	Janumys	39787		Mussentuchit (OMNH V868)			-111.206001	38.721001	US	Utah	Emery	estimated from map	3	small collection		gp_mid			coordinates not computable using this model	FED	Cedar Mountain	Dakota
162551	occ			14405	cf. Paracimexomys perplexus	species	49788		Paracimexomys perplexus		species	49788	Early Cenomanian		99.6	93.5	Eaton and Cifelli	2001	6099	Chordata	33815	Mammalia	36651	Multituberculata	39779	NO_FAMILY_SPECIFIED	NF	Paracimexomys	39788		Mussentuchit (OMNH V868)			-111.206001	38.721001	US	Utah	Emery	estimated from map	3	small collection		gp_mid			coordinates not computable using this model	FED	Cedar Mountain	Dakota
162552	occ			14405	cf. Paracimexomys cf. robisoni	species	49790		Paracimexomys robisoni		species	49790	Early Cenomanian		99.6	93.5	Eaton and Cifelli	2001	6099	Chordata	33815	Mammalia	36651	Multituberculata	39779	NO_FAMILY_SPECIFIED	NF	Paracimexomys	39788		Mussentuchit (OMNH V868)			-111.206001	38.721001	US	Utah	Emery	estimated from map	3	small collection		gp_mid			coordinates not computable using this model	FED	Cedar Mountain	Dakota
162553	occ			14405	Bryceomys n. sp. intermedius	species	44721		Bryceomys intermedius		species	44721	Early Cenomanian		99.6	93.5	Eaton and Cifelli	2001	6099	Chordata	33815	Mammalia	36651	Multituberculata	39779	NO_FAMILY_SPECIFIED	NF	Bryceomys	39781		Mussentuchit (OMNH V868)			-111.206001	38.721001	US	Utah	Emery	estimated from map	3	small collection		gp_mid			coordinates not computable using this model	FED	Cedar Mountain	Dakota
162554	occ			14405	Cedaromys bestia	species	44975		Cedaromys bestia		species	49783	Early Cenomanian		99.6	93.5	Eaton and Cifelli	2001	6099	Chordata	33815	Mammalia	36651	Multituberculata	39779	NO_FAMILY_SPECIFIED	NF	Cedaromys	39783		Mussentuchit (OMNH V868)			-111.206001	38.721001	US	Utah	Emery	estimated from map	3	small collection		gp_mid			coordinates not computable using this model	FED	Cedar Mountain	Dakota
162555	occ			14405	Cedaromys parvus	species	44976		Cedaromys parvus		species	44976	Early Cenomanian		99.6	93.5	Eaton and Cifelli	2001	6099	Chordata	33815	Mammalia	36651	Multituberculata	39779	NO_FAMILY_SPECIFIED	NF	Cedaromys	39783		Mussentuchit (OMNH V868)			-111.206001	38.721001	US	Utah	Emery	estimated from map	3	small collection		gp_mid			coordinates not computable using this model	FED	Cedar Mountain	Dakota
162556	occ			14405	Ameribaatar zofiae	species	43974		Ameribaatar zofiae		species	43974	Early Cenomanian		99.6	93.5	Eaton and Cifelli	2001	6099	Chordata	33815	Mammalia	36651	Multituberculata	39779	NO_FAMILY_SPECIFIED	NF	Ameribaatar	39780		Mussentuchit (OMNH V868)			-111.206001	38.721001	US	Utah	Emery	estimated from map	3	small collection		gp_mid			coordinates not computable using this model	FED	Cedar Mountain	Dakota
162557	occ			14406	Paracimexomys robisoni	species	49790		Paracimexomys robisoni		species	49790	Early Cenomanian		99.6	93.5	Eaton and Nelson	1991	1416	Chordata	33815	Mammalia	36651	Multituberculata	39779	NO_FAMILY_SPECIFIED	NF	Paracimexomys	39788		Mussentuchit (REQ)			-111.000000	39.000000	US	Utah	Emery	based on political unit	1	small collection	county assignment uncertain	gp_mid			coordinates not computable using this model	FED	Cedar Mountain	Dakota
162558	occ			14406	Paracimexomys bestia	species	49783	recombined as	Cedaromys bestia		species	49783	Early Cenomanian		99.6	93.5	Eaton and Nelson	1991	1416	Chordata	33815	Mammalia	36651	Multituberculata	39779	NO_FAMILY_SPECIFIED	NF	Cedaromys	39783		Mussentuchit (REQ)			-111.000000	39.000000	US	Utah	Emery	based on political unit	1	small collection	county assignment uncertain	gp_mid			coordinates not computable using this model	FED	Cedar Mountain	Dakota
162559	occ			14407	Astroconodon delicatus	species	44367		Astroconodon delicatus		species	44367	Early Cenomanian		99.6	93.5	Cifelli and Madsen	1998	1223	Chordata	33815	Mammalia	36651	Eutriconodonta	67671	Triconodontidae	39760	Astroconodon	39763		Rough Road Quarry (RRQ)		OMNH V801; Mussentuchit	-111.000000	39.000000	US	Utah	Emery	based on political unit	1	small collection	central Utah	gp_mid			coordinates not computable using this model	FED	Cedar Mountain	Dakota
162560	occ			14407	Spalacotheridium noblei	species	51676		Spalacotheridium noblei		species	51676	Early Cenomanian		99.6	93.5	Cifelli	1999	1213	Chordata	33815	Mammalia	36651	NO_ORDER_SPECIFIED	NO	Spalacotheriidae	39869	Spalacotheridium	39871		Rough Road Quarry (RRQ)		OMNH V801; Mussentuchit	-111.000000	39.000000	US	Utah	Emery	based on political unit	1	small collection	central Utah	gp_mid			coordinates not computable using this model	FED	Cedar Mountain	Dakota
162562	occ			14407	Janumys erebos	species	47415		Janumys erebos		species	47415	Early Cenomanian		99.6	93.5	Eaton and Cifelli	2001	6099	Chordata	33815	Mammalia	36651	Multituberculata	39779	NO_FAMILY_SPECIFIED	NF	Janumys	39787		Rough Road Quarry (RRQ)		OMNH V801; Mussentuchit	-111.000000	39.000000	US	Utah	Emery	based on political unit	1	small collection	central Utah	gp_mid			coordinates not computable using this model	FED	Cedar Mountain	Dakota
162563	occ			14407	Paracimexomys robisoni	species	49790		Paracimexomys robisoni		species	49790	Early Cenomanian		99.6	93.5	Eaton and Nelson	1991	1416	Chordata	33815	Mammalia	36651	Multituberculata	39779	NO_FAMILY_SPECIFIED	NF	Paracimexomys	39788		Rough Road Quarry (RRQ)		OMNH V801; Mussentuchit	-111.000000	39.000000	US	Utah	Emery	based on political unit	1	small collection	central Utah	gp_mid			coordinates not computable using this model	FED	Cedar Mountain	Dakota
162564	occ	19978		14407	Cedaromys bestia	species	44975		Cedaromys bestia		species	49783	Early Cenomanian		99.6	93.5	Eaton and Cifelli	2001	6099	Chordata	33815	Mammalia	36651	Multituberculata	39779	NO_FAMILY_SPECIFIED	NF	Cedaromys	39783		Rough Road Quarry (RRQ)		OMNH V801; Mussentuchit	-111.000000	39.000000	US	Utah	Emery	based on political unit	1	small collection	central Utah	gp_mid			coordinates not computable using this model	FED	Cedar Mountain	Dakota
162565	occ	19979		14407	Cedaromys parvus	species	44976		Cedaromys parvus		species	44976	Early Cenomanian		99.6	93.5	Eaton and Cifelli	2001	6099	Chordata	33815	Mammalia	36651	Multituberculata	39779	NO_FAMILY_SPECIFIED	NF	Cedaromys	39783		Rough Road Quarry (RRQ)		OMNH V801; Mussentuchit	-111.000000	39.000000	US	Utah	Emery	based on political unit	1	small collection	central Utah	gp_mid			coordinates not computable using this model	FED	Cedar Mountain	Dakota
162566	occ	19980		14407	cf. Paracimexomys perplexus	species	49788		Paracimexomys perplexus		species	49788	Early Cenomanian		99.6	93.5	Eaton and Cifelli	2001	6099	Chordata	33815	Mammalia	36651	Multituberculata	39779	NO_FAMILY_SPECIFIED	NF	Paracimexomys	39788		Rough Road Quarry (RRQ)		OMNH V801; Mussentuchit	-111.000000	39.000000	US	Utah	Emery	based on political unit	1	small collection	central Utah	gp_mid			coordinates not computable using this model	FED	Cedar Mountain	Dakota
162567	occ			14408	Astroconodon denisoni	species	44368		Astroconodon denisoni		species	44368	Late Aptian		122.46	112.03	Slaughter	1969	3187	Chordata	33815	Mammalia	36651	Eutriconodonta	67671	Triconodontidae	39760	Astroconodon	39763		Paluxy Church		Paluxy; SMU Loc. 138	-97.907219	32.270557	US	Texas	Hood	based on nearby landmark	seconds		coordinate based on town of Paluxy	gp_mid			coordinates not computable using this model		Twin Mountains	Trinity
162568	occ			14408	Theria indet.	subclass	39860		Theria		subclass	39860	Late Aptian		122.46	112.03	Jacobs and Winkler	1998	2008	Chordata	33815	Mammalia	36651								Paluxy Church		Paluxy; SMU Loc. 138	-97.907219	32.270557	US	Texas	Hood	based on nearby landmark	seconds		coordinate based on town of Paluxy	gp_mid			coordinates not computable using this model		Twin Mountains	Trinity
162569	occ			14409	Multituberculata indet.	order	39779		Multituberculata		order	39779	Late Santonian	Early Campanian	85.8	70.6	Eaton	1999	1411	Chordata	33815	Mammalia	36651	Multituberculata	39779						Parowan Canyon (Lower)		UMNH VP Loc. 6, 62, 64	-113.000000	37.700001	US	Utah	Iron	based on political unit	1	small collection		gp_mid	-75.58	48.91	101	FED	Iron Springs
162570	occ			14410	Multituberculata indet.	order	39779		Multituberculata		order	39779	Late Santonian	Early Campanian	85.8	70.6	Eaton	1999	1411	Chordata	33815	Mammalia	36651	Multituberculata	39779						Parowan Canyon (UMNH VP Loc. 64)			-113.000000	37.700001	US	Utah	Iron	based on political unit	1	small collection		gp_mid	-75.58	48.91	101	FED	Iron Springs
162571	occ			14410	Metatheria indet.	subclass	39936		Metatheria		subclass	183662	Late Santonian	Early Campanian	85.8	70.6	Eaton	1999	1411	Chordata	33815	Mammalia	36651								Parowan Canyon (UMNH VP Loc. 64)			-113.000000	37.700001	US	Utah	Iron	based on political unit	1	small collection		gp_mid	-75.58	48.91	101	FED	Iron Springs
162572	occ			14411	Astroconodon denisoni	species	44368		Astroconodon denisoni		species	44368	Albian		113	100.5	Jacobs and Winkler	1998	2008	Chordata	33815	Mammalia	36651	Eutriconodonta	67671	Triconodontidae	39760	Astroconodon	39763		Pecan Valley Estates		SMU Loc. 157	-98.201942	32.220554	US	Texas	Erath	based on political unit	seconds	outcrop	apparently in or near Stephenville	gp_mid	-50.09	38.19	101		Paluxy
162573	occ			14411	Paracimexomys ? sp.	genus	39788		Paracimexomys		genus	39788	Albian		113	100.5	Jacobs and Winkler	1998	2008	Chordata	33815	Mammalia	36651	Multituberculata	39779	NO_FAMILY_SPECIFIED	NF	Paracimexomys	39788		Pecan Valley Estates		SMU Loc. 157	-98.201942	32.220554	US	Texas	Erath	based on political unit	seconds	outcrop	apparently in or near Stephenville	gp_mid	-50.09	38.19	101		Paluxy
162574	occ	25938		14411	Holoclemensia texana	species	47068		Holoclemensia texana		species	45173	Albian		113	100.5	Davis and Cifelli	2011	38296	Chordata	33815	Mammalia	36651	NO_ORDER_SPECIFIED	NO	Holoclemensiidae	39926	Holoclemensia	39927		Pecan Valley Estates		SMU Loc. 157	-98.201942	32.220554	US	Texas	Erath	based on political unit	seconds	outcrop	apparently in or near Stephenville	gp_mid	-50.09	38.19	101		Paluxy
162575	occ			14412	Bryceomys sp.	genus	39781		Bryceomys		genus	39781	Late Santonian	Early Campanian	85.8	70.6	Eaton	1999	1411	Chordata	33815	Mammalia	36651	Multituberculata	39779	NO_FAMILY_SPECIFIED	NF	Bryceomys	39781		Pine Valley Mountains (MNA 1221)			-113.500000	37.500000	US	Utah	Washington	based on political unit	1	small collection	east side of the Pine Valley Mountains	gp_mid	-76.25	48.84	101	FED	Iron Springs
162576	occ	34		14413	Metatheria indet.	subclass	39936		Metatheria		subclass	183662	Late Santonian	Early Campanian	85.8	70.6	Alroy	2002	6294	Chordata	33815	Mammalia	36651								Pine Valley Mountains (MNA 1230)		UMNH locality 12	-113.500000	37.500000	US	Utah	Washington	based on political unit	1	small collection	north end of the Pine Valley Mountains, east of Pinto	gp_mid	-76.25	48.84	101	FED	Iron Springs
162577	occ			14413	Paracimexomys cf. priscus	species	49789		Paracimexomys priscus		species	45109	Late Santonian	Early Campanian	85.8	70.6	Eaton	1999	1411	Chordata	33815	Mammalia	36651	Multituberculata	39779	NO_FAMILY_SPECIFIED	NF	Paracimexomys	39788		Pine Valley Mountains (MNA 1230)		UMNH locality 12	-113.500000	37.500000	US	Utah	Washington	based on political unit	1	small collection	north end of the Pine Valley Mountains, east of Pinto	gp_mid	-76.25	48.84	101	FED	Iron Springs
162578	occ			14414	Taeniolabidoidea ? indet.	superfamily	39827		Taeniolabidoidea		superfamily	39827	Middle Turonian	Late Turonian	93.5	89.3	Eaton	1995	1409	Chordata	33815	Mammalia	36651	Multituberculata	39779						Jimmy Canyon (MNA 995)		OMNH V843; UMNH VP Loc. 129	-111.966263	37.602398	US	Utah	Garfield	based on political unit	6	small collection	Kaiparowits Plateau, near Henrieville; ca. 11.6 mi. E of Tropic on SR 12, on a bench directly N of the road	gp_mid			coordinates not computable using this model	FED	Straight Cliffs
162579	occ			14414	Paracimexomys cf. robisoni	species	49790		Paracimexomys robisoni		species	49790	Middle Turonian	Late Turonian	93.5	89.3	Eaton	1995	1409	Chordata	33815	Mammalia	36651	Multituberculata	39779	NO_FAMILY_SPECIFIED	NF	Paracimexomys	39788		Jimmy Canyon (MNA 995)		OMNH V843; UMNH VP Loc. 129	-111.966263	37.602398	US	Utah	Garfield	based on political unit	6	small collection	Kaiparowits Plateau, near Henrieville; ca. 11.6 mi. E of Tropic on SR 12, on a bench directly N of the road	gp_mid			coordinates not computable using this model	FED	Straight Cliffs
162580	occ			14414	Bryceomys n. sp. fumosus	species	44719		Bryceomys fumosus		species	44719	Middle Turonian	Late Turonian	93.5	89.3	Eaton	1995	1409	Chordata	33815	Mammalia	36651	Multituberculata	39779	NO_FAMILY_SPECIFIED	NF	Bryceomys	39781		Jimmy Canyon (MNA 995)		OMNH V843; UMNH VP Loc. 129	-111.966263	37.602398	US	Utah	Garfield	based on political unit	6	small collection	Kaiparowits Plateau, near Henrieville; ca. 11.6 mi. E of Tropic on SR 12, on a bench directly N of the road	gp_mid			coordinates not computable using this model	FED	Straight Cliffs
162581	occ			14414	Bryceomys hadrosus	species	44720		Bryceomys hadrosus		species	44720	Middle Turonian	Late Turonian	93.5	89.3	Eaton	1995	1409	Chordata	33815	Mammalia	36651	Multituberculata	39779	NO_FAMILY_SPECIFIED	NF	Bryceomys	39781		Jimmy Canyon (MNA 995)		OMNH V843; UMNH VP Loc. 129	-111.966263	37.602398	US	Utah	Garfield	based on political unit	6	small collection	Kaiparowits Plateau, near Henrieville; ca. 11.6 mi. E of Tropic on SR 12, on a bench directly N of the road	gp_mid			coordinates not computable using this model	FED	Straight Cliffs
162582	occ			14414	Bryceomys sp.	genus	39781		Bryceomys		genus	39781	Middle Turonian	Late Turonian	93.5	89.3	Eaton	1995	1409	Chordata	33815	Mammalia	36651	Multituberculata	39779	NO_FAMILY_SPECIFIED	NF	Bryceomys	39781		Jimmy Canyon (MNA 995)		OMNH V843; UMNH VP Loc. 129	-111.966263	37.602398	US	Utah	Garfield	based on political unit	6	small collection	Kaiparowits Plateau, near Henrieville; ca. 11.6 mi. E of Tropic on SR 12, on a bench directly N of the road	gp_mid			coordinates not computable using this model	FED	Straight Cliffs
162583	occ	35		14414	Symmetrodontoides n. sp. oligodontos	species	51939		Symmetrodontoides oligodontos		species	51939	Middle Turonian	Late Turonian	93.5	89.3	Cifelli	1990	1207	Chordata	33815	Mammalia	36651	NO_ORDER_SPECIFIED	NO	Spalacotheriidae	39869	Symmetrodontoides	39873		Jimmy Canyon (MNA 995)		OMNH V843; UMNH VP Loc. 129	-111.966263	37.602398	US	Utah	Garfield	based on political unit	6	small collection	Kaiparowits Plateau, near Henrieville; ca. 11.6 mi. E of Tropic on SR 12, on a bench directly N of the road	gp_mid			coordinates not computable using this model	FED	Straight Cliffs
162584	occ			14414	n. gen. Spalacotheridium n. sp. mckennai	species	51675		Spalacotheridium mckennai		species	51675	Middle Turonian	Late Turonian	93.5	89.3	Cifelli	1990	1207	Chordata	33815	Mammalia	36651	NO_ORDER_SPECIFIED	NO	Spalacotheriidae	39869	Spalacotheridium	39871		Jimmy Canyon (MNA 995)		OMNH V843; UMNH VP Loc. 129	-111.966263	37.602398	US	Utah	Garfield	based on political unit	6	small collection	Kaiparowits Plateau, near Henrieville; ca. 11.6 mi. E of Tropic on SR 12, on a bench directly N of the road	gp_mid			coordinates not computable using this model	FED	Straight Cliffs
162585	occ			14414	Mammalia ? indet.	class	36651		Mammalia		class	36651	Middle Turonian	Late Turonian	93.5	89.3	Cifelli and Gordon	1999	1220	Chordata	33815	Mammalia	36651								Jimmy Canyon (MNA 995)		OMNH V843; UMNH VP Loc. 129	-111.966263	37.602398	US	Utah	Garfield	based on political unit	6	small collection	Kaiparowits Plateau, near Henrieville; ca. 11.6 mi. E of Tropic on SR 12, on a bench directly N of the road	gp_mid			coordinates not computable using this model	FED	Straight Cliffs
162586	occ			14414	Stagodontidae indet.	family	40004		Stagodontidae		family	40004	Middle Turonian	Late Turonian	93.5	89.3	Cifelli	1990	1207	Chordata	33815	Mammalia	36651	NO_ORDER_SPECIFIED	NO	Stagodontidae	40004				Jimmy Canyon (MNA 995)		OMNH V843; UMNH VP Loc. 129	-111.966263	37.602398	US	Utah	Garfield	based on political unit	6	small collection	Kaiparowits Plateau, near Henrieville; ca. 11.6 mi. E of Tropic on SR 12, on a bench directly N of the road	gp_mid			coordinates not computable using this model	FED	Straight Cliffs
162587	occ			14415	Paracimexomys cf. robisoni	species	49790		Paracimexomys robisoni		species	49790	Late Turonian		93.5	89.3	Eaton	1995	1409	Chordata	33815	Mammalia	36651	Multituberculata	39779	NO_FAMILY_SPECIFIED	NF	Paracimexomys	39788		Smoky Hollow Member (OMNH V4)		MNA 1003-1, PC3	-111.500000	37.799999	US	Utah	Garfield	based on political unit	1	small collection	Kaiparowits Plateau, near Henrieville	gp_mid	-70.89	45.71	101	FED	Straight Cliffs
162588	occ			14415	Bryceomys fumosus	species	44719		Bryceomys fumosus		species	44719	Late Turonian		93.5	89.3	Eaton	1995	1409	Chordata	33815	Mammalia	36651	Multituberculata	39779	NO_FAMILY_SPECIFIED	NF	Bryceomys	39781		Smoky Hollow Member (OMNH V4)		MNA 1003-1, PC3	-111.500000	37.799999	US	Utah	Garfield	based on political unit	1	small collection	Kaiparowits Plateau, near Henrieville	gp_mid	-70.89	45.71	101	FED	Straight Cliffs
162589	occ			14415	Bryceomys hadrosus	species	44720		Bryceomys hadrosus		species	44720	Late Turonian		93.5	89.3	Eaton	1995	1409	Chordata	33815	Mammalia	36651	Multituberculata	39779	NO_FAMILY_SPECIFIED	NF	Bryceomys	39781		Smoky Hollow Member (OMNH V4)		MNA 1003-1, PC3	-111.500000	37.799999	US	Utah	Garfield	based on political unit	1	small collection	Kaiparowits Plateau, near Henrieville	gp_mid	-70.89	45.71	101	FED	Straight Cliffs
162590	occ			14415	Bryceomys sp.	genus	39781		Bryceomys		genus	39781	Late Turonian		93.5	89.3	Eaton	1995	1409	Chordata	33815	Mammalia	36651	Multituberculata	39779	NO_FAMILY_SPECIFIED	NF	Bryceomys	39781		Smoky Hollow Member (OMNH V4)		MNA 1003-1, PC3	-111.500000	37.799999	US	Utah	Garfield	based on political unit	1	small collection	Kaiparowits Plateau, near Henrieville	gp_mid	-70.89	45.71	101	FED	Straight Cliffs
162591	occ	36		14415	Symmetrodontoides oligodontos	species	51939		Symmetrodontoides oligodontos		species	51939	Late Turonian		93.5	89.3	Cifelli	1990	1207	Chordata	33815	Mammalia	36651	NO_ORDER_SPECIFIED	NO	Spalacotheriidae	39869	Symmetrodontoides	39873		Smoky Hollow Member (OMNH V4)		MNA 1003-1, PC3	-111.500000	37.799999	US	Utah	Garfield	based on political unit	1	small collection	Kaiparowits Plateau, near Henrieville	gp_mid	-70.89	45.71	101	FED	Straight Cliffs
162592	occ			14415	Deltatheridiidae ? indet.	family	39919		Deltatheridiidae		family	39919	Late Turonian		93.5	89.3	Eaton and Cifelli	1988	1412	Chordata	33815	Mammalia	36651	Deltatheroida	137744	Deltatheridiidae	39919				Smoky Hollow Member (OMNH V4)		MNA 1003-1, PC3	-111.500000	37.799999	US	Utah	Garfield	based on political unit	1	small collection	Kaiparowits Plateau, near Henrieville	gp_mid	-70.89	45.71	101	FED	Straight Cliffs
162593	occ			14415	Theria indet. A informal	subclass	39860	obsolete variant of	Theria		subclass	39860	Late Turonian		93.5	89.3	Eaton and Cifelli	1988	1412	Chordata	33815	Mammalia	36651								Smoky Hollow Member (OMNH V4)		MNA 1003-1, PC3	-111.500000	37.799999	US	Utah	Garfield	based on political unit	1	small collection	Kaiparowits Plateau, near Henrieville	gp_mid	-70.89	45.71	101	FED	Straight Cliffs
162594	occ	37		14415	Anchistodelphys ? n. sp. delicatus	species	44040		Anchistodelphys delicatus		species	44040	Late Turonian		93.5	89.3	Cifelli	1990	1207	Chordata	33815	Mammalia	36651	NO_ORDER_SPECIFIED	NO	NO_FAMILY_SPECIFIED	NF	Anchistodelphys	39940		Smoky Hollow Member (OMNH V4)		MNA 1003-1, PC3	-111.500000	37.799999	US	Utah	Garfield	based on political unit	1	small collection	Kaiparowits Plateau, near Henrieville	gp_mid	-70.89	45.71	101	FED	Straight Cliffs
162595	occ			14416	Paracimexomys cf. robisoni	species	49790		Paracimexomys robisoni		species	49790	Middle Turonian		93.5	89.3	Eaton	1995	1409	Chordata	33815	Mammalia	36651	Multituberculata	39779	NO_FAMILY_SPECIFIED	NF	Paracimexomys	39788		OMNH V60		MNA 8903; 10 km northwest of Henrieville	-112.060837	37.635834	US	Utah	Garfield	estimated from map	seconds	small collection	Kaiparowits Plateau, near Henrieville; Nydam 2013 puts OMNH V60 at "appoximately 10km NW of the town of Henrieville"	gp_mid	-71.56	45.64	101	FED	Straight Cliffs
162596	occ			14416	Bryceomys fumosus	species	44719		Bryceomys fumosus		species	44719	Middle Turonian		93.5	89.3	Eaton	1995	1409	Chordata	33815	Mammalia	36651	Multituberculata	39779	NO_FAMILY_SPECIFIED	NF	Bryceomys	39781		OMNH V60		MNA 8903; 10 km northwest of Henrieville	-112.060837	37.635834	US	Utah	Garfield	estimated from map	seconds	small collection	Kaiparowits Plateau, near Henrieville; Nydam 2013 puts OMNH V60 at "appoximately 10km NW of the town of Henrieville"	gp_mid	-71.56	45.64	101	FED	Straight Cliffs
162597	occ			14416	Symmetrodontoides oligodontos	species	51939		Symmetrodontoides oligodontos		species	51939	Middle Turonian		93.5	89.3	Cifelli and Gordon	1999	1220	Chordata	33815	Mammalia	36651	NO_ORDER_SPECIFIED	NO	Spalacotheriidae	39869	Symmetrodontoides	39873		OMNH V60		MNA 8903; 10 km northwest of Henrieville	-112.060837	37.635834	US	Utah	Garfield	estimated from map	seconds	small collection	Kaiparowits Plateau, near Henrieville; Nydam 2013 puts OMNH V60 at "appoximately 10km NW of the town of Henrieville"	gp_mid	-71.56	45.64	101	FED	Straight Cliffs
162598	occ			14416	Symmetrodonta ? indet.	infraclass	39862		Symmetrodonta		infraclass	39862	Middle Turonian		93.5	89.3	Cifelli and Gordon	1999	1220	Chordata	33815	Mammalia	36651	Symmetrodonta	39862						OMNH V60		MNA 8903; 10 km northwest of Henrieville	-112.060837	37.635834	US	Utah	Garfield	estimated from map	seconds	small collection	Kaiparowits Plateau, near Henrieville; Nydam 2013 puts OMNH V60 at "appoximately 10km NW of the town of Henrieville"	gp_mid	-71.56	45.64	101	FED	Straight Cliffs
162599	occ			14417	Multituberculata indet.	order	39779		Multituberculata		order	39779	Coniacian	Santonian	89.8	83.6	Eaton et al.	1999	1413	Chordata	33815	Mammalia	36651	Multituberculata	39779						SUU Locality, Cedar Canyon		MNA 1260, UMNH VP Loc. 8	-112.863998	35.568001	US	Utah	Iron	based on nearby landmark	3	small collection	Cedar Canyon, on the Markagunt Plateau	gp_mid			coordinates not computable using this model		Straight Cliffs
162600	occ	38		14417	Metatheria indet.	subclass	39936		Metatheria		subclass	183662	Coniacian	Santonian	89.8	83.6	Alroy	2002	6294	Chordata	33815	Mammalia	36651								SUU Locality, Cedar Canyon		MNA 1260, UMNH VP Loc. 8	-112.863998	35.568001	US	Utah	Iron	based on nearby landmark	3	small collection	Cedar Canyon, on the Markagunt Plateau	gp_mid			coordinates not computable using this model		Straight Cliffs
162601	occ			14418	Marsupialia indet.	unranked clade	39937		Marsupialia		unranked clade	39937	Middle Turonian	Late Turonian	93.5	89.3	Eaton and Cifelli	1988	1412	Chordata	33815	Mammalia	36651								Tibbet Canyon Member, OMNH V17		MNA 1006-2, NB4	-111.500000	37.799999	US	Utah	Garfield	based on political unit	1	small collection	Kaiparowits Plateau, county assignment uncertain	gp_mid			coordinates not computable using this model	FED	Straight Cliffs
162602	occ			14419	Eutheria indet.	unranked clade	40209		Eutheria		unranked clade	182911	Late Santonian		85.8	83.5	Emry et al.	1981	1443	Chordata	33815	Mammalia	36651								Vinton Bluff			-88.500000	33.700001	US	Mississippi	Clay	based on political unit	1		Tombigbee River	gp_mid	-49.51	37.76	101		Eutaw
162603	occ			14420	Paracimexomys sp.	genus	39788		Paracimexomys		genus	39788	Albian		113	100.5	Krause et al.	1990	2167	Chordata	33815	Mammalia	36651	Multituberculata	39779	NO_FAMILY_SPECIFIED	NF	Paracimexomys	39788		Willawalla			-97.500000	33.500000	US	Texas	Montague	based on political unit	1		county assignment uncertain	gp_mid	-49.06	39.35	101		Antlers	Trinity
162604	occ			14421	Cimolomys ? sp.	genus	39855		Cimolomys		genus	39855	Early Campanian		83.5	70.6	Eaton et al.	1999	1413	Chordata	33815	Mammalia	36651	Multituberculata	39779	Cimolomyidae	39853	Cimolomys	39855		Paul's Locality (UMNH VP Loc. 10)		MNA 1417	-112.899109	37.591667	US	Utah	Iron	based on political unit	6	small collection	Markagunt Plateau, ca. 13.0 mi. E of Cedar City along SR 14.	gp_mid	-75.83	49.05	101	FED	Wahweap
162605	occ			14421	Meniscoessus intermedius	species	48074		Meniscoessus intermedius		species	48074	Early Campanian		83.5	70.6	Eaton et al.	1999	1413	Chordata	33815	Mammalia	36651	Multituberculata	39779	Cimolomyidae	39853	Meniscoessus	39832		Paul's Locality (UMNH VP Loc. 10)		MNA 1417	-112.899109	37.591667	US	Utah	Iron	based on political unit	6	small collection	Markagunt Plateau, ca. 13.0 mi. E of Cedar City along SR 14.	gp_mid	-75.83	49.05	101	FED	Wahweap
162606	occ	20128		14421	Cimolodon cf. nitidus	species	45122		Cimolodon nitidus		species	45122	Early Campanian		83.5	70.6	Eaton	2006	17864	Chordata	33815	Mammalia	36651	Multituberculata	39779	Cimolodontidae	39823	Cimolodon	39825		Paul's Locality (UMNH VP Loc. 10)		MNA 1417	-112.899109	37.591667	US	Utah	Iron	based on political unit	6	small collection	Markagunt Plateau, ca. 13.0 mi. E of Cedar City along SR 14.	gp_mid	-75.83	49.05	101	FED	Wahweap
162607	occ			14421	Cimolodon similis	species	45123		Cimolodon similis		species	45123	Early Campanian		83.5	70.6	Eaton et al.	1999	1413	Chordata	33815	Mammalia	36651	Multituberculata	39779	Cimolodontidae	39823	Cimolodon	39825		Paul's Locality (UMNH VP Loc. 10)		MNA 1417	-112.899109	37.591667	US	Utah	Iron	based on political unit	6	small collection	Markagunt Plateau, ca. 13.0 mi. E of Cedar City along SR 14.	gp_mid	-75.83	49.05	101	FED	Wahweap
162608	occ			14421	Cimolodon aff. similis	species	45123		Cimolodon similis		species	45123	Early Campanian		83.5	70.6	Eaton et al.	1999	1413	Chordata	33815	Mammalia	36651	Multituberculata	39779	Cimolodontidae	39823	Cimolodon	39825		Paul's Locality (UMNH VP Loc. 10)		MNA 1417	-112.899109	37.591667	US	Utah	Iron	based on political unit	6	small collection	Markagunt Plateau, ca. 13.0 mi. E of Cedar City along SR 14.	gp_mid	-75.83	49.05	101	FED	Wahweap
162609	occ	20129		14421	cf. Paracimexomys sp.	genus	39788		Paracimexomys		genus	39788	Early Campanian		83.5	70.6	Eaton	2006	17864	Chordata	33815	Mammalia	36651	Multituberculata	39779	NO_FAMILY_SPECIFIED	NF	Paracimexomys	39788		Paul's Locality (UMNH VP Loc. 10)		MNA 1417	-112.899109	37.591667	US	Utah	Iron	based on political unit	6	small collection	Markagunt Plateau, ca. 13.0 mi. E of Cedar City along SR 14.	gp_mid	-75.83	49.05	101	FED	Wahweap
162610	occ			14421	Bryceomys sp.	genus	39781		Bryceomys		genus	39781	Early Campanian		83.5	70.6	Eaton et al.	1999	1413	Chordata	33815	Mammalia	36651	Multituberculata	39779	NO_FAMILY_SPECIFIED	NF	Bryceomys	39781		Paul's Locality (UMNH VP Loc. 10)		MNA 1417	-112.899109	37.591667	US	Utah	Iron	based on political unit	6	small collection	Markagunt Plateau, ca. 13.0 mi. E of Cedar City along SR 14.	gp_mid	-75.83	49.05	101	FED	Wahweap
162611	occ			14421	Symmetrodontoides sp.	genus	39873		Symmetrodontoides		genus	39873	Early Campanian		83.5	70.6	Eaton et al.	1999	1413	Chordata	33815	Mammalia	36651	NO_ORDER_SPECIFIED	NO	Spalacotheriidae	39869	Symmetrodontoides	39873		Paul's Locality (UMNH VP Loc. 10)		MNA 1417	-112.899109	37.591667	US	Utah	Iron	based on political unit	6	small collection	Markagunt Plateau, ca. 13.0 mi. E of Cedar City along SR 14.	gp_mid	-75.83	49.05	101	FED	Wahweap
162612	occ	20130		14421	cf. Varalphadon sp.	genus	39995		Varalphadon		genus	39995	Early Campanian		83.5	70.6	Eaton	2006	17864	Chordata	33815	Mammalia	36651	NO_ORDER_SPECIFIED	NO	Alphadontidae	67663	Varalphadon	39995		Paul's Locality (UMNH VP Loc. 10)		MNA 1417	-112.899109	37.591667	US	Utah	Iron	based on political unit	6	small collection	Markagunt Plateau, ca. 13.0 mi. E of Cedar City along SR 14.	gp_mid	-75.83	49.05	101	FED	Wahweap
162613	occ	40		14421	Alphadontidae indet.	family	67663		Alphadontidae		family	67663	Early Campanian		83.5	70.6	Alroy	2002	6294	Chordata	33815	Mammalia	36651	NO_ORDER_SPECIFIED	NO	Alphadontidae	67663				Paul's Locality (UMNH VP Loc. 10)		MNA 1417	-112.899109	37.591667	US	Utah	Iron	based on political unit	6	small collection	Markagunt Plateau, ca. 13.0 mi. E of Cedar City along SR 14.	gp_mid	-75.83	49.05	101	FED	Wahweap
162614	occ	20131		14421	"Pediomys" sp.	genus	40001		Pediomys		genus	40001	Early Campanian		83.5	70.6	Eaton	2006	17864	Chordata	33815	Mammalia	36651	NO_ORDER_SPECIFIED	NO	Pediomyidae	209133	Pediomys	40001		Paul's Locality (UMNH VP Loc. 10)		MNA 1417	-112.899109	37.591667	US	Utah	Iron	based on political unit	6	small collection	Markagunt Plateau, ca. 13.0 mi. E of Cedar City along SR 14.	gp_mid	-75.83	49.05	101	FED	Wahweap
162615	occ	20132		14421	cf. Picopsis sp. A informal	genus	39933	obsolete variant of	Picopsis		genus	39933	Early Campanian		83.5	70.6	Eaton	2006	17864	Chordata	33815	Mammalia	36651	NO_ORDER_SPECIFIED	NO	Picopsidae	39931	Picopsis	39933		Paul's Locality (UMNH VP Loc. 10)		MNA 1417	-112.899109	37.591667	US	Utah	Iron	based on political unit	6	small collection	Markagunt Plateau, ca. 13.0 mi. E of Cedar City along SR 14.	gp_mid	-75.83	49.05	101	FED	Wahweap
162616	occ			14422	Cimolodon electus	species	45121		Cimolodon electus		species	45121	Late Santonian		85.8	83.5	Fox	1971	1510	Chordata	33815	Mammalia	36651	Multituberculata	39779	Cimolodontidae	39823	Cimolodon	39825		Verdigris Coulee (UA-MR-2)		UALVP MR-2	-111.800003	49.099998	CA	Alberta		based on nearby landmark	1	small collection	29 km E of Milk River	gp_mid	-67.12	57.81	101		Milk River
162617	occ			14422	Cimolodon similis	species	45123		Cimolodon similis		species	45123	Late Santonian		85.8	83.5	Fox	1971	1510	Chordata	33815	Mammalia	36651	Multituberculata	39779	Cimolodontidae	39823	Cimolodon	39825		Verdigris Coulee (UA-MR-2)		UALVP MR-2	-111.800003	49.099998	CA	Alberta		based on nearby landmark	1	small collection	29 km E of Milk River	gp_mid	-67.12	57.81	101		Milk River
162618	occ			14423	Alticonodon n. sp. lindoei	species	43945		Alticonodon lindoei		species	43945	Late Santonian		85.8	83.5	Fox	1969	1508	Chordata	33815	Mammalia	36651	Eutriconodonta	67671	Triconodontidae	39760	Alticonodon	39761		Verdigris Coulee (UA-MR-4)		UALVP MR-4	-111.800003	49.099998	CA	Alberta		based on nearby landmark	1	small collection	29 km E of Milk River	gp_mid	-67.12	57.81	101		Milk River
162619	occ			14423	Mesodma n. sp. senecta	species	48349		Mesodma senecta		species	48349	Late Santonian		85.8	83.5	Fox	1971	1510	Chordata	33815	Mammalia	36651	Multituberculata	39779	Neoplagiaulacidae	67560	Mesodma	39815		Verdigris Coulee (UA-MR-4)		UALVP MR-4	-111.800003	49.099998	CA	Alberta		based on nearby landmark	1	small collection	29 km E of Milk River	gp_mid	-67.12	57.81	101		Milk River
162620	occ			14423	Cimexomys magister	species	45106	recombined as	Paracimexomys magister		species	45106	Late Santonian		85.8	83.5	Fox	1971	1510	Chordata	33815	Mammalia	36651	Multituberculata	39779	NO_FAMILY_SPECIFIED	NF	Paracimexomys	39788		Verdigris Coulee (UA-MR-4)		UALVP MR-4	-111.800003	49.099998	CA	Alberta		based on nearby landmark	1	small collection	29 km E of Milk River	gp_mid	-67.12	57.81	101		Milk River
162621	occ			14423	Cimexomys antiquus	species	45101		Cimexomys antiquus		species	45101	Late Santonian		85.8	83.5	Fox	1971	1510	Chordata	33815	Mammalia	36651	Multituberculata	39779	NO_FAMILY_SPECIFIED	NF	Cimexomys	39784		Verdigris Coulee (UA-MR-4)		UALVP MR-4	-111.800003	49.099998	CA	Alberta		based on nearby landmark	1	small collection	29 km E of Milk River	gp_mid	-67.12	57.81	101		Milk River
162622	occ			14423	Cimolodon n. sp. electus	species	45121		Cimolodon electus		species	45121	Late Santonian		85.8	83.5	Fox	1971	1510	Chordata	33815	Mammalia	36651	Multituberculata	39779	Cimolodontidae	39823	Cimolodon	39825		Verdigris Coulee (UA-MR-4)		UALVP MR-4	-111.800003	49.099998	CA	Alberta		based on nearby landmark	1	small collection	29 km E of Milk River	gp_mid	-67.12	57.81	101		Milk River
162623	occ			14423	Cimolodon similis	species	45123		Cimolodon similis		species	45123	Late Santonian		85.8	83.5	Fox	1971	1510	Chordata	33815	Mammalia	36651	Multituberculata	39779	Cimolodontidae	39823	Cimolodon	39825		Verdigris Coulee (UA-MR-4)		UALVP MR-4	-111.800003	49.099998	CA	Alberta		based on nearby landmark	1	small collection	29 km E of Milk River	gp_mid	-67.12	57.81	101		Milk River
162624	occ			14423	Cimolomys ? sp. A informal	genus	39855	obsolete variant of	Cimolomys		genus	39855	Late Santonian		85.8	83.5	Fox	1971	1510	Chordata	33815	Mammalia	36651	Multituberculata	39779	Cimolomyidae	39853	Cimolomys	39855		Verdigris Coulee (UA-MR-4)		UALVP MR-4	-111.800003	49.099998	CA	Alberta		based on nearby landmark	1	small collection	29 km E of Milk River	gp_mid	-67.12	57.81	101		Milk River
162625	occ			14423	Viridomys n. sp. orbatus	species	52654		Viridomys orbatus		species	52654	Late Santonian		85.8	83.5	Fox	1971	1510	Chordata	33815	Mammalia	36651	Multituberculata	39779	NO_FAMILY_SPECIFIED	NF	Viridomys	39789		Verdigris Coulee (UA-MR-4)		UALVP MR-4	-111.800003	49.099998	CA	Alberta		based on nearby landmark	1	small collection	29 km E of Milk River	gp_mid	-67.12	57.81	101		Milk River
162626	occ			14423	Alphadon creber	species	43915	recombined as	Varalphadon creber		species	43915	Late Santonian		85.8	83.5	Fox	1971	1511	Chordata	33815	Mammalia	36651	NO_ORDER_SPECIFIED	NO	Alphadontidae	67663	Varalphadon	39995		Verdigris Coulee (UA-MR-4)		UALVP MR-4	-111.800003	49.099998	CA	Alberta		based on nearby landmark	1	small collection	29 km E of Milk River	gp_mid	-67.12	57.81	101		Milk River
162627	occ			14423	Albertatherium primus	species	43849		Albertatherium primus		species	43849	Late Santonian		85.8	83.5	Fox	1971	1511	Chordata	33815	Mammalia	36651	NO_ORDER_SPECIFIED	NO	Alphadontidae	67663	Albertatherium	39946		Verdigris Coulee (UA-MR-4)		UALVP MR-4	-111.800003	49.099998	CA	Alberta		based on nearby landmark	1	small collection	29 km E of Milk River	gp_mid	-67.12	57.81	101		Milk River
162628	occ			14423	Pediomys n. sp. exiguus	species	50064	recombined as	Apistodon exiguus		species	50064	Late Santonian		85.8	83.5	Fox	1971	1511	Chordata	33815	Mammalia	36651	NO_ORDER_SPECIFIED	NO	NO_FAMILY_SPECIFIED	NF	Apistodon	103954		Verdigris Coulee (UA-MR-4)		UALVP MR-4	-111.800003	49.099998	CA	Alberta		based on nearby landmark	1	small collection	29 km E of Milk River	gp_mid	-67.12	57.81	101		Milk River
162629	occ			14423	Aquiladelphis incus	species	44201		Aquiladelphis incus		species	44201	Late Santonian		85.8	83.5	Fox	1971	1511	Chordata	33815	Mammalia	36651	NO_ORDER_SPECIFIED	NO	Aquiladelphidae	103965	Aquiladelphis	40000		Verdigris Coulee (UA-MR-4)		UALVP MR-4	-111.800003	49.099998	CA	Alberta		based on nearby landmark	1	small collection	29 km E of Milk River	gp_mid	-67.12	57.81	101		Milk River
162630	occ			14423	Aquiladelphis minor	species	44202		Aquiladelphis minor		species	44202	Late Santonian		85.8	83.5	Fox	1971	1511	Chordata	33815	Mammalia	36651	NO_ORDER_SPECIFIED	NO	Aquiladelphidae	103965	Aquiladelphis	40000		Verdigris Coulee (UA-MR-4)		UALVP MR-4	-111.800003	49.099998	CA	Alberta		based on nearby landmark	1	small collection	29 km E of Milk River	gp_mid	-67.12	57.81	101		Milk River
162631	occ			14424	Cimolodon electus	species	45121		Cimolodon electus		species	45121	Late Santonian		85.8	83.5	Fox	1971	1510	Chordata	33815	Mammalia	36651	Multituberculata	39779	Cimolodontidae	39823	Cimolodon	39825		Verdigris Coulee (UA-MR-5)		UALVP MR-5	-111.800003	49.099998	CA	Alberta		based on nearby landmark	1	small collection	29 km E of Milk River	gp_mid	-67.12	57.81	101		Milk River
162632	occ			14424	Cimolodon similis	species	45123		Cimolodon similis		species	45123	Late Santonian		85.8	83.5	Fox	1971	1510	Chordata	33815	Mammalia	36651	Multituberculata	39779	Cimolodontidae	39823	Cimolodon	39825		Verdigris Coulee (UA-MR-5)		UALVP MR-5	-111.800003	49.099998	CA	Alberta		based on nearby landmark	1	small collection	29 km E of Milk River	gp_mid	-67.12	57.81	101		Milk River
162633	occ			14425	Triconodontidae ? indet.	family	39760		Triconodontidae		family	39760	Late Santonian		85.8	83.5	Fox	1976	1514	Chordata	33815	Mammalia	36651	Eutriconodonta	67671	Triconodontidae	39760				Verdigris Coulee (UA-MR-6)		UALVP MR-6	-111.800003	49.099998	CA	Alberta		based on nearby landmark	1	small collection	29 km E of Milk River	gp_mid	-67.12	57.81	101		Milk River
162634	occ			14425	Alticonodon lindoei	species	43945		Alticonodon lindoei		species	43945	Late Santonian		85.8	83.5	Fox	1976	1514	Chordata	33815	Mammalia	36651	Eutriconodonta	67671	Triconodontidae	39760	Alticonodon	39761		Verdigris Coulee (UA-MR-6)		UALVP MR-6	-111.800003	49.099998	CA	Alberta		based on nearby landmark	1	small collection	29 km E of Milk River	gp_mid	-67.12	57.81	101		Milk River
162635	occ			14425	Symmetrodontoides n. sp. canadensis	species	51937		Symmetrodontoides canadensis		species	51937	Late Santonian		85.8	83.5	Fox	1976	1514	Chordata	33815	Mammalia	36651	NO_ORDER_SPECIFIED	NO	Spalacotheriidae	39869	Symmetrodontoides	39873		Verdigris Coulee (UA-MR-6)		UALVP MR-6	-111.800003	49.099998	CA	Alberta		based on nearby landmark	1	small collection	29 km E of Milk River	gp_mid	-67.12	57.81	101		Milk River
162636	occ			14425	Theria indet.	subclass	39860		Theria		subclass	39860	Late Santonian		85.8	83.5	Fox	1976	1514	Chordata	33815	Mammalia	36651								Verdigris Coulee (UA-MR-6)		UALVP MR-6	-111.800003	49.099998	CA	Alberta		based on nearby landmark	1	small collection	29 km E of Milk River	gp_mid	-67.12	57.81	101		Milk River
162637	occ			14425	Mesodma senecta	species	48349		Mesodma senecta		species	48349	Late Santonian		85.8	83.5	Fox	1971	1510	Chordata	33815	Mammalia	36651	Multituberculata	39779	Neoplagiaulacidae	67560	Mesodma	39815		Verdigris Coulee (UA-MR-6)		UALVP MR-6	-111.800003	49.099998	CA	Alberta		based on nearby landmark	1	small collection	29 km E of Milk River	gp_mid	-67.12	57.81	101		Milk River
162638	occ			14425	Mesodma ? sp.	genus	39815		Mesodma		genus	39815	Late Santonian		85.8	83.5	Fox	1971	1510	Chordata	33815	Mammalia	36651	Multituberculata	39779	Neoplagiaulacidae	67560	Mesodma	39815		Verdigris Coulee (UA-MR-6)		UALVP MR-6	-111.800003	49.099998	CA	Alberta		based on nearby landmark	1	small collection	29 km E of Milk River	gp_mid	-67.12	57.81	101		Milk River
162639	occ			14425	Cimexomys n. sp. magister	species	45106	recombined as	Paracimexomys magister		species	45106	Late Santonian		85.8	83.5	Fox	1971	1510	Chordata	33815	Mammalia	36651	Multituberculata	39779	NO_FAMILY_SPECIFIED	NF	Paracimexomys	39788		Verdigris Coulee (UA-MR-6)		UALVP MR-6	-111.800003	49.099998	CA	Alberta		based on nearby landmark	1	small collection	29 km E of Milk River	gp_mid	-67.12	57.81	101		Milk River
162640	occ			14425	Cimexomys n. sp. antiquus	species	45101		Cimexomys antiquus		species	45101	Late Santonian		85.8	83.5	Fox	1971	1510	Chordata	33815	Mammalia	36651	Multituberculata	39779	NO_FAMILY_SPECIFIED	NF	Cimexomys	39784		Verdigris Coulee (UA-MR-6)		UALVP MR-6	-111.800003	49.099998	CA	Alberta		based on nearby landmark	1	small collection	29 km E of Milk River	gp_mid	-67.12	57.81	101		Milk River
162641	occ			14425	Cimolodon electus	species	45121		Cimolodon electus		species	45121	Late Santonian		85.8	83.5	Fox	1971	1510	Chordata	33815	Mammalia	36651	Multituberculata	39779	Cimolodontidae	39823	Cimolodon	39825		Verdigris Coulee (UA-MR-6)		UALVP MR-6	-111.800003	49.099998	CA	Alberta		based on nearby landmark	1	small collection	29 km E of Milk River	gp_mid	-67.12	57.81	101		Milk River
162642	occ			14425	Cimolodon n. sp. similis	species	45123		Cimolodon similis		species	45123	Late Santonian		85.8	83.5	Fox	1971	1510	Chordata	33815	Mammalia	36651	Multituberculata	39779	Cimolodontidae	39823	Cimolodon	39825		Verdigris Coulee (UA-MR-6)		UALVP MR-6	-111.800003	49.099998	CA	Alberta		based on nearby landmark	1	small collection	29 km E of Milk River	gp_mid	-67.12	57.81	101		Milk River
162643	occ			14425	Cimolomys ? sp. A informal	genus	39855	obsolete variant of	Cimolomys		genus	39855	Late Santonian		85.8	83.5	Fox	1971	1510	Chordata	33815	Mammalia	36651	Multituberculata	39779	Cimolomyidae	39853	Cimolomys	39855		Verdigris Coulee (UA-MR-6)		UALVP MR-6	-111.800003	49.099998	CA	Alberta		based on nearby landmark	1	small collection	29 km E of Milk River	gp_mid	-67.12	57.81	101		Milk River
162644	occ			14425	Potamotelses n. sp. aquilensis	species	50649		Potamotelses aquilensis		species	50649	Late Santonian		85.8	83.5	Fox	1972	1512	Chordata	33815	Mammalia	36651	NO_ORDER_SPECIFIED	NO	NO_FAMILY_SPECIFIED	NF	Potamotelses	39935		Verdigris Coulee (UA-MR-6)		UALVP MR-6	-111.800003	49.099998	CA	Alberta		based on nearby landmark	1	small collection	29 km E of Milk River	gp_mid	-67.12	57.81	101		Milk River
162645	occ			14425	Picopsis n. sp. pattersoni	species	50354		Picopsis pattersoni		species	50354	Late Santonian		85.8	83.5	Fox	1980	1521	Chordata	33815	Mammalia	36651	NO_ORDER_SPECIFIED	NO	Picopsidae	39931	Picopsis	39933		Verdigris Coulee (UA-MR-6)		UALVP MR-6	-111.800003	49.099998	CA	Alberta		based on nearby landmark	1	small collection	29 km E of Milk River	gp_mid	-67.12	57.81	101		Milk River
162646	occ			14425	cf. Picopsis sp.	genus	39933		Picopsis		genus	39933	Late Santonian		85.8	83.5	Fox	1980	1521	Chordata	33815	Mammalia	36651	NO_ORDER_SPECIFIED	NO	Picopsidae	39931	Picopsis	39933		Verdigris Coulee (UA-MR-6)		UALVP MR-6	-111.800003	49.099998	CA	Alberta		based on nearby landmark	1	small collection	29 km E of Milk River	gp_mid	-67.12	57.81	101		Milk River
162647	occ			14425	Alphadon n. sp. creber	species	43915	recombined as	Varalphadon creber		species	43915	Late Santonian		85.8	83.5	Fox	1971	1511	Chordata	33815	Mammalia	36651	NO_ORDER_SPECIFIED	NO	Alphadontidae	67663	Varalphadon	39995		Verdigris Coulee (UA-MR-6)		UALVP MR-6	-111.800003	49.099998	CA	Alberta		based on nearby landmark	1	small collection	29 km E of Milk River	gp_mid	-67.12	57.81	101		Milk River
162648	occ	45		14425	Alphadontidae indet.	family	67663		Alphadontidae		family	67663	Late Santonian		85.8	83.5	Alroy	2002	6294	Chordata	33815	Mammalia	36651	NO_ORDER_SPECIFIED	NO	Alphadontidae	67663				Verdigris Coulee (UA-MR-6)		UALVP MR-6	-111.800003	49.099998	CA	Alberta		based on nearby landmark	1	small collection	29 km E of Milk River	gp_mid	-67.12	57.81	101		Milk River
162649	occ			14425	Albertatherium n. sp. primus	species	43849		Albertatherium primus		species	43849	Late Santonian		85.8	83.5	Fox	1971	1511	Chordata	33815	Mammalia	36651	NO_ORDER_SPECIFIED	NO	Alphadontidae	67663	Albertatherium	39946		Verdigris Coulee (UA-MR-6)		UALVP MR-6	-111.800003	49.099998	CA	Alberta		based on nearby landmark	1	small collection	29 km E of Milk River	gp_mid	-67.12	57.81	101		Milk River
162650	occ			14425	Pediomys exiguus	species	50064	recombined as	Apistodon exiguus		species	50064	Late Santonian		85.8	83.5	Fox	1971	1511	Chordata	33815	Mammalia	36651	NO_ORDER_SPECIFIED	NO	NO_FAMILY_SPECIFIED	NF	Apistodon	103954		Verdigris Coulee (UA-MR-6)		UALVP MR-6	-111.800003	49.099998	CA	Alberta		based on nearby landmark	1	small collection	29 km E of Milk River	gp_mid	-67.12	57.81	101		Milk River
162651	occ			14425	Aquiladelphis incus	species	44201		Aquiladelphis incus		species	44201	Late Santonian		85.8	83.5	Fox	1971	1511	Chordata	33815	Mammalia	36651	NO_ORDER_SPECIFIED	NO	Aquiladelphidae	103965	Aquiladelphis	40000		Verdigris Coulee (UA-MR-6)		UALVP MR-6	-111.800003	49.099998	CA	Alberta		based on nearby landmark	1	small collection	29 km E of Milk River	gp_mid	-67.12	57.81	101		Milk River
162652	occ			14425	Aquiladelphis minor	species	44202		Aquiladelphis minor		species	44202	Late Santonian		85.8	83.5	Fox	1971	1511	Chordata	33815	Mammalia	36651	NO_ORDER_SPECIFIED	NO	Aquiladelphidae	103965	Aquiladelphis	40000		Verdigris Coulee (UA-MR-6)		UALVP MR-6	-111.800003	49.099998	CA	Alberta		based on nearby landmark	1	small collection	29 km E of Milk River	gp_mid	-67.12	57.81	101		Milk River
162653	occ			14425	Eodelphis sp.	genus	40008		Eodelphis		genus	40008	Late Santonian		85.8	83.5	Fox	1971	1511	Chordata	33815	Mammalia	36651	NO_ORDER_SPECIFIED	NO	Stagodontidae	40004	Eodelphis	40008		Verdigris Coulee (UA-MR-6)		UALVP MR-6	-111.800003	49.099998	CA	Alberta		based on nearby landmark	1	small collection	29 km E of Milk River	gp_mid	-67.12	57.81	101		Milk River
162654	occ			14425	Iqualadelphis n. sp. lactea	species	47365		Iqualadelphis lactea		species	47365	Late Santonian		85.8	83.5	Fox	1987	1533	Chordata	33815	Mammalia	36651	NO_ORDER_SPECIFIED	NO	Pediomyidae	209133	Iqualadelphis	39941		Verdigris Coulee (UA-MR-6)		UALVP MR-6	-111.800003	49.099998	CA	Alberta		based on nearby landmark	1	small collection	29 km E of Milk River	gp_mid	-67.12	57.81	101		Milk River
162655	occ			14426	Cimolodon electus	species	45121		Cimolodon electus		species	45121	Late Santonian		85.8	83.5	Fox	1971	1510	Chordata	33815	Mammalia	36651	Multituberculata	39779	Cimolodontidae	39823	Cimolodon	39825		Verdigris Coulee (UA-MR-8)		UALVP MR-8	-111.800003	49.099998	CA	Alberta		based on nearby landmark	1	small collection	29 km E of Milk River	gp_mid	-67.12	57.81	101		Milk River
162656	occ			14426	Cimolodon similis	species	45123		Cimolodon similis		species	45123	Late Santonian		85.8	83.5	Fox	1971	1510	Chordata	33815	Mammalia	36651	Multituberculata	39779	Cimolodontidae	39823	Cimolodon	39825		Verdigris Coulee (UA-MR-8)		UALVP MR-8	-111.800003	49.099998	CA	Alberta		based on nearby landmark	1	small collection	29 km E of Milk River	gp_mid	-67.12	57.81	101		Milk River
162657	occ			14426	Cimolomys ? sp. A informal	genus	39855	obsolete variant of	Cimolomys		genus	39855	Late Santonian		85.8	83.5	Fox	1971	1510	Chordata	33815	Mammalia	36651	Multituberculata	39779	Cimolomyidae	39853	Cimolomys	39855		Verdigris Coulee (UA-MR-8)		UALVP MR-8	-111.800003	49.099998	CA	Alberta		based on nearby landmark	1	small collection	29 km E of Milk River	gp_mid	-67.12	57.81	101		Milk River
162658	occ			14426	Meniscoessus n. sp. ferox	species	48072		Meniscoessus ferox		species	48072	Late Santonian		85.8	83.5	Fox	1971	1510	Chordata	33815	Mammalia	36651	Multituberculata	39779	Cimolomyidae	39853	Meniscoessus	39832		Verdigris Coulee (UA-MR-8)		UALVP MR-8	-111.800003	49.099998	CA	Alberta		based on nearby landmark	1	small collection	29 km E of Milk River	gp_mid	-67.12	57.81	101		Milk River
162659	occ			14426	Viridomys orbatus	species	52654		Viridomys orbatus		species	52654	Late Santonian		85.8	83.5	Fox	1971	1510	Chordata	33815	Mammalia	36651	Multituberculata	39779	NO_FAMILY_SPECIFIED	NF	Viridomys	39789		Verdigris Coulee (UA-MR-8)		UALVP MR-8	-111.800003	49.099998	CA	Alberta		based on nearby landmark	1	small collection	29 km E of Milk River	gp_mid	-67.12	57.81	101		Milk River
162660	occ			14426	Alphadon creber	species	43915	recombined as	Varalphadon creber		species	43915	Late Santonian		85.8	83.5	Fox	1971	1511	Chordata	33815	Mammalia	36651	NO_ORDER_SPECIFIED	NO	Alphadontidae	67663	Varalphadon	39995		Verdigris Coulee (UA-MR-8)		UALVP MR-8	-111.800003	49.099998	CA	Alberta		based on nearby landmark	1	small collection	29 km E of Milk River	gp_mid	-67.12	57.81	101		Milk River
162661	occ			14426	Aquiladelphis n. sp. incus	species	44201		Aquiladelphis incus		species	44201	Late Santonian		85.8	83.5	Fox	1971	1511	Chordata	33815	Mammalia	36651	NO_ORDER_SPECIFIED	NO	Aquiladelphidae	103965	Aquiladelphis	40000		Verdigris Coulee (UA-MR-8)		UALVP MR-8	-111.800003	49.099998	CA	Alberta		based on nearby landmark	1	small collection	29 km E of Milk River	gp_mid	-67.12	57.81	101		Milk River
162662	occ			14426	Aquiladelphis n. sp. minor	species	44202		Aquiladelphis minor		species	44202	Late Santonian		85.8	83.5	Fox	1971	1511	Chordata	33815	Mammalia	36651	NO_ORDER_SPECIFIED	NO	Aquiladelphidae	103965	Aquiladelphis	40000		Verdigris Coulee (UA-MR-8)		UALVP MR-8	-111.800003	49.099998	CA	Alberta		based on nearby landmark	1	small collection	29 km E of Milk River	gp_mid	-67.12	57.81	101		Milk River
162663	occ			14426	Eodelphis sp.	genus	40008		Eodelphis		genus	40008	Late Santonian		85.8	83.5	Fox	1971	1511	Chordata	33815	Mammalia	36651	NO_ORDER_SPECIFIED	NO	Stagodontidae	40004	Eodelphis	40008		Verdigris Coulee (UA-MR-8)		UALVP MR-8	-111.800003	49.099998	CA	Alberta		based on nearby landmark	1	small collection	29 km E of Milk River	gp_mid	-67.12	57.81	101		Milk River
162664	occ			14427	cf. Picopsis sp.	genus	39933		Picopsis		genus	39933	Late Santonian		85.8	83.5	Fox	1980	1521	Chordata	33815	Mammalia	36651	NO_ORDER_SPECIFIED	NO	Picopsidae	39931	Picopsis	39933		Verdigris Coulee (UA-MR-12)		UALVP MR-12	-111.800003	49.099998	CA	Alberta		based on nearby landmark	1	small collection	29 km E of Milk River	gp_mid	-67.12	57.81	101		Milk River
162665	occ			14428	Paracimexomys magister	species	49786		Paracimexomys magister		species	45106	Late Santonian		85.8	83.5	Carlson and Krause	1985	1173	Chordata	33815	Mammalia	36651	Multituberculata	39779	NO_FAMILY_SPECIFIED	NF	Paracimexomys	39788		Verdigris Coulee (UA-MR-20)		UALVP MR-20	-111.800003	49.099998	CA	Alberta		based on nearby landmark	1	small collection	29 km E of Milk River	gp_mid	-67.12	57.81	101		Milk River
162666	occ			14428	Mictodon simpsoni	species	48610	subjective synonym of	Symmetrodontoides canadensis		species	51937	Late Santonian		85.8	83.5	Fox	1984	1528	Chordata	33815	Mammalia	36651	NO_ORDER_SPECIFIED	NO	Spalacotheriidae	39869	Symmetrodontoides	39873		Verdigris Coulee (UA-MR-20)		UALVP MR-20	-111.800003	49.099998	CA	Alberta		based on nearby landmark	1	small collection	29 km E of Milk River	gp_mid	-67.12	57.81	101		Milk River
162667	occ			14428	cf. Picopsis sp.	genus	39933		Picopsis		genus	39933	Late Santonian		85.8	83.5	Fox	1980	1521	Chordata	33815	Mammalia	36651	NO_ORDER_SPECIFIED	NO	Picopsidae	39931	Picopsis	39933		Verdigris Coulee (UA-MR-20)		UALVP MR-20	-111.800003	49.099998	CA	Alberta		based on nearby landmark	1	small collection	29 km E of Milk River	gp_mid	-67.12	57.81	101		Milk River
162668	occ			14429	Mesodma cf. formosa	species	48344		Mesodma formosa		species	46767	Early Campanian		83.5	70.6	Eaton and Cifelli	1988	1412	Chordata	33815	Mammalia	36651	Multituberculata	39779	Neoplagiaulacidae	67560	Mesodma	39815		Wahweap Formation, OMNH V2		DR2, MNA 455-2	-111.349998	37.599998	US	Utah	Garfield and Kane	based on political unit	1	small collection	Kaiparowits Plateau	gp_mid	-74.05	48.67	101	FED	Wahweap
162669	occ			14429	Mesodma ? sp.	genus	39815		Mesodma		genus	39815	Early Campanian		83.5	70.6	Eaton and Cifelli	1988	1412	Chordata	33815	Mammalia	36651	Multituberculata	39779	Neoplagiaulacidae	67560	Mesodma	39815		Wahweap Formation, OMNH V2		DR2, MNA 455-2	-111.349998	37.599998	US	Utah	Garfield and Kane	based on political unit	1	small collection	Kaiparowits Plateau	gp_mid	-74.05	48.67	101	FED	Wahweap
162670	occ			14429	Cimolodon similis	species	45123		Cimolodon similis		species	45123	Early Campanian		83.5	70.6	Eaton and Cifelli	1988	1412	Chordata	33815	Mammalia	36651	Multituberculata	39779	Cimolodontidae	39823	Cimolodon	39825		Wahweap Formation, OMNH V2		DR2, MNA 455-2	-111.349998	37.599998	US	Utah	Garfield and Kane	based on political unit	1	small collection	Kaiparowits Plateau	gp_mid	-74.05	48.67	101	FED	Wahweap
162671	occ			14429	Cimolodon electus	species	45121		Cimolodon electus		species	45121	Early Campanian		83.5	70.6	Eaton and Cifelli	1988	1412	Chordata	33815	Mammalia	36651	Multituberculata	39779	Cimolodontidae	39823	Cimolodon	39825		Wahweap Formation, OMNH V2		DR2, MNA 455-2	-111.349998	37.599998	US	Utah	Garfield and Kane	based on political unit	1	small collection	Kaiparowits Plateau	gp_mid	-74.05	48.67	101	FED	Wahweap
162672	occ			14429	Cimolodon sp.	genus	39825		Cimolodon		genus	39825	Early Campanian		83.5	70.6	Eaton and Cifelli	1988	1412	Chordata	33815	Mammalia	36651	Multituberculata	39779	Cimolodontidae	39823	Cimolodon	39825		Wahweap Formation, OMNH V2		DR2, MNA 455-2	-111.349998	37.599998	US	Utah	Garfield and Kane	based on political unit	1	small collection	Kaiparowits Plateau	gp_mid	-74.05	48.67	101	FED	Wahweap
162673	occ			14429	Cimolomys clarki	species	45124		Cimolomys clarki		species	45124	Early Campanian		83.5	70.6	Eaton and Cifelli	1988	1412	Chordata	33815	Mammalia	36651	Multituberculata	39779	Cimolomyidae	39853	Cimolomys	39855		Wahweap Formation, OMNH V2		DR2, MNA 455-2	-111.349998	37.599998	US	Utah	Garfield and Kane	based on political unit	1	small collection	Kaiparowits Plateau	gp_mid	-74.05	48.67	101	FED	Wahweap
162674	occ			14429	Cimolomys sp.	genus	39855		Cimolomys		genus	39855	Early Campanian		83.5	70.6	Eaton and Cifelli	1988	1412	Chordata	33815	Mammalia	36651	Multituberculata	39779	Cimolomyidae	39853	Cimolomys	39855		Wahweap Formation, OMNH V2		DR2, MNA 455-2	-111.349998	37.599998	US	Utah	Garfield and Kane	based on political unit	1	small collection	Kaiparowits Plateau	gp_mid	-74.05	48.67	101	FED	Wahweap
162675	occ			14429	Meniscoessus ? sp.	genus	39832		Meniscoessus		genus	39832	Early Campanian		83.5	70.6	Eaton and Cifelli	1988	1412	Chordata	33815	Mammalia	36651	Multituberculata	39779	Cimolomyidae	39853	Meniscoessus	39832		Wahweap Formation, OMNH V2		DR2, MNA 455-2	-111.349998	37.599998	US	Utah	Garfield and Kane	based on political unit	1	small collection	Kaiparowits Plateau	gp_mid	-74.05	48.67	101	FED	Wahweap
162676	occ			14429	Cimolomyidae ? indet.	family	39853		Cimolomyidae		family	39853	Early Campanian		83.5	70.6	Eaton and Cifelli	1988	1412	Chordata	33815	Mammalia	36651	Multituberculata	39779	Cimolomyidae	39853				Wahweap Formation, OMNH V2		DR2, MNA 455-2	-111.349998	37.599998	US	Utah	Garfield and Kane	based on political unit	1	small collection	Kaiparowits Plateau	gp_mid	-74.05	48.67	101	FED	Wahweap
162677	occ			14429	Cimexomys cf. antiquus	species	45101		Cimexomys antiquus		species	45101	Early Campanian		83.5	70.6	Eaton and Cifelli	1988	1412	Chordata	33815	Mammalia	36651	Multituberculata	39779	NO_FAMILY_SPECIFIED	NF	Cimexomys	39784		Wahweap Formation, OMNH V2		DR2, MNA 455-2	-111.349998	37.599998	US	Utah	Garfield and Kane	based on political unit	1	small collection	Kaiparowits Plateau	gp_mid	-74.05	48.67	101	FED	Wahweap
162678	occ			14429	Paracimexomys sp.	genus	39788		Paracimexomys		genus	39788	Early Campanian		83.5	70.6	Eaton and Cifelli	1988	1412	Chordata	33815	Mammalia	36651	Multituberculata	39779	NO_FAMILY_SPECIFIED	NF	Paracimexomys	39788		Wahweap Formation, OMNH V2		DR2, MNA 455-2	-111.349998	37.599998	US	Utah	Garfield and Kane	based on political unit	1	small collection	Kaiparowits Plateau	gp_mid	-74.05	48.67	101	FED	Wahweap
162679	occ			14429	Symmetrodontoides n. sp. foxi	species	51938		Symmetrodontoides foxi		species	51938	Early Campanian		83.5	70.6	Cifelli and Madsen	1986	3833	Chordata	33815	Mammalia	36651	NO_ORDER_SPECIFIED	NO	Spalacotheriidae	39869	Symmetrodontoides	39873		Wahweap Formation, OMNH V2		DR2, MNA 455-2	-111.349998	37.599998	US	Utah	Garfield and Kane	based on political unit	1	small collection	Kaiparowits Plateau	gp_mid	-74.05	48.67	101	FED	Wahweap
162684	occ			14429	n. gen. Iugomortiferum n. sp. thoringtoni	species	47410		Iugomortiferum thoringtoni		species	47410	Early Campanian		83.5	70.6	Cifelli	1990	1206	Chordata	33815	Mammalia	36651	NO_ORDER_SPECIFIED	NO	NO_FAMILY_SPECIFIED	NF	Iugomortiferum	39942		Wahweap Formation, OMNH V2		DR2, MNA 455-2	-111.349998	37.599998	US	Utah	Garfield and Kane	based on political unit	1	small collection	Kaiparowits Plateau	gp_mid	-74.05	48.67	101	FED	Wahweap
162686	occ			14429	Anchistodelphys archibaldi	species	44039		Anchistodelphys archibaldi		species	44039	Early Campanian		83.5	70.6	Cifelli	1990	1206	Chordata	33815	Mammalia	36651	NO_ORDER_SPECIFIED	NO	NO_FAMILY_SPECIFIED	NF	Anchistodelphys	39940		Wahweap Formation, OMNH V2		DR2, MNA 455-2	-111.349998	37.599998	US	Utah	Garfield and Kane	based on political unit	1	small collection	Kaiparowits Plateau	gp_mid	-74.05	48.67	101	FED	Wahweap
162687	occ			14429	Paranyctoides sp. B informal	genus	40347	obsolete variant of	Paranyctoides		genus	40347	Early Campanian		83.5	70.6	Eaton and Cifelli	1988	1412	Chordata	33815	Mammalia	36651	NO_ORDER_SPECIFIED	NO	NO_FAMILY_SPECIFIED	NF	Paranyctoides	40347		Wahweap Formation, OMNH V2		DR2, MNA 455-2	-111.349998	37.599998	US	Utah	Garfield and Kane	based on political unit	1	small collection	Kaiparowits Plateau	gp_mid	-74.05	48.67	101	FED	Wahweap
162688	occ			14430	Multituberculata indet.	order	39779		Multituberculata		order	39779	Early Campanian		83.5	70.6	Eaton et al.	1999	1413	Chordata	33815	Mammalia	36651	Multituberculata	39779						Websters Flats Locality (UMNH VP Loc. 11)			-112.884064	37.592609	US	Utah	Iron	based on political unit	6	small collection	Markagunt Plateau; ca. 14.4 mi. E of Cedar City on SR 14	gp_mid	-75.81	49.05	101	FED	Wahweap
162689	occ	49		14430	Alphadon cf. halleyi	species	43917		Alphadon halleyi		species	43917	Early Campanian		83.5	70.6	Alroy	2002	6294	Chordata	33815	Mammalia	36651	NO_ORDER_SPECIFIED	NO	Alphadontidae	67663	Alphadon	39947		Websters Flats Locality (UMNH VP Loc. 11)			-112.884064	37.592609	US	Utah	Iron	based on political unit	6	small collection	Markagunt Plateau; ca. 14.4 mi. E of Cedar City on SR 14	gp_mid	-75.81	49.05	101	FED	Wahweap
162690	occ			14430	Alphadon cf. attaragos	species	43913		Alphadon attaragos		species	43913	Early Campanian		83.5	70.6	Eaton et al.	1999	1413	Chordata	33815	Mammalia	36651	NO_ORDER_SPECIFIED	NO	Alphadontidae	67663	Alphadon	39947		Websters Flats Locality (UMNH VP Loc. 11)			-112.884064	37.592609	US	Utah	Iron	based on political unit	6	small collection	Markagunt Plateau; ca. 14.4 mi. E of Cedar City on SR 14	gp_mid	-75.81	49.05	101	FED	Wahweap
162691	occ	19455		14430	Pediomyidae indet.	family	39999		Pediomyidae		family	209133	Early Campanian		83.5	70.6	Alroy	2007	19636	Chordata	33815	Mammalia	36651	NO_ORDER_SPECIFIED	NO	Pediomyidae	209133				Websters Flats Locality (UMNH VP Loc. 11)			-112.884064	37.592609	US	Utah	Iron	based on political unit	6	small collection	Markagunt Plateau; ca. 14.4 mi. E of Cedar City on SR 14	gp_mid	-75.81	49.05	101	FED	Wahweap
162692	occ			14430	cf. Iqualadelphis sp.	genus	39941		Iqualadelphis		genus	39941	Early Campanian		83.5	70.6	Eaton et al.	1999	1413	Chordata	33815	Mammalia	36651	NO_ORDER_SPECIFIED	NO	Pediomyidae	209133	Iqualadelphis	39941		Websters Flats Locality (UMNH VP Loc. 11)			-112.884064	37.592609	US	Utah	Iron	based on political unit	6	small collection	Markagunt Plateau; ca. 14.4 mi. E of Cedar City on SR 14	gp_mid	-75.81	49.05	101	FED	Wahweap
162693	occ			14431	Cimolomys clarki	species	45124		Cimolomys clarki		species	45124	Judithian		83.5	70.6	Lillegraven and McKenna	1986	2237	Chordata	33815	Mammalia	36651	Multituberculata	39779	Cimolomyidae	39853	Cimolomys	39855		12 mi NE of Worland (AMNH)			-108.000000	44.000000	US	Wyoming	Washakie	based on political unit	1	small collection		gp_mid	-66.70	53.80	101	FED	Mesaverde
162694	occ			14431	Theria indet.	subclass	39860		Theria		subclass	39860	Judithian		83.5	70.6	Lillegraven and McKenna	1986	2237	Chordata	33815	Mammalia	36651								12 mi NE of Worland (AMNH)			-108.000000	44.000000	US	Wyoming	Washakie	based on political unit	1	small collection		gp_mid	-66.70	53.80	101	FED	Mesaverde
162695	occ	50		14432	Ectocentrocristus foxi	species	45964		Ectocentrocristus foxi		species	45964	Middle Campanian	Late Campanian	83.5	70.6	Rigby and Wolberg	1987	2907	Chordata	33815	Mammalia	36651	NO_ORDER_SPECIFIED	NO	NO_FAMILY_SPECIFIED	NF	Ectocentrocristus	39960		Ankylosaur Point			-110.699997	47.700001	US	Montana	Chouteau	based on political unit	1			gp_mid	-67.23	57.94	101		Judith River	Montana
162696	occ			14433	Mesodma primaeva	species	48347	recombined as	Filikomys primaevus		species	51256	Judithian		83.5	70.6	Lillegraven and McKenna	1986	2237	Chordata	33815	Mammalia	36651	Multituberculata	39779	Neoplagiaulacidae	67560	Filikomys	428176		Barwin Quarry (AMNH)			-107.099998	43.200001	US	Wyoming	Natrona	based on political unit	1	small collection	37 m NW of Fales Rocks	gp_mid	-66.19	52.82	101	FED	Mesaverde
162697	occ			14433	Mesodma sp.	genus	39815		Mesodma		genus	39815	Judithian		83.5	70.6	Lillegraven and McKenna	1986	2237	Chordata	33815	Mammalia	36651	Multituberculata	39779	Neoplagiaulacidae	67560	Mesodma	39815		Barwin Quarry (AMNH)			-107.099998	43.200001	US	Wyoming	Natrona	based on political unit	1	small collection	37 m NW of Fales Rocks	gp_mid	-66.19	52.82	101	FED	Mesaverde
162698	occ			14433	Cimolomys clarki	species	45124		Cimolomys clarki		species	45124	Judithian		83.5	70.6	Lillegraven and McKenna	1986	2237	Chordata	33815	Mammalia	36651	Multituberculata	39779	Cimolomyidae	39853	Cimolomys	39855		Barwin Quarry (AMNH)			-107.099998	43.200001	US	Wyoming	Natrona	based on political unit	1	small collection	37 m NW of Fales Rocks	gp_mid	-66.19	52.82	101	FED	Mesaverde
162699	occ			14433	Meniscoessus intermedius	species	48074		Meniscoessus intermedius		species	48074	Judithian		83.5	70.6	Lillegraven and McKenna	1986	2237	Chordata	33815	Mammalia	36651	Multituberculata	39779	Cimolomyidae	39853	Meniscoessus	39832		Barwin Quarry (AMNH)			-107.099998	43.200001	US	Wyoming	Natrona	based on political unit	1	small collection	37 m NW of Fales Rocks	gp_mid	-66.19	52.82	101	FED	Mesaverde
162700	occ			14433	Paracimexomys priscus	species	49789		Paracimexomys priscus		species	45109	Judithian		83.5	70.6	Lillegraven and McKenna	1986	2237	Chordata	33815	Mammalia	36651	Multituberculata	39779	NO_FAMILY_SPECIFIED	NF	Paracimexomys	39788		Barwin Quarry (AMNH)			-107.099998	43.200001	US	Wyoming	Natrona	based on political unit	1	small collection	37 m NW of Fales Rocks	gp_mid	-66.19	52.82	101	FED	Mesaverde
162701	occ			14433	Multituberculata indet.	order	39779		Multituberculata		order	39779	Judithian		83.5	70.6	Lillegraven and McKenna	1986	2237	Chordata	33815	Mammalia	36651	Multituberculata	39779						Barwin Quarry (AMNH)			-107.099998	43.200001	US	Wyoming	Natrona	based on political unit	1	small collection	37 m NW of Fales Rocks	gp_mid	-66.19	52.82	101	FED	Mesaverde
162702	occ			14433	Falepetrus n. sp. barwini	species	46505		Falepetrus barwini		species	46505	Judithian		83.5	70.6	Lillegraven and McKenna	1986	2237	Chordata	33815	Mammalia	36651	NO_ORDER_SPECIFIED	NO	Picopsidae	39931	Falepetrus	39909		Barwin Quarry (AMNH)			-107.099998	43.200001	US	Wyoming	Natrona	based on political unit	1	small collection	37 m NW of Fales Rocks	gp_mid	-66.19	52.82	101	FED	Mesaverde
162703	occ	51		14433	Turgidodon russelli	species	52542		Turgidodon russelli		species	43926	Judithian		83.5	70.6	Alroy	2002	6294	Chordata	33815	Mammalia	36651	NO_ORDER_SPECIFIED	NO	Alphadontidae	67663	Turgidodon	39994		Barwin Quarry (AMNH)			-107.099998	43.200001	US	Wyoming	Natrona	based on political unit	1	small collection	37 m NW of Fales Rocks	gp_mid	-66.19	52.82	101	FED	Mesaverde
162704	occ			14433	Alphadon halleyi	species	43917		Alphadon halleyi		species	43917	Judithian		83.5	70.6	Lillegraven and McKenna	1986	2237	Chordata	33815	Mammalia	36651	NO_ORDER_SPECIFIED	NO	Alphadontidae	67663	Alphadon	39947		Barwin Quarry (AMNH)			-107.099998	43.200001	US	Wyoming	Natrona	based on political unit	1	small collection	37 m NW of Fales Rocks	gp_mid	-66.19	52.82	101	FED	Mesaverde
162705	occ			14433	Gypsonictops lewisi	species	46756		Gypsonictops lewisi		species	46756	Judithian		83.5	70.6	Lillegraven and McKenna	1986	2237	Chordata	33815	Mammalia	36651	NO_ORDER_SPECIFIED	NO	Gypsonictopidae	40254	Gypsonictops	40255		Barwin Quarry (AMNH)			-107.099998	43.200001	US	Wyoming	Natrona	based on political unit	1	small collection	37 m NW of Fales Rocks	gp_mid	-66.19	52.82	101	FED	Mesaverde
162706	occ			14434	Mesodma sp.	genus	39815		Mesodma		genus	39815	Middle Campanian	Late Campanian	83.5	70.6	Fiorillo	1997	1488	Chordata	33815	Mammalia	36651	Multituberculata	39779	Neoplagiaulacidae	67560	Mesodma	39815		Blackbird Ridge Quarry (BBR)			-109.269997	46.419998	US	Montana	Golden Valley	based on political unit	2	small collection		gp_mid			coordinates not computable using this model		Judith River	Montana
162707	occ			14434	Cimolomys sp.	genus	39855		Cimolomys		genus	39855	Middle Campanian	Late Campanian	83.5	70.6	Blob	1992	1098	Chordata	33815	Mammalia	36651	Multituberculata	39779	Cimolomyidae	39853	Cimolomys	39855		Blackbird Ridge Quarry (BBR)			-109.269997	46.419998	US	Montana	Golden Valley	based on political unit	2	small collection		gp_mid			coordinates not computable using this model		Judith River	Montana
162708	occ			14434	Meniscoessus sp.	genus	39832		Meniscoessus		genus	39832	Middle Campanian	Late Campanian	83.5	70.6	Blob	1992	1098	Chordata	33815	Mammalia	36651	Multituberculata	39779	Cimolomyidae	39853	Meniscoessus	39832		Blackbird Ridge Quarry (BBR)			-109.269997	46.419998	US	Montana	Golden Valley	based on political unit	2	small collection		gp_mid			coordinates not computable using this model		Judith River	Montana
162709	occ	19456		14434	Pediomyidae indet.	family	39999		Pediomyidae		family	209133	Middle Campanian	Late Campanian	83.5	70.6	Alroy	2007	19636	Chordata	33815	Mammalia	36651	NO_ORDER_SPECIFIED	NO	Pediomyidae	209133				Blackbird Ridge Quarry (BBR)			-109.269997	46.419998	US	Montana	Golden Valley	based on political unit	2	small collection		gp_mid			coordinates not computable using this model		Judith River	Montana
162710	occ			14434	Gypsonictops sp.	genus	40255		Gypsonictops		genus	40255	Middle Campanian	Late Campanian	83.5	70.6	Blob	1992	1098	Chordata	33815	Mammalia	36651	NO_ORDER_SPECIFIED	NO	Gypsonictopidae	40254	Gypsonictops	40255		Blackbird Ridge Quarry (BBR)			-109.269997	46.419998	US	Montana	Golden Valley	based on political unit	2	small collection		gp_mid			coordinates not computable using this model		Judith River	Montana
162711	occ			14435	Meniscoessus major	species	48075		Meniscoessus major		species	45128	Middle Campanian	Late Campanian	83.5	70.6	Montellano	1992	2602	Chordata	33815	Mammalia	36651	Multituberculata	39779	Cimolomyidae	39853	Meniscoessus	39832		Bob's Ilia		UCMP V-82162	-110.583298	48.916698	US	Montana	Hill	unpublished field data	4	small collection	Kennedy Coulee	gp_mid	-66.15	59.02	101		Judith River	Montana
162713	occ	52		14436	Cimexomys judithae	species	45105		Cimexomys judithae		species	45105	Late Campanian		83.5	70.6	Alroy	2002	6294	Chordata	33815	Mammalia	36651	Multituberculata	39779	NO_FAMILY_SPECIFIED	NF	Cimexomys	39784		Burnham South			-108.199997	36.299999	US	New Mexico	San Juan	based on political unit	1		near Brimhall Wash	gp_mid	-71.13	46.63	101	FED	Fruitland
162714	occ			14436	cf. Mesodma senecta	species	48349		Mesodma senecta		species	48349	Late Campanian		83.5	70.6	Flynn	1986	1497	Chordata	33815	Mammalia	36651	Multituberculata	39779	Neoplagiaulacidae	67560	Mesodma	39815		Burnham South			-108.199997	36.299999	US	New Mexico	San Juan	based on political unit	1		near Brimhall Wash	gp_mid	-71.13	46.63	101	FED	Fruitland
162715	occ			14436	Multituberculata indet.	order	39779		Multituberculata		order	39779	Late Campanian		83.5	70.6	Flynn	1986	1497	Chordata	33815	Mammalia	36651	Multituberculata	39779						Burnham South			-108.199997	36.299999	US	New Mexico	San Juan	based on political unit	1		near Brimhall Wash	gp_mid	-71.13	46.63	101	FED	Fruitland
162716	occ			14436	Cimolodon electus	species	45121		Cimolodon electus		species	45121	Late Campanian		83.5	70.6	Flynn	1986	1497	Chordata	33815	Mammalia	36651	Multituberculata	39779	Cimolodontidae	39823	Cimolodon	39825		Burnham South			-108.199997	36.299999	US	New Mexico	San Juan	based on political unit	1		near Brimhall Wash	gp_mid	-71.13	46.63	101	FED	Fruitland
162717	occ			14436	Meniscoessus intermedius	species	48074		Meniscoessus intermedius		species	48074	Late Campanian		83.5	70.6	Flynn	1986	1497	Chordata	33815	Mammalia	36651	Multituberculata	39779	Cimolomyidae	39853	Meniscoessus	39832		Burnham South			-108.199997	36.299999	US	New Mexico	San Juan	based on political unit	1		near Brimhall Wash	gp_mid	-71.13	46.63	101	FED	Fruitland
162718	occ			14436	cf. Essonodon sp.	genus	39840		Essonodon		genus	39840	Late Campanian		83.5	70.6	Flynn	1986	1497	Chordata	33815	Mammalia	36651	Multituberculata	39779	Cimolomyidae	39853	Essonodon	39840		Burnham South			-108.199997	36.299999	US	New Mexico	San Juan	based on political unit	1		near Brimhall Wash	gp_mid	-71.13	46.63	101	FED	Fruitland
162719	occ			14436	Eucosmodontidae indet.	family	39836		Eucosmodontidae		family	39836	Late Campanian		83.5	70.6	Flynn	1986	1497	Chordata	33815	Mammalia	36651	Multituberculata	39779	Eucosmodontidae	39836				Burnham South			-108.199997	36.299999	US	New Mexico	San Juan	based on political unit	1		near Brimhall Wash	gp_mid	-71.13	46.63	101	FED	Fruitland
162720	occ	53		14436	Alphadon cf. marshi	species	43921		Alphadon marshi		species	43921	Late Campanian		83.5	70.6	Alroy	2002	6294	Chordata	33815	Mammalia	36651	NO_ORDER_SPECIFIED	NO	Alphadontidae	67663	Alphadon	39947		Burnham South			-108.199997	36.299999	US	New Mexico	San Juan	based on political unit	1		near Brimhall Wash	gp_mid	-71.13	46.63	101	FED	Fruitland
162721	occ			14436	Alphadon sp.	genus	39947		Alphadon		genus	39947	Late Campanian		83.5	70.6	Flynn	1986	1497	Chordata	33815	Mammalia	36651	NO_ORDER_SPECIFIED	NO	Alphadontidae	67663	Alphadon	39947		Burnham South			-108.199997	36.299999	US	New Mexico	San Juan	based on political unit	1		near Brimhall Wash	gp_mid	-71.13	46.63	101	FED	Fruitland
162722	occ			14436	Gypsonictops sp.	genus	40255		Gypsonictops		genus	40255	Late Campanian		83.5	70.6	Flynn	1986	1497	Chordata	33815	Mammalia	36651	NO_ORDER_SPECIFIED	NO	Gypsonictopidae	40254	Gypsonictops	40255		Burnham South			-108.199997	36.299999	US	New Mexico	San Juan	based on political unit	1		near Brimhall Wash	gp_mid	-71.13	46.63	101	FED	Fruitland
162723	occ			14437	Mesodma sp.	genus	39815		Mesodma		genus	39815	Middle Campanian		83.5	70.6	Fiorillo	1989	1487	Chordata	33815	Mammalia	36651	Multituberculata	39779	Neoplagiaulacidae	67560	Mesodma	39815		Careless Creek Quarry (CCQ)			-109.410004	46.459999	US	Montana	Wheatland	based on political unit	2	small collection	on Careless Creek Ranch (owned by Lammers family), near Shawmut, Wheatland Co., about 150 km NW of Billings and 160 km S of Leidy-Cope localities on Missouri R.	gp_mid			coordinates not computable using this model		Judith River	Montana
162727	occ			14439	Alphadon sahnii	species	43927		Alphadon sahnii		species	43927	Judithian		83.5	70.6	Lillegraven and McKenna	1986	2237	Chordata	33815	Mammalia	36651	NO_ORDER_SPECIFIED	NO	Alphadontidae	67663	Alphadon	39947		Case Site 2 (DUPLICATE)		G. R. Case no. MV497, 501-505, 507-509	-107.756699	44.103001	US	Wyoming	Washakie	stated in text	4	small collection	SE 1/4, sec 27, T48N, R91W	gp_mid	-66.36	53.83	101	FED	Mesaverde
162728	occ			14439	Paranyctoides megakeros	species	49928	subjective synonym of	Alostera saskatchewanensis		species	43912	Judithian		83.5	70.6	Lillegraven and McKenna	1986	2237	Chordata	33815	Mammalia	36651	NO_ORDER_SPECIFIED	NO	Zhelestidae	67569	Alostera	40219		Case Site 2 (DUPLICATE)		G. R. Case no. MV497, 501-505, 507-509	-107.756699	44.103001	US	Wyoming	Washakie	stated in text	4	small collection	SE 1/4, sec 27, T48N, R91W	gp_mid	-66.36	53.83	101	FED	Mesaverde
162731	occ			14440	Alphadon sahnii	species	43927		Alphadon sahnii		species	43927	Judithian		83.5	70.6	Lillegraven and McKenna	1986	2237	Chordata	33815	Mammalia	36651	NO_ORDER_SPECIFIED	NO	Alphadontidae	67663	Alphadon	39947		Case Site 3 (DUPLICATE)		G. R. Case no. MV511-515	-107.756699	44.103001	US	Wyoming	Washakie	stated in text	4	small collection	E center, sec 27, T48N, R91W	gp_mid	-66.36	53.83	101	FED	Mesaverde
162737	occ			14445	Meniscoessus major	species	48075		Meniscoessus major		species	45128	Middle Campanian	Late Campanian	83.5	70.6	Montellano	1992	2602	Chordata	33815	Mammalia	36651	Multituberculata	39779	Cimolomyidae	39853	Meniscoessus	39832		Chiment 1		Havre Badlands; UCMP V-78094	-109.683296	48.566700	US	Montana	Hill	unpublished field data	4	small collection	Havre Badlands	gp_mid	-65.39	58.46	101		Judith River	Montana
162738	occ			14446	Cimexomys n. sp. judithae	species	45105		Cimexomys judithae		species	45105	Middle Campanian	Late Campanian	83.5	70.6	Sahni	1972	3008	Chordata	33815	Mammalia	36651	Multituberculata	39779	NO_FAMILY_SPECIFIED	NF	Cimexomys	39784		Clambank Hollow Quarry			-109.589699	47.808201	US	Montana	Chouteau	stated in text	4	outcrop	NW 1/4, SE 1/4, sec 31, T24N, R17E; in a small creek running parallel to an E-W dirt road N of the silos of the Halley ranch.	gp_mid	-65.87	57.74	101		Judith River	Montana
162739	occ			14446	Cimexomys n. sp. magnus	species	45107	recombined as	Paracimexomys magnus		species	45107	Middle Campanian	Late Campanian	83.5	70.6	Sahni	1972	3008	Chordata	33815	Mammalia	36651	Multituberculata	39779	NO_FAMILY_SPECIFIED	NF	Paracimexomys	39788		Clambank Hollow Quarry			-109.589699	47.808201	US	Montana	Chouteau	stated in text	4	outcrop	NW 1/4, SE 1/4, sec 31, T24N, R17E; in a small creek running parallel to an E-W dirt road N of the silos of the Halley ranch.	gp_mid	-65.87	57.74	101		Judith River	Montana
162740	occ			14446	Mesodma primaeva	species	48347	recombined as	Filikomys primaevus		species	51256	Middle Campanian	Late Campanian	83.5	70.6	Sahni	1972	3008	Chordata	33815	Mammalia	36651	Multituberculata	39779	Neoplagiaulacidae	67560	Filikomys	428176		Clambank Hollow Quarry			-109.589699	47.808201	US	Montana	Chouteau	stated in text	4	outcrop	NW 1/4, SE 1/4, sec 31, T24N, R17E; in a small creek running parallel to an E-W dirt road N of the silos of the Halley ranch.	gp_mid	-65.87	57.74	101		Judith River	Montana
162741	occ			14446	Mesodma sp.	genus	39815		Mesodma		genus	39815	Middle Campanian	Late Campanian	83.5	70.6	Carrano	1999	6327	Chordata	33815	Mammalia	36651	Multituberculata	39779	Neoplagiaulacidae	67560	Mesodma	39815		Clambank Hollow Quarry			-109.589699	47.808201	US	Montana	Chouteau	stated in text	4	outcrop	NW 1/4, SE 1/4, sec 31, T24N, R17E; in a small creek running parallel to an E-W dirt road N of the silos of the Halley ranch.	gp_mid	-65.87	57.74	101		Judith River	Montana
162742	occ			14446	Cimolomys clarki	species	45124		Cimolomys clarki		species	45124	Middle Campanian	Late Campanian	83.5	70.6	Sahni	1972	3008	Chordata	33815	Mammalia	36651	Multituberculata	39779	Cimolomyidae	39853	Cimolomys	39855		Clambank Hollow Quarry			-109.589699	47.808201	US	Montana	Chouteau	stated in text	4	outcrop	NW 1/4, SE 1/4, sec 31, T24N, R17E; in a small creek running parallel to an E-W dirt road N of the silos of the Halley ranch.	gp_mid	-65.87	57.74	101		Judith River	Montana
162743	occ			14446	Meniscoessus major	species	48075		Meniscoessus major		species	45128	Middle Campanian	Late Campanian	83.5	70.6	Sahni	1972	3008	Chordata	33815	Mammalia	36651	Multituberculata	39779	Cimolomyidae	39853	Meniscoessus	39832		Clambank Hollow Quarry			-109.589699	47.808201	US	Montana	Chouteau	stated in text	4	outcrop	NW 1/4, SE 1/4, sec 31, T24N, R17E; in a small creek running parallel to an E-W dirt road N of the silos of the Halley ranch.	gp_mid	-65.87	57.74	101		Judith River	Montana
162744	occ			14446	Cimolodon sp.	genus	39825		Cimolodon		genus	39825	Middle Campanian	Late Campanian	83.5	70.6	Sahni	1972	3008	Chordata	33815	Mammalia	36651	Multituberculata	39779	Cimolodontidae	39823	Cimolodon	39825		Clambank Hollow Quarry			-109.589699	47.808201	US	Montana	Chouteau	stated in text	4	outcrop	NW 1/4, SE 1/4, sec 31, T24N, R17E; in a small creek running parallel to an E-W dirt road N of the silos of the Halley ranch.	gp_mid	-65.87	57.74	101		Judith River	Montana
162745	occ			14446	Alphadon praesagus	species	43924	recombined as	Turgidodon praesagus		species	45569	Middle Campanian	Late Campanian	83.5	70.6	Sahni	1972	3008	Chordata	33815	Mammalia	36651	NO_ORDER_SPECIFIED	NO	Alphadontidae	67663	Turgidodon	39994		Clambank Hollow Quarry			-109.589699	47.808201	US	Montana	Chouteau	stated in text	4	outcrop	NW 1/4, SE 1/4, sec 31, T24N, R17E; in a small creek running parallel to an E-W dirt road N of the silos of the Halley ranch.	gp_mid	-65.87	57.74	101		Judith River	Montana
162746	occ			14446	Turgidodon russelli	species	52542		Turgidodon russelli		species	43926	Middle Campanian	Late Campanian	83.5	70.6	Cifelli	1990	1205	Chordata	33815	Mammalia	36651	NO_ORDER_SPECIFIED	NO	Alphadontidae	67663	Turgidodon	39994		Clambank Hollow Quarry			-109.589699	47.808201	US	Montana	Chouteau	stated in text	4	outcrop	NW 1/4, SE 1/4, sec 31, T24N, R17E; in a small creek running parallel to an E-W dirt road N of the silos of the Halley ranch.	gp_mid	-65.87	57.74	101		Judith River	Montana
162747	occ			14446	Alphadon n. sp. halleyi	species	43917		Alphadon halleyi		species	43917	Middle Campanian	Late Campanian	83.5	70.6	Sahni	1972	3008	Chordata	33815	Mammalia	36651	NO_ORDER_SPECIFIED	NO	Alphadontidae	67663	Alphadon	39947		Clambank Hollow Quarry			-109.589699	47.808201	US	Montana	Chouteau	stated in text	4	outcrop	NW 1/4, SE 1/4, sec 31, T24N, R17E; in a small creek running parallel to an E-W dirt road N of the silos of the Halley ranch.	gp_mid	-65.87	57.74	101		Judith River	Montana
162748	occ			14446	Alphadon attaragos	species	43913		Alphadon attaragos		species	43913	Middle Campanian	Late Campanian	83.5	70.6	Carrano	1999	6327	Chordata	33815	Mammalia	36651	NO_ORDER_SPECIFIED	NO	Alphadontidae	67663	Alphadon	39947		Clambank Hollow Quarry			-109.589699	47.808201	US	Montana	Chouteau	stated in text	4	outcrop	NW 1/4, SE 1/4, sec 31, T24N, R17E; in a small creek running parallel to an E-W dirt road N of the silos of the Halley ranch.	gp_mid	-65.87	57.74	101		Judith River	Montana
162749	occ	62		14446	Ectocentrocristus n. sp. foxi	species	45964		Ectocentrocristus foxi		species	45964	Middle Campanian	Late Campanian	83.5	70.6	Rigby and Wolberg	1987	2907	Chordata	33815	Mammalia	36651	NO_ORDER_SPECIFIED	NO	NO_FAMILY_SPECIFIED	NF	Ectocentrocristus	39960		Clambank Hollow Quarry			-109.589699	47.808201	US	Montana	Chouteau	stated in text	4	outcrop	NW 1/4, SE 1/4, sec 31, T24N, R17E; in a small creek running parallel to an E-W dirt road N of the silos of the Halley ranch.	gp_mid	-65.87	57.74	101		Judith River	Montana
162750	occ			14446	Pediomys n. sp. clemensi	species	50061	recombined as	Protolambda clemensi		species	50061	Middle Campanian	Late Campanian	83.5	70.6	Sahni	1972	3008	Chordata	33815	Mammalia	36651	NO_ORDER_SPECIFIED	NO	Pediomyidae	209133	Protolambda	51057		Clambank Hollow Quarry			-109.589699	47.808201	US	Montana	Chouteau	stated in text	4	outcrop	NW 1/4, SE 1/4, sec 31, T24N, R17E; in a small creek running parallel to an E-W dirt road N of the silos of the Halley ranch.	gp_mid	-65.87	57.74	101		Judith River	Montana
162751	occ	63		14446	Pediomys prokrejcii	species	50069	recombined as	Leptalestes prokrejcii		species	50069	Middle Campanian	Late Campanian	83.5	70.6	Fox	1979	1518	Chordata	33815	Mammalia	36651	NO_ORDER_SPECIFIED	NO	Pediomyidae	209133	Leptalestes	103961		Clambank Hollow Quarry			-109.589699	47.808201	US	Montana	Chouteau	stated in text	4	outcrop	NW 1/4, SE 1/4, sec 31, T24N, R17E; in a small creek running parallel to an E-W dirt road N of the silos of the Halley ranch.	gp_mid	-65.87	57.74	101		Judith River	Montana
162752	occ	64		14446	Eodelphis sp.	genus	40008		Eodelphis		genus	40008	Middle Campanian	Late Campanian	83.5	70.6	Alroy	2002	6294	Chordata	33815	Mammalia	36651	NO_ORDER_SPECIFIED	NO	Stagodontidae	40004	Eodelphis	40008		Clambank Hollow Quarry			-109.589699	47.808201	US	Montana	Chouteau	stated in text	4	outcrop	NW 1/4, SE 1/4, sec 31, T24N, R17E; in a small creek running parallel to an E-W dirt road N of the silos of the Halley ranch.	gp_mid	-65.87	57.74	101		Judith River	Montana
162753	occ			14446	Paranyctoides sp.	genus	40347		Paranyctoides		genus	40347	Middle Campanian	Late Campanian	83.5	70.6	Carrano	1999	6327	Chordata	33815	Mammalia	36651	NO_ORDER_SPECIFIED	NO	NO_FAMILY_SPECIFIED	NF	Paranyctoides	40347		Clambank Hollow Quarry			-109.589699	47.808201	US	Montana	Chouteau	stated in text	4	outcrop	NW 1/4, SE 1/4, sec 31, T24N, R17E; in a small creek running parallel to an E-W dirt road N of the silos of the Halley ranch.	gp_mid	-65.87	57.74	101		Judith River	Montana
162754	occ			14446	Gypsonictops n. sp. lewisi	species	46756		Gypsonictops lewisi		species	46756	Middle Campanian	Late Campanian	83.5	70.6	Sahni	1972	3008	Chordata	33815	Mammalia	36651	NO_ORDER_SPECIFIED	NO	Gypsonictopidae	40254	Gypsonictops	40255		Clambank Hollow Quarry			-109.589699	47.808201	US	Montana	Chouteau	stated in text	4	outcrop	NW 1/4, SE 1/4, sec 31, T24N, R17E; in a small creek running parallel to an E-W dirt road N of the silos of the Halley ranch.	gp_mid	-65.87	57.74	101		Judith River	Montana
162755	occ			14446	Cimolestes sp.	genus	40235		Cimolestes		genus	40235	Middle Campanian	Late Campanian	83.5	70.6	Carrano	1999	6327	Chordata	33815	Mammalia	36651	Cimolesta	40218	Cimolestidae	40231	Cimolestes	40235		Clambank Hollow Quarry			-109.589699	47.808201	US	Montana	Chouteau	stated in text	4	outcrop	NW 1/4, SE 1/4, sec 31, T24N, R17E; in a small creek running parallel to an E-W dirt road N of the silos of the Halley ranch.	gp_mid	-65.87	57.74	101		Judith River	Montana
162756	occ			14446	cf. Batodon sp.	genus	40393		Batodon		genus	40393	Middle Campanian	Late Campanian	83.5	70.6	Carrano	1999	6327	Chordata	33815	Mammalia	36651	Cimolesta	40218	Cimolestidae	40231	Batodon	40393		Clambank Hollow Quarry			-109.589699	47.808201	US	Montana	Chouteau	stated in text	4	outcrop	NW 1/4, SE 1/4, sec 31, T24N, R17E; in a small creek running parallel to an E-W dirt road N of the silos of the Halley ranch.	gp_mid	-65.87	57.74	101		Judith River	Montana
162757	occ			14447	Cimolomys n. sp. clarki	species	45124		Cimolomys clarki		species	45124	Late Campanian		83.5	70.6	Sahni	1972	3008	Chordata	33815	Mammalia	36651	Multituberculata	39779	Cimolomyidae	39853	Cimolomys	39855		1963-1966 Clayball Hill			-109.568398	47.793701	US	Montana	Chouteau	based on political unit	4	outcrop	edge of rolling uplands, in deeply eroded region, where several creeks drain into a larger unnamed tributary of Birch Creek. SE 1/4, SW 1/4, sec 5, T23N, R17E	gp_mid	-65.86	57.72	101	FED	Judith River	Montana
162758	occ			14448	Meniscoessus major	species	48075		Meniscoessus major		species	45128	Middle Campanian	Late Campanian	83.5	70.6	Montellano	1992	2602	Chordata	33815	Mammalia	36651	Multituberculata	39779	Cimolomyidae	39853	Meniscoessus	39832		Cocolin 1		UCMP V-82093	-110.583298	48.933300	US	Montana	Hill	unpublished field data	4	small collection	Kennedy Coulee	gp_mid	-66.14	59.04	101		Judith River	Montana
162759	occ	65		14449	Turgidodon russelli	species	52542		Turgidodon russelli		species	43926	Middle Campanian	Late Campanian	83.5	70.6	Alroy	2002	6294	Chordata	33815	Mammalia	36651	NO_ORDER_SPECIFIED	NO	Alphadontidae	67663	Turgidodon	39994		Coke's Float		UCMP V-81233	-110.516701	48.983299	US	Montana	Hill	unpublished field data	4	small collection	Kennedy Coulee	gp_mid	-66.02	59.06	101		Judith River	Montana
162760	occ			14450	Meniscoessus major	species	48075		Meniscoessus major		species	45128	Middle Campanian	Late Campanian	83.5	70.6	Montellano	1992	2602	Chordata	33815	Mammalia	36651	Multituberculata	39779	Cimolomyidae	39853	Meniscoessus	39832		Coke's Microsite		Coke's Micro Site; UCMP V-82165	-110.583298	48.933300	US	Montana	Hill	unpublished field data	4	small collection	Kennedy Coulee	gp_mid	-66.14	59.04	101		Judith River	Montana
162761	occ			14450	Alphadon halleyi	species	43917		Alphadon halleyi		species	43917	Middle Campanian	Late Campanian	83.5	70.6	Montellano	1992	2602	Chordata	33815	Mammalia	36651	NO_ORDER_SPECIFIED	NO	Alphadontidae	67663	Alphadon	39947		Coke's Microsite		Coke's Micro Site; UCMP V-82165	-110.583298	48.933300	US	Montana	Hill	unpublished field data	4	small collection	Kennedy Coulee	gp_mid	-66.14	59.04	101		Judith River	Montana
162762	occ			14450	Eodelphis sp.	genus	40008		Eodelphis		genus	40008	Middle Campanian	Late Campanian	83.5	70.6	Montellano	1992	2602	Chordata	33815	Mammalia	36651	NO_ORDER_SPECIFIED	NO	Stagodontidae	40004	Eodelphis	40008		Coke's Microsite		Coke's Micro Site; UCMP V-82165	-110.583298	48.933300	US	Montana	Hill	unpublished field data	4	small collection	Kennedy Coulee	gp_mid	-66.14	59.04	101		Judith River	Montana
162763	occ			14451	Cimexomys sp.	genus	39784		Cimexomys		genus	39784	Judithian		83.5	70.6	Eberth et al.	2001	4218	Chordata	33815	Mammalia	36651	Multituberculata	39779	NO_FAMILY_SPECIFIED	NF	Cimexomys	39784		Dinosaur Provincial Park (Oldman Formation)			-110.500000	50.779999	CA	Alberta		based on nearby landmark	2			gp_mid	-64.48	60.69	101		Oldman
162764	occ			14451	Mesodma primaeva	species	48347	recombined as	Filikomys primaevus		species	51256	Judithian		83.5	70.6	Eberth et al.	2001	4218	Chordata	33815	Mammalia	36651	Multituberculata	39779	Neoplagiaulacidae	67560	Filikomys	428176		Dinosaur Provincial Park (Oldman Formation)			-110.500000	50.779999	CA	Alberta		based on nearby landmark	2			gp_mid	-64.48	60.69	101		Oldman
162765	occ			14451	Cimolodon sp.	genus	39825		Cimolodon		genus	39825	Judithian		83.5	70.6	Eberth et al.	2001	4218	Chordata	33815	Mammalia	36651	Multituberculata	39779	Cimolodontidae	39823	Cimolodon	39825		Dinosaur Provincial Park (Oldman Formation)			-110.500000	50.779999	CA	Alberta		based on nearby landmark	2			gp_mid	-64.48	60.69	101		Oldman
162766	occ			14451	Cimolomys sp.	genus	39855		Cimolomys		genus	39855	Judithian		83.5	70.6	Eberth et al.	2001	4218	Chordata	33815	Mammalia	36651	Multituberculata	39779	Cimolomyidae	39853	Cimolomys	39855		Dinosaur Provincial Park (Oldman Formation)			-110.500000	50.779999	CA	Alberta		based on nearby landmark	2			gp_mid	-64.48	60.69	101		Oldman
162767	occ			14451	Meniscoessus sp.	genus	39832		Meniscoessus		genus	39832	Judithian		83.5	70.6	Eberth et al.	2001	4218	Chordata	33815	Mammalia	36651	Multituberculata	39779	Cimolomyidae	39853	Meniscoessus	39832		Dinosaur Provincial Park (Oldman Formation)			-110.500000	50.779999	CA	Alberta		based on nearby landmark	2			gp_mid	-64.48	60.69	101		Oldman
162768	occ			14451	Alphadon halleyi	species	43917		Alphadon halleyi		species	43917	Judithian		83.5	70.6	Eberth et al.	2001	4218	Chordata	33815	Mammalia	36651	NO_ORDER_SPECIFIED	NO	Alphadontidae	67663	Alphadon	39947		Dinosaur Provincial Park (Oldman Formation)			-110.500000	50.779999	CA	Alberta		based on nearby landmark	2			gp_mid	-64.48	60.69	101		Oldman
162769	occ			14451	Turgidodon russelli	species	52542		Turgidodon russelli		species	43926	Judithian		83.5	70.6	Eberth et al.	2001	4218	Chordata	33815	Mammalia	36651	NO_ORDER_SPECIFIED	NO	Alphadontidae	67663	Turgidodon	39994		Dinosaur Provincial Park (Oldman Formation)			-110.500000	50.779999	CA	Alberta		based on nearby landmark	2			gp_mid	-64.48	60.69	101		Oldman
162770	occ			14451	Turgidodon praesagus	species	52540		Turgidodon praesagus		species	45569	Judithian		83.5	70.6	Eberth et al.	2001	4218	Chordata	33815	Mammalia	36651	NO_ORDER_SPECIFIED	NO	Alphadontidae	67663	Turgidodon	39994		Dinosaur Provincial Park (Oldman Formation)			-110.500000	50.779999	CA	Alberta		based on nearby landmark	2			gp_mid	-64.48	60.69	101		Oldman
162771	occ	19457		14451	Pediomyidae indet.	family	39999		Pediomyidae		family	209133	Judithian		83.5	70.6	Alroy	2007	19636	Chordata	33815	Mammalia	36651	NO_ORDER_SPECIFIED	NO	Pediomyidae	209133				Dinosaur Provincial Park (Oldman Formation)			-110.500000	50.779999	CA	Alberta		based on nearby landmark	2			gp_mid	-64.48	60.69	101		Oldman
162772	occ			14451	Eodelphis sp.	genus	40008		Eodelphis		genus	40008	Judithian		83.5	70.6	Eberth et al.	2001	4218	Chordata	33815	Mammalia	36651	NO_ORDER_SPECIFIED	NO	Stagodontidae	40004	Eodelphis	40008		Dinosaur Provincial Park (Oldman Formation)			-110.500000	50.779999	CA	Alberta		based on nearby landmark	2			gp_mid	-64.48	60.69	101		Oldman
162773	occ			14451	Gypsonictops lewisi	species	46756		Gypsonictops lewisi		species	46756	Judithian		83.5	70.6	Eberth et al.	2001	4218	Chordata	33815	Mammalia	36651	NO_ORDER_SPECIFIED	NO	Gypsonictopidae	40254	Gypsonictops	40255		Dinosaur Provincial Park (Oldman Formation)			-110.500000	50.779999	CA	Alberta		based on nearby landmark	2			gp_mid	-64.48	60.69	101		Oldman
162774	occ			14451	cf. Nyctitheriidae indet.	family	40496		Nyctitheriidae		family	40496	Judithian		83.5	70.6	Eberth et al.	2001	4218	Chordata	33815	Mammalia	36651	NO_ORDER_SPECIFIED	NO	Nyctitheriidae	40496				Dinosaur Provincial Park (Oldman Formation)			-110.500000	50.779999	CA	Alberta		based on nearby landmark	2			gp_mid	-64.48	60.69	101		Oldman
162775	occ			14451	Paranyctoides sternbergi	species	49929		Paranyctoides sternbergi		species	49929	Judithian		83.5	70.6	Eberth et al.	2001	4218	Chordata	33815	Mammalia	36651	NO_ORDER_SPECIFIED	NO	NO_FAMILY_SPECIFIED	NF	Paranyctoides	40347		Dinosaur Provincial Park (Oldman Formation)			-110.500000	50.779999	CA	Alberta		based on nearby landmark	2			gp_mid	-64.48	60.69	101		Oldman
162776	occ			14451	Cimolestes sp.	genus	40235		Cimolestes		genus	40235	Judithian		83.5	70.6	Eberth et al.	2001	4218	Chordata	33815	Mammalia	36651	Cimolesta	40218	Cimolestidae	40231	Cimolestes	40235		Dinosaur Provincial Park (Oldman Formation)			-110.500000	50.779999	CA	Alberta		based on nearby landmark	2			gp_mid	-64.48	60.69	101		Oldman
162777	occ	37661		14452	Aquiladelphis n. sp. analetris	species	428892		Aquiladelphis analetris		species	428892	Late Campanian		83.5	70.6	Cohen et al.	2020	74392	Chordata	33815	Mammalia	36651	NO_ORDER_SPECIFIED	NO	Aquiladelphidae	103965	Aquiladelphis	40000		Dispute Butte		UCMP V-82117; UCMP V82117	-110.566704	48.933300	US	Montana	Hill	based on nearby landmark	4	small collection		gp_mid	-66.12	59.03	101		Judith River
162778	occ	37607		14453	Filikomys primaevus	species	428177		Filikomys primaevus		species	51256	Judithian		83.5	70.6	Weaver et al.	2020	74229	Chordata	33815	Mammalia	36651	Multituberculata	39779	Neoplagiaulacidae	67560	Filikomys	428176		Egg Mountain, MOR TM-006			-112.664299	47.821400	US	Montana	Teton	based on political unit	4	outcrop	found during blasting by Shell Oil Co. ca. 20 mi. W of Choteau	gp_mid	-71.37	58.79	127		Two Medicine	Montana
162779	occ			14453	Alphadon halleyi	species	43917		Alphadon halleyi		species	43917	Judithian		83.5	70.6	Montellano	1988	2601	Chordata	33815	Mammalia	36651	NO_ORDER_SPECIFIED	NO	Alphadontidae	67663	Alphadon	39947		Egg Mountain, MOR TM-006			-112.664299	47.821400	US	Montana	Teton	based on political unit	4	outcrop	found during blasting by Shell Oil Co. ca. 20 mi. W of Choteau	gp_mid	-71.37	58.79	127		Two Medicine	Montana
162781	occ			14455	cf. Cimolomys clarki	species	45124		Cimolomys clarki		species	45124	Late Campanian		83.5	70.6	Grandstaff et al.	1992	1691	Chordata	33815	Mammalia	36651	Multituberculata	39779	Cimolomyidae	39853	Cimolomys	39855		Ellisdale Site			-74.300003	40.299999	US	New Jersey	Monmouth	based on political unit	1	outcrop	Crosswicks Creek	gp_mid	-34.81	40.57	109		Marshalltown	Matawan
162782	occ			14455	Cimolodontidae indet.	family	39823		Cimolodontidae		family	39823	Late Campanian		83.5	70.6	Grandstaff et al.	1992	1691	Chordata	33815	Mammalia	36651	Multituberculata	39779	Cimolodontidae	39823				Ellisdale Site			-74.300003	40.299999	US	New Jersey	Monmouth	based on political unit	1	outcrop	Crosswicks Creek	gp_mid	-34.81	40.57	109		Marshalltown	Matawan
162783	occ			14455	Alphadon lulli	species	43920	recombined as	Protalphadon lulli		species	43920	Late Campanian		83.5	70.6	Grandstaff et al.	1992	1691	Chordata	33815	Mammalia	36651	NO_ORDER_SPECIFIED	NO	NO_FAMILY_SPECIFIED	NF	Protalphadon	39985		Ellisdale Site			-74.300003	40.299999	US	New Jersey	Monmouth	based on political unit	1	outcrop	Crosswicks Creek	gp_mid	-34.81	40.57	109		Marshalltown	Matawan
162784	occ			14455	cf. Didelphodon sp.	genus	40007		Didelphodon		genus	40007	Late Campanian		83.5	70.6	Grandstaff et al.	2000	1692	Chordata	33815	Mammalia	36651	NO_ORDER_SPECIFIED	NO	Stagodontidae	40004	Didelphodon	40007		Ellisdale Site			-74.300003	40.299999	US	New Jersey	Monmouth	based on political unit	1	outcrop	Crosswicks Creek	gp_mid	-34.81	40.57	109		Marshalltown	Matawan
162785	occ			14456	Mesodma cf. formosa	species	48344		Mesodma formosa		species	46767	Late Campanian		83.5	70.6	Morris	1973	30749	Chordata	33815	Mammalia	36651	Multituberculata	39779	Neoplagiaulacidae	67560	Mesodma	39815		El Rosario		LACM 3302, 3310, 7172	-115.792221	30.198610	MX	Baja California		based on nearby landmark	seconds	outcrop	El Rosario	gp_mid			coordinates not computable using this model		El Gallo
162786	occ			14456	Stygimys ? sp.	genus	39846		Stygimys		genus	39846	Late Campanian		83.5	70.6	Morris	1973	30749	Chordata	33815	Mammalia	36651	Multituberculata	39779	Eucosmodontidae	39836	Stygimys	39846		El Rosario		LACM 3302, 3310, 7172	-115.792221	30.198610	MX	Baja California		based on nearby landmark	seconds	outcrop	El Rosario	gp_mid			coordinates not computable using this model		El Gallo
162787	occ	19458		14456	Pediomyidae indet.	family	39999		Pediomyidae		family	209133	Late Campanian		83.5	70.6	Alroy	2007	19636	Chordata	33815	Mammalia	36651	NO_ORDER_SPECIFIED	NO	Pediomyidae	209133				El Rosario		LACM 3302, 3310, 7172	-115.792221	30.198610	MX	Baja California		based on nearby landmark	seconds	outcrop	El Rosario	gp_mid			coordinates not computable using this model		El Gallo
162788	occ			14456	n. gen. Gallolestes n. sp. pachymandibularis	species	46582		Gallolestes pachymandibularis		species	46582	Late Campanian		83.5	70.6	Lillegraven	1976	2231	Chordata	33815	Mammalia	36651	NO_ORDER_SPECIFIED	NO	Zhelestidae	67569	Gallolestes	40252		El Rosario		LACM 3302, 3310, 7172	-115.792221	30.198610	MX	Baja California		based on nearby landmark	seconds	outcrop	El Rosario	gp_mid			coordinates not computable using this model		El Gallo
162789	occ			14457	Mesodma sp.	genus	39815		Mesodma		genus	39815	Middle Campanian	Late Campanian	83.5	70.6	Blob	1992	1098	Chordata	33815	Mammalia	36651	Multituberculata	39779	Neoplagiaulacidae	67560	Mesodma	39815		Emily's Ankle Quarry (EAQ)			-109.099998	46.099998	US	Montana	Golden Valley	based on political unit	1	small collection		gp_mid	-66.55	56.04	101		Judith River	Montana
162790	occ			14457	Cimolomys sp.	genus	39855		Cimolomys		genus	39855	Middle Campanian	Late Campanian	83.5	70.6	Fiorillo	1997	1488	Chordata	33815	Mammalia	36651	Multituberculata	39779	Cimolomyidae	39853	Cimolomys	39855		Emily's Ankle Quarry (EAQ)			-109.099998	46.099998	US	Montana	Golden Valley	based on political unit	1	small collection		gp_mid	-66.55	56.04	101		Judith River	Montana
162791	occ			14457	Cimexomys sp.	genus	39784		Cimexomys		genus	39784	Middle Campanian	Late Campanian	83.5	70.6	Fiorillo	1997	1488	Chordata	33815	Mammalia	36651	Multituberculata	39779	NO_FAMILY_SPECIFIED	NF	Cimexomys	39784		Emily's Ankle Quarry (EAQ)			-109.099998	46.099998	US	Montana	Golden Valley	based on political unit	1	small collection		gp_mid	-66.55	56.04	101		Judith River	Montana
162792	occ	67		14457	Metatheria indet.	subclass	39936		Metatheria		subclass	183662	Middle Campanian	Late Campanian	83.5	70.6	Alroy	2002	6294	Chordata	33815	Mammalia	36651								Emily's Ankle Quarry (EAQ)			-109.099998	46.099998	US	Montana	Golden Valley	based on political unit	1	small collection		gp_mid	-66.55	56.04	101		Judith River	Montana
162793	occ			14457	Gypsonictops sp.	genus	40255		Gypsonictops		genus	40255	Middle Campanian	Late Campanian	83.5	70.6	Blob	1992	1098	Chordata	33815	Mammalia	36651	NO_ORDER_SPECIFIED	NO	Gypsonictopidae	40254	Gypsonictops	40255		Emily's Ankle Quarry (EAQ)			-109.099998	46.099998	US	Montana	Golden Valley	based on political unit	1	small collection		gp_mid	-66.55	56.04	101		Judith River	Montana
162794	occ			14458	Mesodma primaeva	species	48347	recombined as	Filikomys primaevus		species	51256	Judithian		83.5	70.6	Lillegraven and McKenna	1986	2237	Chordata	33815	Mammalia	36651	Multituberculata	39779	Neoplagiaulacidae	67560	Filikomys	428176		Fales Rocks 1		UW V-81006; UCMP V-81101	-107.278099	42.854401	US	Wyoming	Natrona	stated in text	4	small collection	below top of SW slope of hill 6450 (Garfield Park Quad, 1959, 7.5 min.), in NE 1/4, SW 1/4, SW 1/4, Se 1/4, sec 4, T33N, R87W. 37 m SE of Barwin Quarry.	gp_mid	-66.60	52.54	101	FED	Mesaverde
162795	occ			14458	Mesodma sp.	genus	39815		Mesodma		genus	39815	Judithian		83.5	70.6	Lillegraven and McKenna	1986	2237	Chordata	33815	Mammalia	36651	Multituberculata	39779	Neoplagiaulacidae	67560	Mesodma	39815		Fales Rocks 1		UW V-81006; UCMP V-81101	-107.278099	42.854401	US	Wyoming	Natrona	stated in text	4	small collection	below top of SW slope of hill 6450 (Garfield Park Quad, 1959, 7.5 min.), in NE 1/4, SW 1/4, SW 1/4, Se 1/4, sec 4, T33N, R87W. 37 m SE of Barwin Quarry.	gp_mid	-66.60	52.54	101	FED	Mesaverde
162796	occ			14458	Cimolomys clarki	species	45124		Cimolomys clarki		species	45124	Judithian		83.5	70.6	Lillegraven and McKenna	1986	2237	Chordata	33815	Mammalia	36651	Multituberculata	39779	Cimolomyidae	39853	Cimolomys	39855		Fales Rocks 1		UW V-81006; UCMP V-81101	-107.278099	42.854401	US	Wyoming	Natrona	stated in text	4	small collection	below top of SW slope of hill 6450 (Garfield Park Quad, 1959, 7.5 min.), in NE 1/4, SW 1/4, SW 1/4, Se 1/4, sec 4, T33N, R87W. 37 m SE of Barwin Quarry.	gp_mid	-66.60	52.54	101	FED	Mesaverde
162797	occ	68		14458	Turgidodon russelli	species	52542		Turgidodon russelli		species	43926	Judithian		83.5	70.6	Alroy	2002	6294	Chordata	33815	Mammalia	36651	NO_ORDER_SPECIFIED	NO	Alphadontidae	67663	Turgidodon	39994		Fales Rocks 1		UW V-81006; UCMP V-81101	-107.278099	42.854401	US	Wyoming	Natrona	stated in text	4	small collection	below top of SW slope of hill 6450 (Garfield Park Quad, 1959, 7.5 min.), in NE 1/4, SW 1/4, SW 1/4, Se 1/4, sec 4, T33N, R87W. 37 m SE of Barwin Quarry.	gp_mid	-66.60	52.54	101	FED	Mesaverde
162798	occ			14458	Alphadon halleyi	species	43917		Alphadon halleyi		species	43917	Judithian		83.5	70.6	Lillegraven and McKenna	1986	2237	Chordata	33815	Mammalia	36651	NO_ORDER_SPECIFIED	NO	Alphadontidae	67663	Alphadon	39947		Fales Rocks 1		UW V-81006; UCMP V-81101	-107.278099	42.854401	US	Wyoming	Natrona	stated in text	4	small collection	below top of SW slope of hill 6450 (Garfield Park Quad, 1959, 7.5 min.), in NE 1/4, SW 1/4, SW 1/4, Se 1/4, sec 4, T33N, R87W. 37 m SE of Barwin Quarry.	gp_mid	-66.60	52.54	101	FED	Mesaverde
162799	occ	69		14458	Protalphadon lulli	species	50932		Protalphadon lulli		species	43920	Judithian		83.5	70.6	Alroy	2002	6294	Chordata	33815	Mammalia	36651	NO_ORDER_SPECIFIED	NO	NO_FAMILY_SPECIFIED	NF	Protalphadon	39985		Fales Rocks 1		UW V-81006; UCMP V-81101	-107.278099	42.854401	US	Wyoming	Natrona	stated in text	4	small collection	below top of SW slope of hill 6450 (Garfield Park Quad, 1959, 7.5 min.), in NE 1/4, SW 1/4, SW 1/4, Se 1/4, sec 4, T33N, R87W. 37 m SE of Barwin Quarry.	gp_mid	-66.60	52.54	101	FED	Mesaverde
162800	occ			14458	Gypsonictops lewisi	species	46756		Gypsonictops lewisi		species	46756	Judithian		83.5	70.6	Lillegraven and McKenna	1986	2237	Chordata	33815	Mammalia	36651	NO_ORDER_SPECIFIED	NO	Gypsonictopidae	40254	Gypsonictops	40255		Fales Rocks 1		UW V-81006; UCMP V-81101	-107.278099	42.854401	US	Wyoming	Natrona	stated in text	4	small collection	below top of SW slope of hill 6450 (Garfield Park Quad, 1959, 7.5 min.), in NE 1/4, SW 1/4, SW 1/4, Se 1/4, sec 4, T33N, R87W. 37 m SE of Barwin Quarry.	gp_mid	-66.60	52.54	101	FED	Mesaverde
162801	occ			14459	Alphadon halleyi	species	43917		Alphadon halleyi		species	43917	Middle Campanian	Late Campanian	83.5	70.6	Montellano	1992	2602	Chordata	33815	Mammalia	36651	NO_ORDER_SPECIFIED	NO	Alphadontidae	67663	Alphadon	39947		French 3 Hill		Havre Badlands; UCMP V-78097	-109.699997	48.566700	US	Montana	Hill	unpublished field data	4	small collection	Havre Badlands	gp_mid	-65.41	58.46	101		Judith River	Montana
162802	occ			14459	Pediomys clemensi	species	50061	recombined as	Protolambda clemensi		species	50061	Middle Campanian	Late Campanian	83.5	70.6	Montellano	1992	2602	Chordata	33815	Mammalia	36651	NO_ORDER_SPECIFIED	NO	Pediomyidae	209133	Protolambda	51057		French 3 Hill		Havre Badlands; UCMP V-78097	-109.699997	48.566700	US	Montana	Hill	unpublished field data	4	small collection	Havre Badlands	gp_mid	-65.41	58.46	101		Judith River	Montana
162803	occ			14460	Meniscoessus major	species	48075		Meniscoessus major		species	45128	Middle Campanian	Late Campanian	83.5	70.6	Montellano	1992	2602	Chordata	33815	Mammalia	36651	Multituberculata	39779	Cimolomyidae	39853	Meniscoessus	39832		Garbage Bed		UCMP V-82225	-110.633301	48.933300	US	Montana	Hill	unpublished field data	4	small collection	Kennedy Coulee	gp_mid	-66.20	59.05	101		Judith River	Montana
162804	occ			14461	Mesodma primaeva	species	48347	recombined as	Filikomys primaevus		species	51256	Middle Campanian	Late Campanian	83.5	70.6	Montellano	1992	2602	Chordata	33815	Mammalia	36651	Multituberculata	39779	Neoplagiaulacidae	67560	Filikomys	428176		Garbani 1		Havre Badlands; UCMP V-78098	-109.699997	48.566700	US	Montana	Hill	unpublished field data	4	small collection	Havre Badlands	gp_mid	-65.41	58.46	101		Judith River	Montana
162805	occ			14461	Mesodma sp.	genus	39815		Mesodma		genus	39815	Middle Campanian	Late Campanian	83.5	70.6	Montellano	1992	2602	Chordata	33815	Mammalia	36651	Multituberculata	39779	Neoplagiaulacidae	67560	Mesodma	39815		Garbani 1		Havre Badlands; UCMP V-78098	-109.699997	48.566700	US	Montana	Hill	unpublished field data	4	small collection	Havre Badlands	gp_mid	-65.41	58.46	101		Judith River	Montana
162806	occ			14461	Meniscoessus major	species	48075		Meniscoessus major		species	45128	Middle Campanian	Late Campanian	83.5	70.6	Montellano	1992	2602	Chordata	33815	Mammalia	36651	Multituberculata	39779	Cimolomyidae	39853	Meniscoessus	39832		Garbani 1		Havre Badlands; UCMP V-78098	-109.699997	48.566700	US	Montana	Hill	unpublished field data	4	small collection	Havre Badlands	gp_mid	-65.41	58.46	101		Judith River	Montana
162807	occ			14461	Cimolomys clarki	species	45124		Cimolomys clarki		species	45124	Middle Campanian	Late Campanian	83.5	70.6	Montellano	1992	2602	Chordata	33815	Mammalia	36651	Multituberculata	39779	Cimolomyidae	39853	Cimolomys	39855		Garbani 1		Havre Badlands; UCMP V-78098	-109.699997	48.566700	US	Montana	Hill	unpublished field data	4	small collection	Havre Badlands	gp_mid	-65.41	58.46	101		Judith River	Montana
162808	occ			14461	Multituberculata indet.	order	39779		Multituberculata		order	39779	Middle Campanian	Late Campanian	83.5	70.6	Montellano	1992	2602	Chordata	33815	Mammalia	36651	Multituberculata	39779						Garbani 1		Havre Badlands; UCMP V-78098	-109.699997	48.566700	US	Montana	Hill	unpublished field data	4	small collection	Havre Badlands	gp_mid	-65.41	58.46	101		Judith River	Montana
162809	occ			14461	Alphadon halleyi	species	43917		Alphadon halleyi		species	43917	Middle Campanian	Late Campanian	83.5	70.6	Montellano	1992	2602	Chordata	33815	Mammalia	36651	NO_ORDER_SPECIFIED	NO	Alphadontidae	67663	Alphadon	39947		Garbani 1		Havre Badlands; UCMP V-78098	-109.699997	48.566700	US	Montana	Hill	unpublished field data	4	small collection	Havre Badlands	gp_mid	-65.41	58.46	101		Judith River	Montana
162810	occ	70		14461	Turgidodon russelli	species	52542		Turgidodon russelli		species	43926	Middle Campanian	Late Campanian	83.5	70.6	Alroy	2002	6294	Chordata	33815	Mammalia	36651	NO_ORDER_SPECIFIED	NO	Alphadontidae	67663	Turgidodon	39994		Garbani 1		Havre Badlands; UCMP V-78098	-109.699997	48.566700	US	Montana	Hill	unpublished field data	4	small collection	Havre Badlands	gp_mid	-65.41	58.46	101		Judith River	Montana
162811	occ			14461	Pediomys clemensi	species	50061	recombined as	Protolambda clemensi		species	50061	Middle Campanian	Late Campanian	83.5	70.6	Montellano	1992	2602	Chordata	33815	Mammalia	36651	NO_ORDER_SPECIFIED	NO	Pediomyidae	209133	Protolambda	51057		Garbani 1		Havre Badlands; UCMP V-78098	-109.699997	48.566700	US	Montana	Hill	unpublished field data	4	small collection	Havre Badlands	gp_mid	-65.41	58.46	101		Judith River	Montana
162812	occ			14461	Gypsonictops lewisi	species	46756		Gypsonictops lewisi		species	46756	Middle Campanian	Late Campanian	83.5	70.6	Montellano	1992	2602	Chordata	33815	Mammalia	36651	NO_ORDER_SPECIFIED	NO	Gypsonictopidae	40254	Gypsonictops	40255		Garbani 1		Havre Badlands; UCMP V-78098	-109.699997	48.566700	US	Montana	Hill	unpublished field data	4	small collection	Havre Badlands	gp_mid	-65.41	58.46	101		Judith River	Montana
162813	occ			14461	Theria indet.	subclass	39860		Theria		subclass	39860	Middle Campanian	Late Campanian	83.5	70.6	Montellano	1992	2602	Chordata	33815	Mammalia	36651								Garbani 1		Havre Badlands; UCMP V-78098	-109.699997	48.566700	US	Montana	Hill	unpublished field data	4	small collection	Havre Badlands	gp_mid	-65.41	58.46	101		Judith River	Montana
162814	occ	71		14462	Metatheria indet.	subclass	39936		Metatheria		subclass	183662	Middle Campanian	Late Campanian	83.5	70.6	Alroy	2002	6294	Chordata	33815	Mammalia	36651								Hidden Valley Quarry (HVQ)			-109.297203	46.465099	US	Montana	Golden Valley	estimated from map	4	small collection		gp_mid	-66.52	56.43	101		Judith River	Montana
162815	occ			14462	Eodelphis sp.	genus	40008		Eodelphis		genus	40008	Middle Campanian	Late Campanian	83.5	70.6	Fiorillo	1997	1488	Chordata	33815	Mammalia	36651	NO_ORDER_SPECIFIED	NO	Stagodontidae	40004	Eodelphis	40008		Hidden Valley Quarry (HVQ)			-109.297203	46.465099	US	Montana	Golden Valley	estimated from map	4	small collection		gp_mid	-66.52	56.43	101		Judith River	Montana
162816	occ			14463	Alphadon n. sp. russelli	species	43926	recombined as	Turgidodon russelli		species	43926	Judithian		83.5	70.6	Fox	1979	1517	Chordata	33815	Mammalia	36651	NO_ORDER_SPECIFIED	NO	Alphadontidae	67663	Turgidodon	39994		Irvine microvertebrate site			-110.266197	49.956699	CA	Alberta		stated in text	4	small collection	near Irvine, ca. 40 km E of Medicine Hat. Sec 31, T 11, R 2, W 4th meridian	gp_mid	-64.92	59.88	101		Dinosaur Park	Belly River
162817	occ			14463	Pediomys clemensi	species	50061	recombined as	Protolambda clemensi		species	50061	Judithian		83.5	70.6	Fox	1979	1518	Chordata	33815	Mammalia	36651	NO_ORDER_SPECIFIED	NO	Pediomyidae	209133	Protolambda	51057		Irvine microvertebrate site			-110.266197	49.956699	CA	Alberta		stated in text	4	small collection	near Irvine, ca. 40 km E of Medicine Hat. Sec 31, T 11, R 2, W 4th meridian	gp_mid	-64.92	59.88	101		Dinosaur Park	Belly River
162818	occ			14463	Pediomys cf. elegans	species	50063		Pediomys elegans		species	50063	Judithian		83.5	70.6	Fox	1979	1518	Chordata	33815	Mammalia	36651	NO_ORDER_SPECIFIED	NO	Pediomyidae	209133	Pediomys	40001		Irvine microvertebrate site			-110.266197	49.956699	CA	Alberta		stated in text	4	small collection	near Irvine, ca. 40 km E of Medicine Hat. Sec 31, T 11, R 2, W 4th meridian	gp_mid	-64.92	59.88	101		Dinosaur Park	Belly River
162819	occ			14463	Pediomys n. sp. prokrejcii	species	50069	recombined as	Leptalestes prokrejcii		species	50069	Judithian		83.5	70.6	Fox	1979	1518	Chordata	33815	Mammalia	36651	NO_ORDER_SPECIFIED	NO	Pediomyidae	209133	Leptalestes	103961		Irvine microvertebrate site			-110.266197	49.956699	CA	Alberta		stated in text	4	small collection	near Irvine, ca. 40 km E of Medicine Hat. Sec 31, T 11, R 2, W 4th meridian	gp_mid	-64.92	59.88	101		Dinosaur Park	Belly River
162820	occ	19459		14463	Pediomyidae indet.	family	39999		Pediomyidae		family	209133	Judithian		83.5	70.6	Alroy	2007	19636	Chordata	33815	Mammalia	36651	NO_ORDER_SPECIFIED	NO	Pediomyidae	209133				Irvine microvertebrate site			-110.266197	49.956699	CA	Alberta		stated in text	4	small collection	near Irvine, ca. 40 km E of Medicine Hat. Sec 31, T 11, R 2, W 4th meridian	gp_mid	-64.92	59.88	101		Dinosaur Park	Belly River
162821	occ			14463	Pediomys cf. hatcheri	species	50067	recombined as	Protolambda hatcheri		species	51058	Judithian		83.5	70.6	Fox	1979	1518	Chordata	33815	Mammalia	36651	NO_ORDER_SPECIFIED	NO	Pediomyidae	209133	Protolambda	51057		Irvine microvertebrate site			-110.266197	49.956699	CA	Alberta		stated in text	4	small collection	near Irvine, ca. 40 km E of Medicine Hat. Sec 31, T 11, R 2, W 4th meridian	gp_mid	-64.92	59.88	101		Dinosaur Park	Belly River
162822	occ			14463	Gypsonictops lewisi	species	46756		Gypsonictops lewisi		species	46756	Judithian		83.5	70.6	Fox	1979	1519	Chordata	33815	Mammalia	36651	NO_ORDER_SPECIFIED	NO	Gypsonictopidae	40254	Gypsonictops	40255		Irvine microvertebrate site			-110.266197	49.956699	CA	Alberta		stated in text	4	small collection	near Irvine, ca. 40 km E of Medicine Hat. Sec 31, T 11, R 2, W 4th meridian	gp_mid	-64.92	59.88	101		Dinosaur Park	Belly River
162823	occ			14463	Paranyctoides n. sp. sternbergi	species	49929		Paranyctoides sternbergi		species	49929	Judithian		83.5	70.6	Fox	1979	1519	Chordata	33815	Mammalia	36651	NO_ORDER_SPECIFIED	NO	NO_FAMILY_SPECIFIED	NF	Paranyctoides	40347		Irvine microvertebrate site			-110.266197	49.956699	CA	Alberta		stated in text	4	small collection	near Irvine, ca. 40 km E of Medicine Hat. Sec 31, T 11, R 2, W 4th meridian	gp_mid	-64.92	59.88	101		Dinosaur Park	Belly River
162824	occ	73		14464	Cimexomys judithae	species	45105		Cimexomys judithae		species	45105	Judithian		83.5	70.6	Alroy	2002	6294	Chordata	33815	Mammalia	36651	Multituberculata	39779	NO_FAMILY_SPECIFIED	NF	Cimexomys	39784		Jacobs Bone Bed		UALP 7592	-108.199997	36.299999	US	New Mexico	San Juan	based on political unit	1	small collection	Ojo Alamo Arroyo	gp_mid	-71.13	46.63	101	FED
162825	occ			14464	Paracimexomys sp.	genus	39788		Paracimexomys		genus	39788	Judithian		83.5	70.6	Flynn	1986	1497	Chordata	33815	Mammalia	36651	Multituberculata	39779	NO_FAMILY_SPECIFIED	NF	Paracimexomys	39788		Jacobs Bone Bed		UALP 7592	-108.199997	36.299999	US	New Mexico	San Juan	based on political unit	1	small collection	Ojo Alamo Arroyo	gp_mid	-71.13	46.63	101	FED
162826	occ			14464	Mesodma cf. senecta	species	48349		Mesodma senecta		species	48349	Judithian		83.5	70.6	Flynn	1986	1497	Chordata	33815	Mammalia	36651	Multituberculata	39779	Neoplagiaulacidae	67560	Mesodma	39815		Jacobs Bone Bed		UALP 7592	-108.199997	36.299999	US	New Mexico	San Juan	based on political unit	1	small collection	Ojo Alamo Arroyo	gp_mid	-71.13	46.63	101	FED
162827	occ			14464	Multituberculata indet.	order	39779		Multituberculata		order	39779	Judithian		83.5	70.6	Flynn	1986	1497	Chordata	33815	Mammalia	36651	Multituberculata	39779						Jacobs Bone Bed		UALP 7592	-108.199997	36.299999	US	New Mexico	San Juan	based on political unit	1	small collection	Ojo Alamo Arroyo	gp_mid	-71.13	46.63	101	FED
162828	occ			14464	Cimolodon electus	species	45121		Cimolodon electus		species	45121	Judithian		83.5	70.6	Flynn	1986	1497	Chordata	33815	Mammalia	36651	Multituberculata	39779	Cimolodontidae	39823	Cimolodon	39825		Jacobs Bone Bed		UALP 7592	-108.199997	36.299999	US	New Mexico	San Juan	based on political unit	1	small collection	Ojo Alamo Arroyo	gp_mid	-71.13	46.63	101	FED
162829	occ			14464	Cimolodon sp.	genus	39825		Cimolodon		genus	39825	Judithian		83.5	70.6	Flynn	1986	1497	Chordata	33815	Mammalia	36651	Multituberculata	39779	Cimolodontidae	39823	Cimolodon	39825		Jacobs Bone Bed		UALP 7592	-108.199997	36.299999	US	New Mexico	San Juan	based on political unit	1	small collection	Ojo Alamo Arroyo	gp_mid	-71.13	46.63	101	FED
162830	occ			14464	Meniscoessus intermedius	species	48074		Meniscoessus intermedius		species	48074	Judithian		83.5	70.6	Flynn	1986	1497	Chordata	33815	Mammalia	36651	Multituberculata	39779	Cimolomyidae	39853	Meniscoessus	39832		Jacobs Bone Bed		UALP 7592	-108.199997	36.299999	US	New Mexico	San Juan	based on political unit	1	small collection	Ojo Alamo Arroyo	gp_mid	-71.13	46.63	101	FED
162831	occ			14464	cf. Eucosmodontidae indet.	family	39836		Eucosmodontidae		family	39836	Judithian		83.5	70.6	Flynn	1986	1497	Chordata	33815	Mammalia	36651	Multituberculata	39779	Eucosmodontidae	39836				Jacobs Bone Bed		UALP 7592	-108.199997	36.299999	US	New Mexico	San Juan	based on political unit	1	small collection	Ojo Alamo Arroyo	gp_mid	-71.13	46.63	101	FED
162832	occ	74		14464	Alphadon cf. marshi	species	43921		Alphadon marshi		species	43921	Judithian		83.5	70.6	Alroy	2002	6294	Chordata	33815	Mammalia	36651	NO_ORDER_SPECIFIED	NO	Alphadontidae	67663	Alphadon	39947		Jacobs Bone Bed		UALP 7592	-108.199997	36.299999	US	New Mexico	San Juan	based on political unit	1	small collection	Ojo Alamo Arroyo	gp_mid	-71.13	46.63	101	FED
162833	occ			14464	Alphadon sp.	genus	39947		Alphadon		genus	39947	Judithian		83.5	70.6	Flynn	1986	1497	Chordata	33815	Mammalia	36651	NO_ORDER_SPECIFIED	NO	Alphadontidae	67663	Alphadon	39947		Jacobs Bone Bed		UALP 7592	-108.199997	36.299999	US	New Mexico	San Juan	based on political unit	1	small collection	Ojo Alamo Arroyo	gp_mid	-71.13	46.63	101	FED
162834	occ			14464	Gypsonictops sp.	genus	40255		Gypsonictops		genus	40255	Judithian		83.5	70.6	Flynn	1986	1497	Chordata	33815	Mammalia	36651	NO_ORDER_SPECIFIED	NO	Gypsonictopidae	40254	Gypsonictops	40255		Jacobs Bone Bed		UALP 7592	-108.199997	36.299999	US	New Mexico	San Juan	based on political unit	1	small collection	Ojo Alamo Arroyo	gp_mid	-71.13	46.63	101	FED
162835	occ			14464	cf. Cimolestes sp.	genus	40235		Cimolestes		genus	40235	Judithian		83.5	70.6	Flynn	1986	1497	Chordata	33815	Mammalia	36651	Cimolesta	40218	Cimolestidae	40231	Cimolestes	40235		Jacobs Bone Bed		UALP 7592	-108.199997	36.299999	US	New Mexico	San Juan	based on political unit	1	small collection	Ojo Alamo Arroyo	gp_mid	-71.13	46.63	101	FED
162836	occ			14465	Cimolomys clarki	species	45124		Cimolomys clarki		species	45124	Judithian		83.5	70.6	Lillegraven and McKenna	1986	2237	Chordata	33815	Mammalia	36651	Multituberculata	39779	Cimolomyidae	39853	Cimolomys	39855		Jerry Case Five		UW V-81032; G. R. Case no. MV496, 499, 516-517	-107.756699	44.117401	US	Wyoming	Washakie	stated in text	4	small collection	NE corner of NW 1/4, NW 1/4, sec 27 plus SE corner, SW 1/4, SW 1/4, sec 22, T48N, R91W	gp_mid	-66.35	53.84	101	FED	Mesaverde
162837	occ			14465	Dryolestidae indet.	family	39890		Dryolestidae		family	39890	Judithian		83.5	70.6	Lillegraven and McKenna	1986	2237	Chordata	33815	Mammalia	36651	NO_ORDER_SPECIFIED	NO	Dryolestidae	39890				Jerry Case Five		UW V-81032; G. R. Case no. MV496, 499, 516-517	-107.756699	44.117401	US	Wyoming	Washakie	stated in text	4	small collection	NE corner of NW 1/4, NW 1/4, sec 27 plus SE corner, SW 1/4, SW 1/4, sec 22, T48N, R91W	gp_mid	-66.35	53.84	101	FED	Mesaverde
162838	occ	75		14465	Turgidodon russelli	species	52542		Turgidodon russelli		species	43926	Judithian		83.5	70.6	Alroy	2002	6294	Chordata	33815	Mammalia	36651	NO_ORDER_SPECIFIED	NO	Alphadontidae	67663	Turgidodon	39994		Jerry Case Five		UW V-81032; G. R. Case no. MV496, 499, 516-517	-107.756699	44.117401	US	Wyoming	Washakie	stated in text	4	small collection	NE corner of NW 1/4, NW 1/4, sec 27 plus SE corner, SW 1/4, SW 1/4, sec 22, T48N, R91W	gp_mid	-66.35	53.84	101	FED	Mesaverde
162839	occ			14465	Alphadon halleyi	species	43917		Alphadon halleyi		species	43917	Judithian		83.5	70.6	Lillegraven and McKenna	1986	2237	Chordata	33815	Mammalia	36651	NO_ORDER_SPECIFIED	NO	Alphadontidae	67663	Alphadon	39947		Jerry Case Five		UW V-81032; G. R. Case no. MV496, 499, 516-517	-107.756699	44.117401	US	Wyoming	Washakie	stated in text	4	small collection	NE corner of NW 1/4, NW 1/4, sec 27 plus SE corner, SW 1/4, SW 1/4, sec 22, T48N, R91W	gp_mid	-66.35	53.84	101	FED	Mesaverde
162840	occ	76		14466	Mesodma sp.	genus	39815		Mesodma		genus	39815	Late Campanian		83.5	70.6	Eaton et al.	1999	1413	Chordata	33815	Mammalia	36651	Multituberculata	39779	Neoplagiaulacidae	67560	Mesodma	39815		Kaiparowits Formation (Lower), OMNH V6		UCM 83258, MNA 704-1, BV1	-111.199997	37.400002	US	Utah	Kane	based on political unit	1	small collection	near Wahweap Creek, Kaiparowits Plateau	gp_mid	-73.98	48.45	101	FED	Kaiparowits
162841	occ			14466	Mesodma cf. hensleighi	species	48346		Mesodma hensleighi		species	48346	Late Campanian		83.5	70.6	Eaton and Cifelli	1988	1412	Chordata	33815	Mammalia	36651	Multituberculata	39779	Neoplagiaulacidae	67560	Mesodma	39815		Kaiparowits Formation (Lower), OMNH V6		UCM 83258, MNA 704-1, BV1	-111.199997	37.400002	US	Utah	Kane	based on political unit	1	small collection	near Wahweap Creek, Kaiparowits Plateau	gp_mid	-73.98	48.45	101	FED	Kaiparowits
162842	occ			14466	Mesodma ? cf. formosa	species	48344		Mesodma formosa		species	46767	Late Campanian		83.5	70.6	Eaton and Cifelli	1988	1412	Chordata	33815	Mammalia	36651	Multituberculata	39779	Neoplagiaulacidae	67560	Mesodma	39815		Kaiparowits Formation (Lower), OMNH V6		UCM 83258, MNA 704-1, BV1	-111.199997	37.400002	US	Utah	Kane	based on political unit	1	small collection	near Wahweap Creek, Kaiparowits Plateau	gp_mid	-73.98	48.45	101	FED	Kaiparowits
162843	occ			14466	Cimolodon cf. similis	species	45123		Cimolodon similis		species	45123	Late Campanian		83.5	70.6	Eaton and Cifelli	1988	1412	Chordata	33815	Mammalia	36651	Multituberculata	39779	Cimolodontidae	39823	Cimolodon	39825		Kaiparowits Formation (Lower), OMNH V6		UCM 83258, MNA 704-1, BV1	-111.199997	37.400002	US	Utah	Kane	based on political unit	1	small collection	near Wahweap Creek, Kaiparowits Plateau	gp_mid	-73.98	48.45	101	FED	Kaiparowits
162844	occ			14466	Cimolodon sp. A informal	genus	39825	obsolete variant of	Cimolodon		genus	39825	Late Campanian		83.5	70.6	Eaton and Cifelli	1988	1412	Chordata	33815	Mammalia	36651	Multituberculata	39779	Cimolodontidae	39823	Cimolodon	39825		Kaiparowits Formation (Lower), OMNH V6		UCM 83258, MNA 704-1, BV1	-111.199997	37.400002	US	Utah	Kane	based on political unit	1	small collection	near Wahweap Creek, Kaiparowits Plateau	gp_mid	-73.98	48.45	101	FED	Kaiparowits
162845	occ			14466	Cimolodon ? sp.	genus	39825		Cimolodon		genus	39825	Late Campanian		83.5	70.6	Eaton and Cifelli	1988	1412	Chordata	33815	Mammalia	36651	Multituberculata	39779	Cimolodontidae	39823	Cimolodon	39825		Kaiparowits Formation (Lower), OMNH V6		UCM 83258, MNA 704-1, BV1	-111.199997	37.400002	US	Utah	Kane	based on political unit	1	small collection	near Wahweap Creek, Kaiparowits Plateau	gp_mid	-73.98	48.45	101	FED	Kaiparowits
162846	occ			14466	Cimolomys sp. A informal	genus	39855	obsolete variant of	Cimolomys		genus	39855	Late Campanian		83.5	70.6	Eaton and Cifelli	1988	1412	Chordata	33815	Mammalia	36651	Multituberculata	39779	Cimolomyidae	39853	Cimolomys	39855		Kaiparowits Formation (Lower), OMNH V6		UCM 83258, MNA 704-1, BV1	-111.199997	37.400002	US	Utah	Kane	based on political unit	1	small collection	near Wahweap Creek, Kaiparowits Plateau	gp_mid	-73.98	48.45	101	FED	Kaiparowits
162847	occ			14466	Cimolomys sp. B informal	genus	39855	obsolete variant of	Cimolomys		genus	39855	Late Campanian		83.5	70.6	Eaton and Cifelli	1988	1412	Chordata	33815	Mammalia	36651	Multituberculata	39779	Cimolomyidae	39853	Cimolomys	39855		Kaiparowits Formation (Lower), OMNH V6		UCM 83258, MNA 704-1, BV1	-111.199997	37.400002	US	Utah	Kane	based on political unit	1	small collection	near Wahweap Creek, Kaiparowits Plateau	gp_mid	-73.98	48.45	101	FED	Kaiparowits
162848	occ			14466	Meniscoessus ? sp.	genus	39832		Meniscoessus		genus	39832	Late Campanian		83.5	70.6	Eaton and Cifelli	1988	1412	Chordata	33815	Mammalia	36651	Multituberculata	39779	Cimolomyidae	39853	Meniscoessus	39832		Kaiparowits Formation (Lower), OMNH V6		UCM 83258, MNA 704-1, BV1	-111.199997	37.400002	US	Utah	Kane	based on political unit	1	small collection	near Wahweap Creek, Kaiparowits Plateau	gp_mid	-73.98	48.45	101	FED	Kaiparowits
162849	occ			14466	Cimolomyidae ? indet.	family	39853		Cimolomyidae		family	39853	Late Campanian		83.5	70.6	Eaton and Cifelli	1988	1412	Chordata	33815	Mammalia	36651	Multituberculata	39779	Cimolomyidae	39853				Kaiparowits Formation (Lower), OMNH V6		UCM 83258, MNA 704-1, BV1	-111.199997	37.400002	US	Utah	Kane	based on political unit	1	small collection	near Wahweap Creek, Kaiparowits Plateau	gp_mid	-73.98	48.45	101	FED	Kaiparowits
162850	occ			14466	Cimexomys cf. judithae	species	45105		Cimexomys judithae		species	45105	Late Campanian		83.5	70.6	Eaton and Cifelli	1988	1412	Chordata	33815	Mammalia	36651	Multituberculata	39779	NO_FAMILY_SPECIFIED	NF	Cimexomys	39784		Kaiparowits Formation (Lower), OMNH V6		UCM 83258, MNA 704-1, BV1	-111.199997	37.400002	US	Utah	Kane	based on political unit	1	small collection	near Wahweap Creek, Kaiparowits Plateau	gp_mid	-73.98	48.45	101	FED	Kaiparowits
162851	occ			14466	Paracimexomys sp.	genus	39788		Paracimexomys		genus	39788	Late Campanian		83.5	70.6	Eaton and Cifelli	1988	1412	Chordata	33815	Mammalia	36651	Multituberculata	39779	NO_FAMILY_SPECIFIED	NF	Paracimexomys	39788		Kaiparowits Formation (Lower), OMNH V6		UCM 83258, MNA 704-1, BV1	-111.199997	37.400002	US	Utah	Kane	based on political unit	1	small collection	near Wahweap Creek, Kaiparowits Plateau	gp_mid	-73.98	48.45	101	FED	Kaiparowits
162852	occ	77		14466	Symmetrodontoides sp.	genus	39873		Symmetrodontoides		genus	39873	Late Campanian		83.5	70.6	Eaton et al.	1999	1413	Chordata	33815	Mammalia	36651	NO_ORDER_SPECIFIED	NO	Spalacotheriidae	39869	Symmetrodontoides	39873		Kaiparowits Formation (Lower), OMNH V6		UCM 83258, MNA 704-1, BV1	-111.199997	37.400002	US	Utah	Kane	based on political unit	1	small collection	near Wahweap Creek, Kaiparowits Plateau	gp_mid	-73.98	48.45	101	FED	Kaiparowits
162853	occ			14466	n. gen. Protalphadon n. sp. wahweapensis	species	50933	recombined as	Varalphadon wahweapensis		species	50933	Late Campanian		83.5	70.6	Eaton and Cifelli	1988	1412	Chordata	33815	Mammalia	36651	NO_ORDER_SPECIFIED	NO	Alphadontidae	67663	Varalphadon	39995		Kaiparowits Formation (Lower), OMNH V6		UCM 83258, MNA 704-1, BV1	-111.199997	37.400002	US	Utah	Kane	based on political unit	1	small collection	near Wahweap Creek, Kaiparowits Plateau	gp_mid	-73.98	48.45	101	FED	Kaiparowits
162854	occ			14466	n. gen. Turgidodon n. sp. lillegraveni	species	52536		Turgidodon lillegraveni		species	52536	Late Campanian		83.5	70.6	Cifelli	1990	1205	Chordata	33815	Mammalia	36651	NO_ORDER_SPECIFIED	NO	Alphadontidae	67663	Turgidodon	39994		Kaiparowits Formation (Lower), OMNH V6		UCM 83258, MNA 704-1, BV1	-111.199997	37.400002	US	Utah	Kane	based on political unit	1	small collection	near Wahweap Creek, Kaiparowits Plateau	gp_mid	-73.98	48.45	101	FED	Kaiparowits
162855	occ			14466	Turgidodon n. sp. madseni	species	52537		Turgidodon madseni		species	52537	Late Campanian		83.5	70.6	Cifelli	1990	1205	Chordata	33815	Mammalia	36651	NO_ORDER_SPECIFIED	NO	Alphadontidae	67663	Turgidodon	39994		Kaiparowits Formation (Lower), OMNH V6		UCM 83258, MNA 704-1, BV1	-111.199997	37.400002	US	Utah	Kane	based on political unit	1	small collection	near Wahweap Creek, Kaiparowits Plateau	gp_mid	-73.98	48.45	101	FED	Kaiparowits
162857	occ			14466	Alphadon halleyi	species	43917		Alphadon halleyi		species	43917	Late Campanian		83.5	70.6	Cifelli	1990	1205	Chordata	33815	Mammalia	36651	NO_ORDER_SPECIFIED	NO	Alphadontidae	67663	Alphadon	39947		Kaiparowits Formation (Lower), OMNH V6		UCM 83258, MNA 704-1, BV1	-111.199997	37.400002	US	Utah	Kane	based on political unit	1	small collection	near Wahweap Creek, Kaiparowits Plateau	gp_mid	-73.98	48.45	101	FED	Kaiparowits
162858	occ	79		14466	Alphadontidae indet.	family	67663		Alphadontidae		family	67663	Late Campanian		83.5	70.6	Alroy	2002	6294	Chordata	33815	Mammalia	36651	NO_ORDER_SPECIFIED	NO	Alphadontidae	67663				Kaiparowits Formation (Lower), OMNH V6		UCM 83258, MNA 704-1, BV1	-111.199997	37.400002	US	Utah	Kane	based on political unit	1	small collection	near Wahweap Creek, Kaiparowits Plateau	gp_mid	-73.98	48.45	101	FED	Kaiparowits
162859	occ			14466	Aenigmadelphys n. sp. archeri	species	43786		Aenigmadelphys archeri		species	43786	Late Campanian		83.5	70.6	Cifelli and Johanson	1994	1221	Chordata	33815	Mammalia	36651	NO_ORDER_SPECIFIED	NO	NO_FAMILY_SPECIFIED	NF	Aenigmadelphys	39939		Kaiparowits Formation (Lower), OMNH V6		UCM 83258, MNA 704-1, BV1	-111.199997	37.400002	US	Utah	Kane	based on political unit	1	small collection	near Wahweap Creek, Kaiparowits Plateau	gp_mid	-73.98	48.45	101	FED	Kaiparowits
162860	occ			14466	Gypsonictops sp. A informal	genus	40255	obsolete variant of	Gypsonictops		genus	40255	Late Campanian		83.5	70.6	Eaton and Cifelli	1988	1412	Chordata	33815	Mammalia	36651	NO_ORDER_SPECIFIED	NO	Gypsonictopidae	40254	Gypsonictops	40255		Kaiparowits Formation (Lower), OMNH V6		UCM 83258, MNA 704-1, BV1	-111.199997	37.400002	US	Utah	Kane	based on political unit	1	small collection	near Wahweap Creek, Kaiparowits Plateau	gp_mid	-73.98	48.45	101	FED	Kaiparowits
162863	occ			14466	Avitotherium utahensis	species	44395		Avitotherium utahensis		species	44395	Late Campanian		83.5	70.6	Cifelli	1990	1208	Chordata	33815	Mammalia	36651	NO_ORDER_SPECIFIED	NO	Zhelestidae	67569	Avitotherium	40220		Kaiparowits Formation (Lower), OMNH V6		UCM 83258, MNA 704-1, BV1	-111.199997	37.400002	US	Utah	Kane	based on political unit	1	small collection	near Wahweap Creek, Kaiparowits Plateau	gp_mid	-73.98	48.45	101	FED	Kaiparowits
162864	occ			14467	Mesodma cf. thompsoni	species	48351		Mesodma thompsoni		species	48351	Judithian		83.5	70.6	Eaton and Cifelli	1988	1412	Chordata	33815	Mammalia	36651	Multituberculata	39779	Neoplagiaulacidae	67560	Mesodma	39815		OMNH V5 (14km northeast of Henrieville)		TB8, MNA 1004-1; UMNH VP Loc. 108	-111.500000	37.799999	US	Utah	Garfield	based on political unit	1	small collection	south of the Table Cliff Plateau\r\n"approximately 14km northeast of the town of Henrieville" - Nydam (2013)	gp_mid	-74.12	48.90	101	FED	Kaiparowits
162865	occ			14467	Mesodma cf. hensleighi	species	48346		Mesodma hensleighi		species	48346	Judithian		83.5	70.6	Eaton and Cifelli	1988	1412	Chordata	33815	Mammalia	36651	Multituberculata	39779	Neoplagiaulacidae	67560	Mesodma	39815		OMNH V5 (14km northeast of Henrieville)		TB8, MNA 1004-1; UMNH VP Loc. 108	-111.500000	37.799999	US	Utah	Garfield	based on political unit	1	small collection	south of the Table Cliff Plateau\r\n"approximately 14km northeast of the town of Henrieville" - Nydam (2013)	gp_mid	-74.12	48.90	101	FED	Kaiparowits
162866	occ			14467	Cimolodon sp. A informal	genus	39825	obsolete variant of	Cimolodon		genus	39825	Judithian		83.5	70.6	Eaton and Cifelli	1988	1412	Chordata	33815	Mammalia	36651	Multituberculata	39779	Cimolodontidae	39823	Cimolodon	39825		OMNH V5 (14km northeast of Henrieville)		TB8, MNA 1004-1; UMNH VP Loc. 108	-111.500000	37.799999	US	Utah	Garfield	based on political unit	1	small collection	south of the Table Cliff Plateau\r\n"approximately 14km northeast of the town of Henrieville" - Nydam (2013)	gp_mid	-74.12	48.90	101	FED	Kaiparowits
162867	occ			14467	Cimolomyidae ? indet.	family	39853		Cimolomyidae		family	39853	Judithian		83.5	70.6	Eaton and Cifelli	1988	1412	Chordata	33815	Mammalia	36651	Multituberculata	39779	Cimolomyidae	39853				OMNH V5 (14km northeast of Henrieville)		TB8, MNA 1004-1; UMNH VP Loc. 108	-111.500000	37.799999	US	Utah	Garfield	based on political unit	1	small collection	south of the Table Cliff Plateau\r\n"approximately 14km northeast of the town of Henrieville" - Nydam (2013)	gp_mid	-74.12	48.90	101	FED	Kaiparowits
162868	occ			14467	Cimexomys sp.	genus	39784		Cimexomys		genus	39784	Judithian		83.5	70.6	Eaton and Cifelli	1988	1412	Chordata	33815	Mammalia	36651	Multituberculata	39779	NO_FAMILY_SPECIFIED	NF	Cimexomys	39784		OMNH V5 (14km northeast of Henrieville)		TB8, MNA 1004-1; UMNH VP Loc. 108	-111.500000	37.799999	US	Utah	Garfield	based on political unit	1	small collection	south of the Table Cliff Plateau\r\n"approximately 14km northeast of the town of Henrieville" - Nydam (2013)	gp_mid	-74.12	48.90	101	FED	Kaiparowits
162869	occ			14467	"Paracimexomys" magnus	species	49787		Paracimexomys magnus		species	45107	Judithian		83.5	70.6	Eaton and Cifelli	1988	1412	Chordata	33815	Mammalia	36651	Multituberculata	39779	NO_FAMILY_SPECIFIED	NF	Paracimexomys	39788		OMNH V5 (14km northeast of Henrieville)		TB8, MNA 1004-1; UMNH VP Loc. 108	-111.500000	37.799999	US	Utah	Garfield	based on political unit	1	small collection	south of the Table Cliff Plateau\r\n"approximately 14km northeast of the town of Henrieville" - Nydam (2013)	gp_mid	-74.12	48.90	101	FED	Kaiparowits
162870	occ			14467	Paracimexomys sp. B informal	genus	39788	obsolete variant of	Paracimexomys		genus	39788	Judithian		83.5	70.6	Eaton and Cifelli	1988	1412	Chordata	33815	Mammalia	36651	Multituberculata	39779	NO_FAMILY_SPECIFIED	NF	Paracimexomys	39788		OMNH V5 (14km northeast of Henrieville)		TB8, MNA 1004-1; UMNH VP Loc. 108	-111.500000	37.799999	US	Utah	Garfield	based on political unit	1	small collection	south of the Table Cliff Plateau\r\n"approximately 14km northeast of the town of Henrieville" - Nydam (2013)	gp_mid	-74.12	48.90	101	FED	Kaiparowits
162871	occ	80		14467	Alphadon cf. sahnii	species	43927		Alphadon sahnii		species	43927	Judithian		83.5	70.6	Cifelli	1990	1205	Chordata	33815	Mammalia	36651	NO_ORDER_SPECIFIED	NO	Alphadontidae	67663	Alphadon	39947		OMNH V5 (14km northeast of Henrieville)		TB8, MNA 1004-1; UMNH VP Loc. 108	-111.500000	37.799999	US	Utah	Garfield	based on political unit	1	small collection	south of the Table Cliff Plateau\r\n"approximately 14km northeast of the town of Henrieville" - Nydam (2013)	gp_mid	-74.12	48.90	101	FED	Kaiparowits
162872	occ	81		14467	Alphadon attaragos	species	43913		Alphadon attaragos		species	43913	Judithian		83.5	70.6	Cifelli	1990	1205	Chordata	33815	Mammalia	36651	NO_ORDER_SPECIFIED	NO	Alphadontidae	67663	Alphadon	39947		OMNH V5 (14km northeast of Henrieville)		TB8, MNA 1004-1; UMNH VP Loc. 108	-111.500000	37.799999	US	Utah	Garfield	based on political unit	1	small collection	south of the Table Cliff Plateau\r\n"approximately 14km northeast of the town of Henrieville" - Nydam (2013)	gp_mid	-74.12	48.90	101	FED	Kaiparowits
162873	occ			14467	Gypsonictops sp. C informal	genus	40255	obsolete variant of	Gypsonictops		genus	40255	Judithian		83.5	70.6	Eaton and Cifelli	1988	1412	Chordata	33815	Mammalia	36651	NO_ORDER_SPECIFIED	NO	Gypsonictopidae	40254	Gypsonictops	40255		OMNH V5 (14km northeast of Henrieville)		TB8, MNA 1004-1; UMNH VP Loc. 108	-111.500000	37.799999	US	Utah	Garfield	based on political unit	1	small collection	south of the Table Cliff Plateau\r\n"approximately 14km northeast of the town of Henrieville" - Nydam (2013)	gp_mid	-74.12	48.90	101	FED	Kaiparowits
162874	occ			14467	Paranyctoides sp. B informal	genus	40347	obsolete variant of	Paranyctoides		genus	40347	Judithian		83.5	70.6	Cifelli	1990	1208	Chordata	33815	Mammalia	36651	NO_ORDER_SPECIFIED	NO	NO_FAMILY_SPECIFIED	NF	Paranyctoides	40347		OMNH V5 (14km northeast of Henrieville)		TB8, MNA 1004-1; UMNH VP Loc. 108	-111.500000	37.799999	US	Utah	Garfield	based on political unit	1	small collection	south of the Table Cliff Plateau\r\n"approximately 14km northeast of the town of Henrieville" - Nydam (2013)	gp_mid	-74.12	48.90	101	FED	Kaiparowits
162875	occ			14468	Alphadon halleyi	species	43917		Alphadon halleyi		species	43917	Middle Campanian	Late Campanian	83.5	70.6	Montellano	1992	2602	Chordata	33815	Mammalia	36651	NO_ORDER_SPECIFIED	NO	Alphadontidae	67663	Alphadon	39947		Laird Lake NE		Laird Lake NE 7; UCMP V-82126	-110.650002	48.933300	US	Montana	Hill	unpublished field data	4	small collection	Kennedy Coulee	gp_mid	-66.22	59.05	101		Judith River	Montana
162876	occ			14469	Multituberculata indet.	order	39779		Multituberculata		order	39779	Judithian		83.5	70.6	Lillegraven and McKenna	1986	2237	Chordata	33815	Mammalia	36651	Multituberculata	39779						Late for Lunch (UW V-81016)			-108.439796	43.835899	US	Wyoming	Hot Springs	stated in text	4	small collection	S central part, SW 1/4, NW 1/4, NW 1/4, sec 25, T45N, R97W	gp_mid	-67.30	53.77	101	FED	Mesaverde
162877	occ			14469	Theria indet.	subclass	39860		Theria		subclass	39860	Judithian		83.5	70.6	Lillegraven and McKenna	1986	2237	Chordata	33815	Mammalia	36651								Late for Lunch (UW V-81016)			-108.439796	43.835899	US	Wyoming	Hot Springs	stated in text	4	small collection	S central part, SW 1/4, NW 1/4, NW 1/4, sec 25, T45N, R97W	gp_mid	-67.30	53.77	101	FED	Mesaverde
162878	occ			14470	Mesodma primaeva	species	48347	recombined as	Filikomys primaevus		species	51256	Middle Campanian	Late Campanian	83.5	70.6	Montellano	1992	2602	Chordata	33815	Mammalia	36651	Multituberculata	39779	Neoplagiaulacidae	67560	Filikomys	428176		Makela's French I (Mammal 1)		UCMP V-77083	-110.583298	48.933300	US	Montana	Hill	unpublished field data	4	small collection	Kennedy Coulee	gp_mid	-66.14	59.04	101		Judith River	Montana
162879	occ			14470	Mesodma small sp. informal	genus	39815		Mesodma		genus	39815	Middle Campanian	Late Campanian	83.5	70.6	Montellano	1992	2602	Chordata	33815	Mammalia	36651	Multituberculata	39779	Neoplagiaulacidae	67560	Mesodma	39815		Makela's French I (Mammal 1)		UCMP V-77083	-110.583298	48.933300	US	Montana	Hill	unpublished field data	4	small collection	Kennedy Coulee	gp_mid	-66.14	59.04	101		Judith River	Montana
162880	occ			14470	Mesodma large sp. informal	genus	39815		Mesodma		genus	39815	Middle Campanian	Late Campanian	83.5	70.6	Montellano	1992	2602	Chordata	33815	Mammalia	36651	Multituberculata	39779	Neoplagiaulacidae	67560	Mesodma	39815		Makela's French I (Mammal 1)		UCMP V-77083	-110.583298	48.933300	US	Montana	Hill	unpublished field data	4	small collection	Kennedy Coulee	gp_mid	-66.14	59.04	101		Judith River	Montana
162881	occ			14470	Meniscoessus major	species	48075		Meniscoessus major		species	45128	Middle Campanian	Late Campanian	83.5	70.6	Montellano	1992	2602	Chordata	33815	Mammalia	36651	Multituberculata	39779	Cimolomyidae	39853	Meniscoessus	39832		Makela's French I (Mammal 1)		UCMP V-77083	-110.583298	48.933300	US	Montana	Hill	unpublished field data	4	small collection	Kennedy Coulee	gp_mid	-66.14	59.04	101		Judith River	Montana
162882	occ			14470	Cimolomys cf. clarki	species	45124		Cimolomys clarki		species	45124	Middle Campanian	Late Campanian	83.5	70.6	Montellano	1992	2602	Chordata	33815	Mammalia	36651	Multituberculata	39779	Cimolomyidae	39853	Cimolomys	39855		Makela's French I (Mammal 1)		UCMP V-77083	-110.583298	48.933300	US	Montana	Hill	unpublished field data	4	small collection	Kennedy Coulee	gp_mid	-66.14	59.04	101		Judith River	Montana
162883	occ			14470	Cimexomys judithae	species	45105		Cimexomys judithae		species	45105	Middle Campanian	Late Campanian	83.5	70.6	Montellano	1992	2602	Chordata	33815	Mammalia	36651	Multituberculata	39779	NO_FAMILY_SPECIFIED	NF	Cimexomys	39784		Makela's French I (Mammal 1)		UCMP V-77083	-110.583298	48.933300	US	Montana	Hill	unpublished field data	4	small collection	Kennedy Coulee	gp_mid	-66.14	59.04	101		Judith River	Montana
162884	occ			14470	Paracimexomys priscus	species	49789		Paracimexomys priscus		species	45109	Middle Campanian	Late Campanian	83.5	70.6	Montellano	1992	2602	Chordata	33815	Mammalia	36651	Multituberculata	39779	NO_FAMILY_SPECIFIED	NF	Paracimexomys	39788		Makela's French I (Mammal 1)		UCMP V-77083	-110.583298	48.933300	US	Montana	Hill	unpublished field data	4	small collection	Kennedy Coulee	gp_mid	-66.14	59.04	101		Judith River	Montana
162885	occ			14470	Multituberculata indet.	order	39779		Multituberculata		order	39779	Middle Campanian	Late Campanian	83.5	70.6	Montellano	1992	2602	Chordata	33815	Mammalia	36651	Multituberculata	39779						Makela's French I (Mammal 1)		UCMP V-77083	-110.583298	48.933300	US	Montana	Hill	unpublished field data	4	small collection	Kennedy Coulee	gp_mid	-66.14	59.04	101		Judith River	Montana
162886	occ			14470	Alphadon halleyi	species	43917		Alphadon halleyi		species	43917	Middle Campanian	Late Campanian	83.5	70.6	Montellano	1992	2602	Chordata	33815	Mammalia	36651	NO_ORDER_SPECIFIED	NO	Alphadontidae	67663	Alphadon	39947		Makela's French I (Mammal 1)		UCMP V-77083	-110.583298	48.933300	US	Montana	Hill	unpublished field data	4	small collection	Kennedy Coulee	gp_mid	-66.14	59.04	101		Judith River	Montana
162887	occ			14470	Alphadon praesagus	species	43924	recombined as	Turgidodon praesagus		species	45569	Middle Campanian	Late Campanian	83.5	70.6	Montellano	1992	2602	Chordata	33815	Mammalia	36651	NO_ORDER_SPECIFIED	NO	Alphadontidae	67663	Turgidodon	39994		Makela's French I (Mammal 1)		UCMP V-77083	-110.583298	48.933300	US	Montana	Hill	unpublished field data	4	small collection	Kennedy Coulee	gp_mid	-66.14	59.04	101		Judith River	Montana
162888	occ			14470	Alphadon russelli	species	43926	recombined as	Turgidodon russelli		species	43926	Middle Campanian	Late Campanian	83.5	70.6	Montellano	1992	2602	Chordata	33815	Mammalia	36651	NO_ORDER_SPECIFIED	NO	Alphadontidae	67663	Turgidodon	39994		Makela's French I (Mammal 1)		UCMP V-77083	-110.583298	48.933300	US	Montana	Hill	unpublished field data	4	small collection	Kennedy Coulee	gp_mid	-66.14	59.04	101		Judith River	Montana
162889	occ	84		14470	Alphadontinae indet.	family	183691	obsolete variant of	Alphadontidae		family	67663	Middle Campanian	Late Campanian	83.5	70.6	Johanson	1996	2036	Chordata	33815	Mammalia	36651	NO_ORDER_SPECIFIED	NO	Alphadontidae	67663				Makela's French I (Mammal 1)		UCMP V-77083	-110.583298	48.933300	US	Montana	Hill	unpublished field data	4	small collection	Kennedy Coulee	gp_mid	-66.14	59.04	101		Judith River	Montana
162890	occ			14470	Pediomys prokrejcii	species	50069	recombined as	Leptalestes prokrejcii		species	50069	Middle Campanian	Late Campanian	83.5	70.6	Montellano	1992	2602	Chordata	33815	Mammalia	36651	NO_ORDER_SPECIFIED	NO	Pediomyidae	209133	Leptalestes	103961		Makela's French I (Mammal 1)		UCMP V-77083	-110.583298	48.933300	US	Montana	Hill	unpublished field data	4	small collection	Kennedy Coulee	gp_mid	-66.14	59.04	101		Judith River	Montana
162891	occ			14470	Eodelphis sp.	genus	40008		Eodelphis		genus	40008	Middle Campanian	Late Campanian	83.5	70.6	Montellano	1992	2602	Chordata	33815	Mammalia	36651	NO_ORDER_SPECIFIED	NO	Stagodontidae	40004	Eodelphis	40008		Makela's French I (Mammal 1)		UCMP V-77083	-110.583298	48.933300	US	Montana	Hill	unpublished field data	4	small collection	Kennedy Coulee	gp_mid	-66.14	59.04	101		Judith River	Montana
162892	occ			14470	Gypsonictops lewisi	species	46756		Gypsonictops lewisi		species	46756	Middle Campanian	Late Campanian	83.5	70.6	Montellano	1992	2602	Chordata	33815	Mammalia	36651	NO_ORDER_SPECIFIED	NO	Gypsonictopidae	40254	Gypsonictops	40255		Makela's French I (Mammal 1)		UCMP V-77083	-110.583298	48.933300	US	Montana	Hill	unpublished field data	4	small collection	Kennedy Coulee	gp_mid	-66.14	59.04	101		Judith River	Montana
162893	occ			14470	Paranyctoides maleficus	species	49927		Paranyctoides maleficus		species	49927	Middle Campanian	Late Campanian	83.5	70.6	Montellano	1992	2602	Chordata	33815	Mammalia	36651	NO_ORDER_SPECIFIED	NO	NO_FAMILY_SPECIFIED	NF	Paranyctoides	40347		Makela's French I (Mammal 1)		UCMP V-77083	-110.583298	48.933300	US	Montana	Hill	unpublished field data	4	small collection	Kennedy Coulee	gp_mid	-66.14	59.04	101		Judith River	Montana
162894	occ			14470	Falepetrus barwini	species	46505		Falepetrus barwini		species	46505	Middle Campanian	Late Campanian	83.5	70.6	Montellano	1992	2602	Chordata	33815	Mammalia	36651	NO_ORDER_SPECIFIED	NO	Picopsidae	39931	Falepetrus	39909		Makela's French I (Mammal 1)		UCMP V-77083	-110.583298	48.933300	US	Montana	Hill	unpublished field data	4	small collection	Kennedy Coulee	gp_mid	-66.14	59.04	101		Judith River	Montana
162895	occ	85		14471	Meniscoessus major	species	48075		Meniscoessus major		species	45128	Judithian		83.5	70.6	Alroy	2002	6294	Chordata	33815	Mammalia	36651	Multituberculata	39779	Cimolomyidae	39853	Meniscoessus	39832		Manyberries (Oldman Formation)			-110.599998	49.299999	CA	Alberta		based on nearby landmark	1		about 7 mi SE of Manyberries	gp_mid	-65.86	59.37	101		Oldman	Belly River
162896	occ			14471	Eodelphis cutleri	species	46140		Eodelphis cutleri		species	45114	Judithian		83.5	70.6	Russell	1952	2994	Chordata	33815	Mammalia	36651	NO_ORDER_SPECIFIED	NO	Stagodontidae	40004	Eodelphis	40008		Manyberries (Oldman Formation)			-110.599998	49.299999	CA	Alberta		based on nearby landmark	1		about 7 mi SE of Manyberries	gp_mid	-65.86	59.37	101		Oldman	Belly River
162897	occ			14471	Pediomys clemensi	species	50061	recombined as	Protolambda clemensi		species	50061	Judithian		83.5	70.6	Fox	1979	1518	Chordata	33815	Mammalia	36651	NO_ORDER_SPECIFIED	NO	Pediomyidae	209133	Protolambda	51057		Manyberries (Oldman Formation)			-110.599998	49.299999	CA	Alberta		based on nearby landmark	1		about 7 mi SE of Manyberries	gp_mid	-65.86	59.37	101		Oldman	Belly River
162898	occ			14471	Gypsonictops lewisi	species	46756		Gypsonictops lewisi		species	46756	Judithian		83.5	70.6	Fox	1979	1519	Chordata	33815	Mammalia	36651	NO_ORDER_SPECIFIED	NO	Gypsonictopidae	40254	Gypsonictops	40255		Manyberries (Oldman Formation)			-110.599998	49.299999	CA	Alberta		based on nearby landmark	1		about 7 mi SE of Manyberries	gp_mid	-65.86	59.37	101		Oldman	Belly River
162899	occ			14472	Cimolomys sp.	genus	39855		Cimolomys		genus	39855	Late Campanian		83.5	70.6	Lucas and Williamson	1993	2317	Chordata	33815	Mammalia	36651	Multituberculata	39779	Cimolomyidae	39853	Cimolomys	39855		Mesa Portales			-107.000000	35.700001	US	New Mexico	Sandoval	based on political unit	1	outcrop	south of Cuba	gp_mid	-70.08	45.75	101	FED	Pictured Cliffs Sandstone
162900	occ			14472	Theria indet.	subclass	39860		Theria		subclass	39860	Late Campanian		83.5	70.6	Lucas and Williamson	1993	2317	Chordata	33815	Mammalia	36651								Mesa Portales			-107.000000	35.700001	US	New Mexico	Sandoval	based on political unit	1	outcrop	south of Cuba	gp_mid	-70.08	45.75	101	FED	Pictured Cliffs Sandstone
162901	occ			14473	Cimolomys clarki	species	45124		Cimolomys clarki		species	45124	Judithian		83.5	70.6	Lillegraven and McKenna	1986	2237	Chordata	33815	Mammalia	36651	Multituberculata	39779	Cimolomyidae	39853	Cimolomys	39855		1981 Meteors (UW V-81066)			-107.756699	44.103001	US	Wyoming	Washakie	stated in text	4	small collection	center of W 1/2, NE 1/4, SE 1/4, NW 1/4, sec 27, T 48N, R91W	gp_mid	-66.36	53.83	101	FED	Mesaverde
162902	occ	19460		14473	Pediomyidae indet.	family	39999		Pediomyidae		family	209133	Judithian		83.5	70.6	Alroy	2007	19636	Chordata	33815	Mammalia	36651	NO_ORDER_SPECIFIED	NO	Pediomyidae	209133				1981 Meteors (UW V-81066)			-107.756699	44.103001	US	Wyoming	Washakie	stated in text	4	small collection	center of W 1/2, NE 1/4, SE 1/4, NW 1/4, sec 27, T 48N, R91W	gp_mid	-66.36	53.83	101	FED	Mesaverde
162903	occ			14474	Mesodma cf. formosa	species	48344		Mesodma formosa		species	46767	Judithian		83.5	70.6	Eaton	1993	1406	Chordata	33815	Mammalia	36651	Multituberculata	39779	Neoplagiaulacidae	67560	Mesodma	39815		Mill Creek (MNA Loc. 1073)		UNMH VP Loc. 83	-112.276123	37.555058	US	Utah	Kane	based on political unit	6	small collection	Mill Creek area, Paunsaugunt Plateau, approx. 5 mi. S of Tropic Reservoir, E fork of Sevier R., along rte. 087, ca. 21.6 mi. W of Tropic, UT along SR 12.	gp_mid	-75.13	48.86	101	FED	Wahweap
162904	occ			14474	Mesodma cf. hensleighi	species	48346		Mesodma hensleighi		species	48346	Judithian		83.5	70.6	Eaton	1993	1406	Chordata	33815	Mammalia	36651	Multituberculata	39779	Neoplagiaulacidae	67560	Mesodma	39815		Mill Creek (MNA Loc. 1073)		UNMH VP Loc. 83	-112.276123	37.555058	US	Utah	Kane	based on political unit	6	small collection	Mill Creek area, Paunsaugunt Plateau, approx. 5 mi. S of Tropic Reservoir, E fork of Sevier R., along rte. 087, ca. 21.6 mi. W of Tropic, UT along SR 12.	gp_mid	-75.13	48.86	101	FED	Wahweap
162905	occ			14474	Mesodma sp.	genus	39815		Mesodma		genus	39815	Judithian		83.5	70.6	Eaton	1993	1406	Chordata	33815	Mammalia	36651	Multituberculata	39779	Neoplagiaulacidae	67560	Mesodma	39815		Mill Creek (MNA Loc. 1073)		UNMH VP Loc. 83	-112.276123	37.555058	US	Utah	Kane	based on political unit	6	small collection	Mill Creek area, Paunsaugunt Plateau, approx. 5 mi. S of Tropic Reservoir, E fork of Sevier R., along rte. 087, ca. 21.6 mi. W of Tropic, UT along SR 12.	gp_mid	-75.13	48.86	101	FED	Wahweap
162906	occ			14474	Cimolodon cf. nitidus	species	45122		Cimolodon nitidus		species	45122	Judithian		83.5	70.6	Eaton	1993	1406	Chordata	33815	Mammalia	36651	Multituberculata	39779	Cimolodontidae	39823	Cimolodon	39825		Mill Creek (MNA Loc. 1073)		UNMH VP Loc. 83	-112.276123	37.555058	US	Utah	Kane	based on political unit	6	small collection	Mill Creek area, Paunsaugunt Plateau, approx. 5 mi. S of Tropic Reservoir, E fork of Sevier R., along rte. 087, ca. 21.6 mi. W of Tropic, UT along SR 12.	gp_mid	-75.13	48.86	101	FED	Wahweap
162907	occ			14474	Cimolodon ? sp.	genus	39825		Cimolodon		genus	39825	Judithian		83.5	70.6	Eaton	1993	1406	Chordata	33815	Mammalia	36651	Multituberculata	39779	Cimolodontidae	39823	Cimolodon	39825		Mill Creek (MNA Loc. 1073)		UNMH VP Loc. 83	-112.276123	37.555058	US	Utah	Kane	based on political unit	6	small collection	Mill Creek area, Paunsaugunt Plateau, approx. 5 mi. S of Tropic Reservoir, E fork of Sevier R., along rte. 087, ca. 21.6 mi. W of Tropic, UT along SR 12.	gp_mid	-75.13	48.86	101	FED	Wahweap
162908	occ			14474	Cimexomys n. sp. gregoryi	species	45103		Cimexomys gregoryi		species	45103	Judithian		83.5	70.6	Eaton	1993	1406	Chordata	33815	Mammalia	36651	Multituberculata	39779	NO_FAMILY_SPECIFIED	NF	Cimexomys	39784		Mill Creek (MNA Loc. 1073)		UNMH VP Loc. 83	-112.276123	37.555058	US	Utah	Kane	based on political unit	6	small collection	Mill Creek area, Paunsaugunt Plateau, approx. 5 mi. S of Tropic Reservoir, E fork of Sevier R., along rte. 087, ca. 21.6 mi. W of Tropic, UT along SR 12.	gp_mid	-75.13	48.86	101	FED	Wahweap
162909	occ			14474	Paracimexomys sp.	genus	39788		Paracimexomys		genus	39788	Judithian		83.5	70.6	Eaton	1993	1406	Chordata	33815	Mammalia	36651	Multituberculata	39779	NO_FAMILY_SPECIFIED	NF	Paracimexomys	39788		Mill Creek (MNA Loc. 1073)		UNMH VP Loc. 83	-112.276123	37.555058	US	Utah	Kane	based on political unit	6	small collection	Mill Creek area, Paunsaugunt Plateau, approx. 5 mi. S of Tropic Reservoir, E fork of Sevier R., along rte. 087, ca. 21.6 mi. W of Tropic, UT along SR 12.	gp_mid	-75.13	48.86	101	FED	Wahweap
162910	occ			14474	Symmetrodontoides foxi	species	51938		Symmetrodontoides foxi		species	51938	Judithian		83.5	70.6	Eaton	1993	1406	Chordata	33815	Mammalia	36651	NO_ORDER_SPECIFIED	NO	Spalacotheriidae	39869	Symmetrodontoides	39873		Mill Creek (MNA Loc. 1073)		UNMH VP Loc. 83	-112.276123	37.555058	US	Utah	Kane	based on political unit	6	small collection	Mill Creek area, Paunsaugunt Plateau, approx. 5 mi. S of Tropic Reservoir, E fork of Sevier R., along rte. 087, ca. 21.6 mi. W of Tropic, UT along SR 12.	gp_mid	-75.13	48.86	101	FED	Wahweap
162911	occ	86		14474	Alphadon cf. marshi	species	43921		Alphadon marshi		species	43921	Judithian		83.5	70.6	Alroy	2002	6294	Chordata	33815	Mammalia	36651	NO_ORDER_SPECIFIED	NO	Alphadontidae	67663	Alphadon	39947		Mill Creek (MNA Loc. 1073)		UNMH VP Loc. 83	-112.276123	37.555058	US	Utah	Kane	based on political unit	6	small collection	Mill Creek area, Paunsaugunt Plateau, approx. 5 mi. S of Tropic Reservoir, E fork of Sevier R., along rte. 087, ca. 21.6 mi. W of Tropic, UT along SR 12.	gp_mid	-75.13	48.86	101	FED	Wahweap
162912	occ	87		14474	Turgidodon cf. russelli	species	52542		Turgidodon russelli		species	43926	Judithian		83.5	70.6	Alroy	2002	6294	Chordata	33815	Mammalia	36651	NO_ORDER_SPECIFIED	NO	Alphadontidae	67663	Turgidodon	39994		Mill Creek (MNA Loc. 1073)		UNMH VP Loc. 83	-112.276123	37.555058	US	Utah	Kane	based on political unit	6	small collection	Mill Creek area, Paunsaugunt Plateau, approx. 5 mi. S of Tropic Reservoir, E fork of Sevier R., along rte. 087, ca. 21.6 mi. W of Tropic, UT along SR 12.	gp_mid	-75.13	48.86	101	FED	Wahweap
162913	occ			14474	Alphadon cf. attaragos	species	43913		Alphadon attaragos		species	43913	Judithian		83.5	70.6	Eaton	1993	1406	Chordata	33815	Mammalia	36651	NO_ORDER_SPECIFIED	NO	Alphadontidae	67663	Alphadon	39947		Mill Creek (MNA Loc. 1073)		UNMH VP Loc. 83	-112.276123	37.555058	US	Utah	Kane	based on political unit	6	small collection	Mill Creek area, Paunsaugunt Plateau, approx. 5 mi. S of Tropic Reservoir, E fork of Sevier R., along rte. 087, ca. 21.6 mi. W of Tropic, UT along SR 12.	gp_mid	-75.13	48.86	101	FED	Wahweap
162914	occ			14474	Turgidodon sp.	genus	39994		Turgidodon		genus	39994	Judithian		83.5	70.6	Eaton	1993	1406	Chordata	33815	Mammalia	36651	NO_ORDER_SPECIFIED	NO	Alphadontidae	67663	Turgidodon	39994		Mill Creek (MNA Loc. 1073)		UNMH VP Loc. 83	-112.276123	37.555058	US	Utah	Kane	based on political unit	6	small collection	Mill Creek area, Paunsaugunt Plateau, approx. 5 mi. S of Tropic Reservoir, E fork of Sevier R., along rte. 087, ca. 21.6 mi. W of Tropic, UT along SR 12.	gp_mid	-75.13	48.86	101	FED	Wahweap
162915	occ			14475	Mesodma sp.	genus	39815		Mesodma		genus	39815	Judithian		83.5	70.6	Eaton	1993	1406	Chordata	33815	Mammalia	36651	Multituberculata	39779	Neoplagiaulacidae	67560	Mesodma	39815		Mill Creek (MNA Loc. 1074)		UNMH VP Loc. 83	-111.199997	37.400002	US	Utah	Kane	based on political unit	1	small collection	Paunsaugunt Plateau	gp_mid	-73.98	48.45	101	FED
162916	occ			14475	Cimolodon cf. nitidus	species	45122		Cimolodon nitidus		species	45122	Judithian		83.5	70.6	Eaton	1993	1406	Chordata	33815	Mammalia	36651	Multituberculata	39779	Cimolodontidae	39823	Cimolodon	39825		Mill Creek (MNA Loc. 1074)		UNMH VP Loc. 83	-111.199997	37.400002	US	Utah	Kane	based on political unit	1	small collection	Paunsaugunt Plateau	gp_mid	-73.98	48.45	101	FED
162917	occ			14475	Cimolomys n. sp. milliensis	species	45129		Cimolomys milliensis		species	45129	Judithian		83.5	70.6	Eaton	1993	1406	Chordata	33815	Mammalia	36651	Multituberculata	39779	Cimolomyidae	39853	Cimolomys	39855		Mill Creek (MNA Loc. 1074)		UNMH VP Loc. 83	-111.199997	37.400002	US	Utah	Kane	based on political unit	1	small collection	Paunsaugunt Plateau	gp_mid	-73.98	48.45	101	FED
162918	occ	88		14475	Alphadon cf. marshi	species	43921		Alphadon marshi		species	43921	Judithian		83.5	70.6	Alroy	2002	6294	Chordata	33815	Mammalia	36651	NO_ORDER_SPECIFIED	NO	Alphadontidae	67663	Alphadon	39947		Mill Creek (MNA Loc. 1074)		UNMH VP Loc. 83	-111.199997	37.400002	US	Utah	Kane	based on political unit	1	small collection	Paunsaugunt Plateau	gp_mid	-73.98	48.45	101	FED
162919	occ	89		14475	Turgidodon cf. russelli	species	52542		Turgidodon russelli		species	43926	Judithian		83.5	70.6	Alroy	2002	6294	Chordata	33815	Mammalia	36651	NO_ORDER_SPECIFIED	NO	Alphadontidae	67663	Turgidodon	39994		Mill Creek (MNA Loc. 1074)		UNMH VP Loc. 83	-111.199997	37.400002	US	Utah	Kane	based on political unit	1	small collection	Paunsaugunt Plateau	gp_mid	-73.98	48.45	101	FED
162920	occ			14475	Alphadon cf. attaragos	species	43913		Alphadon attaragos		species	43913	Judithian		83.5	70.6	Eaton	1993	1406	Chordata	33815	Mammalia	36651	NO_ORDER_SPECIFIED	NO	Alphadontidae	67663	Alphadon	39947		Mill Creek (MNA Loc. 1074)		UNMH VP Loc. 83	-111.199997	37.400002	US	Utah	Kane	based on political unit	1	small collection	Paunsaugunt Plateau	gp_mid	-73.98	48.45	101	FED
162921	occ			14475	Turgidodon sp.	genus	39994		Turgidodon		genus	39994	Judithian		83.5	70.6	Eaton	1993	1406	Chordata	33815	Mammalia	36651	NO_ORDER_SPECIFIED	NO	Alphadontidae	67663	Turgidodon	39994		Mill Creek (MNA Loc. 1074)		UNMH VP Loc. 83	-111.199997	37.400002	US	Utah	Kane	based on political unit	1	small collection	Paunsaugunt Plateau	gp_mid	-73.98	48.45	101	FED
162922	occ			14476	Meniscoessus n. sp. intermedius	species	48074		Meniscoessus intermedius		species	48074	Judithian		83.5	70.6	Fox	1976	1515	Chordata	33815	Mammalia	36651	Multituberculata	39779	Cimolomyidae	39853	Meniscoessus	39832		North of Medicine Hat			-110.300003	50.500000	CA	Alberta		based on nearby landmark	1		24 km W of Hilda, South Saskatchewan River	gp_mid	-64.50	60.38	101		Oldman
162923	occ			14476	Alphadon praesagus	species	43924	recombined as	Turgidodon praesagus		species	45569	Judithian		83.5	70.6	Fox	1976	1515	Chordata	33815	Mammalia	36651	NO_ORDER_SPECIFIED	NO	Alphadontidae	67663	Turgidodon	39994		North of Medicine Hat			-110.300003	50.500000	CA	Alberta		based on nearby landmark	1		24 km W of Hilda, South Saskatchewan River	gp_mid	-64.50	60.38	101		Oldman
162924	occ			14477	Theria indet.	subclass	39860		Theria		subclass	39860	Judithian		83.5	70.6	Lillegraven and McKenna	1986	2237	Chordata	33815	Mammalia	36651								1981 No Wind (UW V-81073)			-107.756699	44.103001	US	Wyoming	Washakie	based on political unit	4	small collection	S-central part of NW 1/4, NE 1/4, SE 1/4, sec 27, T48N, R91W	gp_mid	-66.36	53.83	101	FED	Mesaverde
162925	occ			14478	Theria indet.	subclass	39860		Theria		subclass	39860	Judithian		83.5	70.6	Lillegraven and McKenna	1986	2237	Chordata	33815	Mammalia	36651								Old Number One (UW V-81036)			-107.777000	44.131901	US	Wyoming	Washakie	based on political unit	4	small collection	near NE corner, NE 1/4, SE 1/4, NE 1/4, SW 1/4, sec 16, T48N, R91W	gp_mid	-66.37	53.86	101	FED	Mesaverde
162926	occ			14479	Multituberculata indet.	order	39779		Multituberculata		order	39779	Judithian		83.5	70.6	Lillegraven and McKenna	1986	2237	Chordata	33815	Mammalia	36651	Multituberculata	39779						Old Number Four (UW V-81038)			-107.777000	44.117401	US	Wyoming	Washakie	based on political unit	4	small collection	center of N 1/2, NW 1/4, NW 1/4, NE 1/4, sec 21, T 48N, R91W	gp_mid	-66.38	53.85	101	FED	Mesaverde
162927	occ	91		14479	Alphadon halleyi	species	43917		Alphadon halleyi		species	43917	Judithian		83.5	70.6	Alroy	2002	6294	Chordata	33815	Mammalia	36651	NO_ORDER_SPECIFIED	NO	Alphadontidae	67663	Alphadon	39947		Old Number Four (UW V-81038)			-107.777000	44.117401	US	Wyoming	Washakie	based on political unit	4	small collection	center of N 1/2, NW 1/4, NW 1/4, NE 1/4, sec 21, T 48N, R91W	gp_mid	-66.38	53.85	101	FED	Mesaverde
162928	occ	92		14480	Alphadon halleyi	species	43917		Alphadon halleyi		species	43917	Judithian		83.5	70.6	Alroy	2002	6294	Chordata	33815	Mammalia	36651	NO_ORDER_SPECIFIED	NO	Alphadontidae	67663	Alphadon	39947		Old Number Five (UW V-81040)			-107.777000	44.117401	US	Wyoming	Washakie	based on political unit	4	small collection	SW 1/4, SE 1/4, NE 1/4, sec 21, T48N, R91W	gp_mid	-66.38	53.85	101	FED	Mesaverde
162929	occ			14481	Eodelphis cutleri	species	46140		Eodelphis cutleri		species	45114	Judithian		83.5	70.6	Russell	1952	2994	Chordata	33815	Mammalia	36651	NO_ORDER_SPECIFIED	NO	Stagodontidae	40004	Eodelphis	40008		Onetree Creek		One Tree	-111.800003	50.900002	CA	Alberta		based on nearby landmark	1		3 mi S of Steveville	gp_mid	-65.90	61.15	101		Oldman	Belly River
162930	occ			14482	Mesodma primaeva	species	48347	recombined as	Filikomys primaevus		species	51256	Middle Campanian		83.5	70.6	Montellano	1992	2602	Chordata	33815	Mammalia	36651	Multituberculata	39779	Neoplagiaulacidae	67560	Filikomys	428176		Put's Plunder (UCMP V-81234)			-110.583298	48.933300	US	Montana	Hill	unpublished field data	4	small collection	Kennedy Coulee	gp_mid	-66.14	59.04	101		Judith River	Montana
162931	occ			14482	Mesodma large sp. informal	genus	39815		Mesodma		genus	39815	Middle Campanian		83.5	70.6	Montellano	1992	2602	Chordata	33815	Mammalia	36651	Multituberculata	39779	Neoplagiaulacidae	67560	Mesodma	39815		Put's Plunder (UCMP V-81234)			-110.583298	48.933300	US	Montana	Hill	unpublished field data	4	small collection	Kennedy Coulee	gp_mid	-66.14	59.04	101		Judith River	Montana
162932	occ			14482	Mesodma small sp. informal	genus	39815		Mesodma		genus	39815	Middle Campanian		83.5	70.6	Montellano	1992	2602	Chordata	33815	Mammalia	36651	Multituberculata	39779	Neoplagiaulacidae	67560	Mesodma	39815		Put's Plunder (UCMP V-81234)			-110.583298	48.933300	US	Montana	Hill	unpublished field data	4	small collection	Kennedy Coulee	gp_mid	-66.14	59.04	101		Judith River	Montana
162933	occ			14482	Meniscoessus major	species	48075		Meniscoessus major		species	45128	Middle Campanian		83.5	70.6	Montellano	1992	2602	Chordata	33815	Mammalia	36651	Multituberculata	39779	Cimolomyidae	39853	Meniscoessus	39832		Put's Plunder (UCMP V-81234)			-110.583298	48.933300	US	Montana	Hill	unpublished field data	4	small collection	Kennedy Coulee	gp_mid	-66.14	59.04	101		Judith River	Montana
162934	occ			14482	Cimolomys cf. clarki	species	45124		Cimolomys clarki		species	45124	Middle Campanian		83.5	70.6	Montellano	1992	2602	Chordata	33815	Mammalia	36651	Multituberculata	39779	Cimolomyidae	39853	Cimolomys	39855		Put's Plunder (UCMP V-81234)			-110.583298	48.933300	US	Montana	Hill	unpublished field data	4	small collection	Kennedy Coulee	gp_mid	-66.14	59.04	101		Judith River	Montana
162935	occ			14482	Cimexomys judithae	species	45105		Cimexomys judithae		species	45105	Middle Campanian		83.5	70.6	Montellano	1992	2602	Chordata	33815	Mammalia	36651	Multituberculata	39779	NO_FAMILY_SPECIFIED	NF	Cimexomys	39784		Put's Plunder (UCMP V-81234)			-110.583298	48.933300	US	Montana	Hill	unpublished field data	4	small collection	Kennedy Coulee	gp_mid	-66.14	59.04	101		Judith River	Montana
162936	occ			14482	Multituberculata indet.	order	39779		Multituberculata		order	39779	Middle Campanian		83.5	70.6	Montellano	1992	2602	Chordata	33815	Mammalia	36651	Multituberculata	39779						Put's Plunder (UCMP V-81234)			-110.583298	48.933300	US	Montana	Hill	unpublished field data	4	small collection	Kennedy Coulee	gp_mid	-66.14	59.04	101		Judith River	Montana
162937	occ			14482	Alphadon halleyi	species	43917		Alphadon halleyi		species	43917	Middle Campanian		83.5	70.6	Montellano	1992	2602	Chordata	33815	Mammalia	36651	NO_ORDER_SPECIFIED	NO	Alphadontidae	67663	Alphadon	39947		Put's Plunder (UCMP V-81234)			-110.583298	48.933300	US	Montana	Hill	unpublished field data	4	small collection	Kennedy Coulee	gp_mid	-66.14	59.04	101		Judith River	Montana
162938	occ			14482	Alphadon praesagus	species	43924	recombined as	Turgidodon praesagus		species	45569	Middle Campanian		83.5	70.6	Montellano	1992	2602	Chordata	33815	Mammalia	36651	NO_ORDER_SPECIFIED	NO	Alphadontidae	67663	Turgidodon	39994		Put's Plunder (UCMP V-81234)			-110.583298	48.933300	US	Montana	Hill	unpublished field data	4	small collection	Kennedy Coulee	gp_mid	-66.14	59.04	101		Judith River	Montana
162939	occ			14482	Alphadon russelli	species	43926	recombined as	Turgidodon russelli		species	43926	Middle Campanian		83.5	70.6	Montellano	1992	2602	Chordata	33815	Mammalia	36651	NO_ORDER_SPECIFIED	NO	Alphadontidae	67663	Turgidodon	39994		Put's Plunder (UCMP V-81234)			-110.583298	48.933300	US	Montana	Hill	unpublished field data	4	small collection	Kennedy Coulee	gp_mid	-66.14	59.04	101		Judith River	Montana
162940	occ			14482	Pediomys clemensi	species	50061	recombined as	Protolambda clemensi		species	50061	Middle Campanian		83.5	70.6	Montellano	1992	2602	Chordata	33815	Mammalia	36651	NO_ORDER_SPECIFIED	NO	Pediomyidae	209133	Protolambda	51057		Put's Plunder (UCMP V-81234)			-110.583298	48.933300	US	Montana	Hill	unpublished field data	4	small collection	Kennedy Coulee	gp_mid	-66.14	59.04	101		Judith River	Montana
162941	occ			14482	Eodelphis sp.	genus	40008		Eodelphis		genus	40008	Middle Campanian		83.5	70.6	Montellano	1992	2602	Chordata	33815	Mammalia	36651	NO_ORDER_SPECIFIED	NO	Stagodontidae	40004	Eodelphis	40008		Put's Plunder (UCMP V-81234)			-110.583298	48.933300	US	Montana	Hill	unpublished field data	4	small collection	Kennedy Coulee	gp_mid	-66.14	59.04	101		Judith River	Montana
162942	occ			14482	Paranyctoides maleficus	species	49927		Paranyctoides maleficus		species	49927	Middle Campanian		83.5	70.6	Montellano	1992	2602	Chordata	33815	Mammalia	36651	NO_ORDER_SPECIFIED	NO	NO_FAMILY_SPECIFIED	NF	Paranyctoides	40347		Put's Plunder (UCMP V-81234)			-110.583298	48.933300	US	Montana	Hill	unpublished field data	4	small collection	Kennedy Coulee	gp_mid	-66.14	59.04	101		Judith River	Montana
162943	occ	28273		14482	Eutheria indet.	unranked clade	321749		Eutheria		unranked clade	182911	Middle Campanian		83.5	70.6	Montellano et al.	2013	45805	Chordata	33815	Mammalia	36651								Put's Plunder (UCMP V-81234)			-110.583298	48.933300	US	Montana	Hill	unpublished field data	4	small collection	Kennedy Coulee	gp_mid	-66.14	59.04	101		Judith River	Montana
162944	occ			14482	Theria indet.	subclass	39860		Theria		subclass	39860	Middle Campanian		83.5	70.6	Montellano	1992	2602	Chordata	33815	Mammalia	36651								Put's Plunder (UCMP V-81234)			-110.583298	48.933300	US	Montana	Hill	unpublished field data	4	small collection	Kennedy Coulee	gp_mid	-66.14	59.04	101		Judith River	Montana
162945	occ			14483	Meniscoessus major	species	48075		Meniscoessus major		species	45128	Middle Campanian	Late Campanian	83.5	70.6	Montellano	1992	2602	Chordata	33815	Mammalia	36651	Multituberculata	39779	Cimolomyidae	39853	Meniscoessus	39832		Put's Plunder West		UCMP V-83157	-110.583298	48.933300	US	Montana	Hill	unpublished field data	4	small collection	Kennedy Coulee	gp_mid	-66.14	59.04	101		Judith River	Montana
162946	occ			14484	Theria indet.	subclass	39860		Theria		subclass	39860	Middle Cenomanian	Late Cenomanian	99.6	93.5	Krause and Baird	1979	2163	Chordata	33815	Mammalia	36651								Southwest International Airport			-97.000000	32.900002	US	Texas	northeastern Tarrant	based on political unit	1	small collection		gp_mid	-55.24	38.34	101		Lewisville	Woodbine
162947	occ			14484	Taeniolabidoidea indet.	superfamily	39827		Taeniolabidoidea		superfamily	39827	Middle Cenomanian	Late Cenomanian	99.6	93.5	Krause and Baird	1979	2163	Chordata	33815	Mammalia	36651	Multituberculata	39779						Southwest International Airport			-97.000000	32.900002	US	Texas	northeastern Tarrant	based on political unit	1	small collection		gp_mid	-55.24	38.34	101		Lewisville	Woodbine
162948	occ			14485	Ptilodus n. sp. primaevus	species	51256	recombined as	Filikomys primaevus		species	51256	Judithian		83.5	70.6	Lambe	1902	25127	Chordata	33815	Mammalia	36651	Multituberculata	39779	Neoplagiaulacidae	67560	Filikomys	428176		6.4 km below mouth of Berry Creek		Little Sandhill Creek, Steveville	-111.800003	50.900002	CA	Alberta		based on nearby landmark	1		6.4 km below mouth of Berry Creek	gp_mid	-65.90	61.15	101		Oldman	Belly River
162949	occ			14485	Cimolomys n. sp. major	species	45128	recombined as	Meniscoessus major		species	45128	Judithian		83.5	70.6	Russell	1952	2994	Chordata	33815	Mammalia	36651	Multituberculata	39779	Cimolomyidae	39853	Meniscoessus	39832		6.4 km below mouth of Berry Creek		Little Sandhill Creek, Steveville	-111.800003	50.900002	CA	Alberta		based on nearby landmark	1		6.4 km below mouth of Berry Creek	gp_mid	-65.90	61.15	101		Oldman	Belly River
162950	occ			14485	Cimolestes n. sp. cutleri	species	45114	recombined as	Eodelphis cutleri		species	45114	Judithian		83.5	70.6	Woodward	1916	55029	Chordata	33815	Mammalia	36651	NO_ORDER_SPECIFIED	NO	Stagodontidae	40004	Eodelphis	40008		6.4 km below mouth of Berry Creek		Little Sandhill Creek, Steveville	-111.800003	50.900002	CA	Alberta		based on nearby landmark	1		6.4 km below mouth of Berry Creek	gp_mid	-65.90	61.15	101		Oldman	Belly River
162951	occ			14485	Eodelphis n. sp. browni	species	46139		Eodelphis browni		species	46139	Judithian		83.5	70.6	Russell	1952	2994	Chordata	33815	Mammalia	36651	NO_ORDER_SPECIFIED	NO	Stagodontidae	40004	Eodelphis	40008		6.4 km below mouth of Berry Creek		Little Sandhill Creek, Steveville	-111.800003	50.900002	CA	Alberta		based on nearby landmark	1		6.4 km below mouth of Berry Creek	gp_mid	-65.90	61.15	101		Oldman	Belly River
162952	occ			14485	Delphodon ? n. sp. praesagus	species	45569	recombined as	Turgidodon praesagus		species	45569	Judithian		83.5	70.6	Russell	1952	2994	Chordata	33815	Mammalia	36651	NO_ORDER_SPECIFIED	NO	Alphadontidae	67663	Turgidodon	39994		6.4 km below mouth of Berry Creek		Little Sandhill Creek, Steveville	-111.800003	50.900002	CA	Alberta		based on nearby landmark	1		6.4 km below mouth of Berry Creek	gp_mid	-65.90	61.15	101		Oldman	Belly River
162953	occ			14485	Gypsonictops lewisi	species	46756		Gypsonictops lewisi		species	46756	Judithian		83.5	70.6	Fox	1979	1519	Chordata	33815	Mammalia	36651	NO_ORDER_SPECIFIED	NO	Gypsonictopidae	40254	Gypsonictops	40255		6.4 km below mouth of Berry Creek		Little Sandhill Creek, Steveville	-111.800003	50.900002	CA	Alberta		based on nearby landmark	1		6.4 km below mouth of Berry Creek	gp_mid	-65.90	61.15	101		Oldman	Belly River
162954	occ	99		14486	Turgidodon russelli	species	52542		Turgidodon russelli		species	43926	Judithian		83.5	70.6	Alroy	2002	6294	Chordata	33815	Mammalia	36651	NO_ORDER_SPECIFIED	NO	Alphadontidae	67663	Turgidodon	39994		1981 Sunset to Dawn Three (UW V-81077)			-107.756699	44.103001	US	Wyoming	Washakie	based on political unit	4	small collection	low on outcrop, NE 1/4, SW 1/4, SE 1/4, sec 27, T48N, R91W	gp_mid	-66.36	53.83	101	FED	Mesaverde
162955	occ			14487	Mesodma sp.	genus	39815		Mesodma		genus	39815	Judithian		83.5	70.6	Lillegraven and McKenna	1986	2237	Chordata	33815	Mammalia	36651	Multituberculata	39779	Neoplagiaulacidae	67560	Mesodma	39815		Sunset to Dawn Two (UW V-81076)			-107.756699	44.103001	US	Wyoming	Washakie	based on political unit	4	small collection	middle of outcrop, NE 1/4, SW 1/4, SE 1/4, sec 27, T48N, R91W	gp_mid	-66.36	53.83	101	FED	Mesaverde
162956	occ	100		14487	Turgidodon russelli	species	52542		Turgidodon russelli		species	43926	Judithian		83.5	70.6	Alroy	2002	6294	Chordata	33815	Mammalia	36651	NO_ORDER_SPECIFIED	NO	Alphadontidae	67663	Turgidodon	39994		Sunset to Dawn Two (UW V-81076)			-107.756699	44.103001	US	Wyoming	Washakie	based on political unit	4	small collection	middle of outcrop, NE 1/4, SW 1/4, SE 1/4, sec 27, T48N, R91W	gp_mid	-66.36	53.83	101	FED	Mesaverde
162957	occ			14487	Alphadon halleyi	species	43917		Alphadon halleyi		species	43917	Judithian		83.5	70.6	Lillegraven and McKenna	1986	2237	Chordata	33815	Mammalia	36651	NO_ORDER_SPECIFIED	NO	Alphadontidae	67663	Alphadon	39947		Sunset to Dawn Two (UW V-81076)			-107.756699	44.103001	US	Wyoming	Washakie	based on political unit	4	small collection	middle of outcrop, NE 1/4, SW 1/4, SE 1/4, sec 27, T48N, R91W	gp_mid	-66.36	53.83	101	FED	Mesaverde
162958	occ	101		14487	Protalphadon lulli	species	50932		Protalphadon lulli		species	43920	Judithian		83.5	70.6	Alroy	2002	6294	Chordata	33815	Mammalia	36651	NO_ORDER_SPECIFIED	NO	NO_FAMILY_SPECIFIED	NF	Protalphadon	39985		Sunset to Dawn Two (UW V-81076)			-107.756699	44.103001	US	Wyoming	Washakie	based on political unit	4	small collection	middle of outcrop, NE 1/4, SW 1/4, SE 1/4, sec 27, T48N, R91W	gp_mid	-66.36	53.83	101	FED	Mesaverde
162959	occ			14487	Alphadon n. sp. attaragos	species	43913		Alphadon attaragos		species	43913	Judithian		83.5	70.6	Lillegraven and McKenna	1986	2237	Chordata	33815	Mammalia	36651	NO_ORDER_SPECIFIED	NO	Alphadontidae	67663	Alphadon	39947		Sunset to Dawn Two (UW V-81076)			-107.756699	44.103001	US	Wyoming	Washakie	based on political unit	4	small collection	middle of outcrop, NE 1/4, SW 1/4, SE 1/4, sec 27, T48N, R91W	gp_mid	-66.36	53.83	101	FED	Mesaverde
162960	occ			14488	Cimolomys sp.	genus	39855		Cimolomys		genus	39855	Judithian		83.5	70.6	Sankey	1998	3010	Chordata	33815	Mammalia	36651	Multituberculata	39779	Cimolomyidae	39853	Cimolomys	39855		Talley Mountain (LSU)			-103.199997	29.200001	US	Texas	Brewster	based on political unit	1	local area	near Talley Mountain, Big Bend National Park; county assignment uncertain. Multiple sites.	gp_mid	-68.72	38.58	101	NPS	Aguja
162961	occ			14488	Meniscoessus sp.	genus	39832		Meniscoessus		genus	39832	Judithian		83.5	70.6	Sankey	1998	3010	Chordata	33815	Mammalia	36651	Multituberculata	39779	Cimolomyidae	39853	Meniscoessus	39832		Talley Mountain (LSU)			-103.199997	29.200001	US	Texas	Brewster	based on political unit	1	local area	near Talley Mountain, Big Bend National Park; county assignment uncertain. Multiple sites.	gp_mid	-68.72	38.58	101	NPS	Aguja
162962	occ	18328		14488	Cimexomys sp.	genus	39784		Cimexomys		genus	39784	Judithian		83.5	70.6	Sankey and Gose	2001	18377	Chordata	33815	Mammalia	36651	Multituberculata	39779	NO_FAMILY_SPECIFIED	NF	Cimexomys	39784		Talley Mountain (LSU)			-103.199997	29.200001	US	Texas	Brewster	based on political unit	1	local area	near Talley Mountain, Big Bend National Park; county assignment uncertain. Multiple sites.	gp_mid	-68.72	38.58	101	NPS	Aguja
162963	occ	18329		14488	cf. Paracimexomys sp.	genus	39788		Paracimexomys		genus	39788	Judithian		83.5	70.6	Sankey and Gose	2001	18377	Chordata	33815	Mammalia	36651	Multituberculata	39779	NO_FAMILY_SPECIFIED	NF	Paracimexomys	39788		Talley Mountain (LSU)			-103.199997	29.200001	US	Texas	Brewster	based on political unit	1	local area	near Talley Mountain, Big Bend National Park; county assignment uncertain. Multiple sites.	gp_mid	-68.72	38.58	101	NPS	Aguja
162964	occ			14488	Alphadon cf. halleyi	species	43917		Alphadon halleyi		species	43917	Judithian		83.5	70.6	Sankey	1998	3010	Chordata	33815	Mammalia	36651	NO_ORDER_SPECIFIED	NO	Alphadontidae	67663	Alphadon	39947		Talley Mountain (LSU)			-103.199997	29.200001	US	Texas	Brewster	based on political unit	1	local area	near Talley Mountain, Big Bend National Park; county assignment uncertain. Multiple sites.	gp_mid	-68.72	38.58	101	NPS	Aguja
162965	occ			14489	Neoplagiaulacidae indet.	family	67560		Neoplagiaulacidae		family	67560	Judithian		83.5	70.6	Rowe et al.	1992	2988	Chordata	33815	Mammalia	36651	Multituberculata	39779	Neoplagiaulacidae	67560				Terlingua		OMNH V58; TMM 43057	-103.516670	29.316668	US	Texas	Brewster	based on nearby landmark	minutes	small collection	8 km NNE of Study Butte\r\n"bone-bearing deposit ranges up to 10 m wide"	gp_mid	-69.01	38.77	101		Aguja
162966	occ			14489	Cimolomys clarki	species	45124		Cimolomys clarki		species	45124	Judithian		83.5	70.6	Rowe et al.	1992	2988	Chordata	33815	Mammalia	36651	Multituberculata	39779	Cimolomyidae	39853	Cimolomys	39855		Terlingua		OMNH V58; TMM 43057	-103.516670	29.316668	US	Texas	Brewster	based on nearby landmark	minutes	small collection	8 km NNE of Study Butte\r\n"bone-bearing deposit ranges up to 10 m wide"	gp_mid	-69.01	38.77	101		Aguja
162967	occ			14489	Meniscoessus sp.	genus	39832		Meniscoessus		genus	39832	Judithian		83.5	70.6	Rowe et al.	1992	2988	Chordata	33815	Mammalia	36651	Multituberculata	39779	Cimolomyidae	39853	Meniscoessus	39832		Terlingua		OMNH V58; TMM 43057	-103.516670	29.316668	US	Texas	Brewster	based on nearby landmark	minutes	small collection	8 km NNE of Study Butte\r\n"bone-bearing deposit ranges up to 10 m wide"	gp_mid	-69.01	38.77	101		Aguja
162968	occ			14489	Cimolodon cf. electus	species	45121		Cimolodon electus		species	45121	Judithian		83.5	70.6	Rowe et al.	1992	2988	Chordata	33815	Mammalia	36651	Multituberculata	39779	Cimolodontidae	39823	Cimolodon	39825		Terlingua		OMNH V58; TMM 43057	-103.516670	29.316668	US	Texas	Brewster	based on nearby landmark	minutes	small collection	8 km NNE of Study Butte\r\n"bone-bearing deposit ranges up to 10 m wide"	gp_mid	-69.01	38.77	101		Aguja
162969	occ			14489	Cimolodon sp.	genus	39825		Cimolodon		genus	39825	Judithian		83.5	70.6	Rowe et al.	1992	2988	Chordata	33815	Mammalia	36651	Multituberculata	39779	Cimolodontidae	39823	Cimolodon	39825		Terlingua		OMNH V58; TMM 43057	-103.516670	29.316668	US	Texas	Brewster	based on nearby landmark	minutes	small collection	8 km NNE of Study Butte\r\n"bone-bearing deposit ranges up to 10 m wide"	gp_mid	-69.01	38.77	101		Aguja
162970	occ			14489	Multituberculata indet.	order	39779		Multituberculata		order	39779	Judithian		83.5	70.6	Rowe et al.	1992	2988	Chordata	33815	Mammalia	36651	Multituberculata	39779						Terlingua		OMNH V58; TMM 43057	-103.516670	29.316668	US	Texas	Brewster	based on nearby landmark	minutes	small collection	8 km NNE of Study Butte\r\n"bone-bearing deposit ranges up to 10 m wide"	gp_mid	-69.01	38.77	101		Aguja
162971	occ			14489	Paleomolops n. sp. langstoni	species	49720		Paleomolops langstoni		species	49720	Judithian		83.5	70.6	Cifelli	1994	1211	Chordata	33815	Mammalia	36651	NO_ORDER_SPECIFIED	NO	NO_FAMILY_SPECIFIED	NF	Paleomolops	39912		Terlingua		OMNH V58; TMM 43057	-103.516670	29.316668	US	Texas	Brewster	based on nearby landmark	minutes	small collection	8 km NNE of Study Butte\r\n"bone-bearing deposit ranges up to 10 m wide"	gp_mid	-69.01	38.77	101		Aguja
162972	occ			14489	Tribotheria indet.	infraclass	203018		Tribotheria		infraclass	203018	Judithian		83.5	70.6	Rowe et al.	1992	2988	Chordata	33815	Mammalia	36651								Terlingua		OMNH V58; TMM 43057	-103.516670	29.316668	US	Texas	Brewster	based on nearby landmark	minutes	small collection	8 km NNE of Study Butte\r\n"bone-bearing deposit ranges up to 10 m wide"	gp_mid	-69.01	38.77	101		Aguja
162973	occ			14489	Alphadon n. sp. perexiguus	species	43923		Alphadon perexiguus		species	43923	Judithian		83.5	70.6	Cifelli	1994	1211	Chordata	33815	Mammalia	36651	NO_ORDER_SPECIFIED	NO	Alphadontidae	67663	Alphadon	39947		Terlingua		OMNH V58; TMM 43057	-103.516670	29.316668	US	Texas	Brewster	based on nearby landmark	minutes	small collection	8 km NNE of Study Butte\r\n"bone-bearing deposit ranges up to 10 m wide"	gp_mid	-69.01	38.77	101		Aguja
162974	occ			14489	Alphadon cf. halleyi	species	43917		Alphadon halleyi		species	43917	Judithian		83.5	70.6	Cifelli	1994	1211	Chordata	33815	Mammalia	36651	NO_ORDER_SPECIFIED	NO	Alphadontidae	67663	Alphadon	39947		Terlingua		OMNH V58; TMM 43057	-103.516670	29.316668	US	Texas	Brewster	based on nearby landmark	minutes	small collection	8 km NNE of Study Butte\r\n"bone-bearing deposit ranges up to 10 m wide"	gp_mid	-69.01	38.77	101		Aguja
162975	occ	102		14489	Turgidodon cf. lillegraveni	species	52536		Turgidodon lillegraveni		species	52536	Judithian		83.5	70.6	Cifelli	1994	1211	Chordata	33815	Mammalia	36651	NO_ORDER_SPECIFIED	NO	Alphadontidae	67663	Turgidodon	39994		Terlingua		OMNH V58; TMM 43057	-103.516670	29.316668	US	Texas	Brewster	based on nearby landmark	minutes	small collection	8 km NNE of Study Butte\r\n"bone-bearing deposit ranges up to 10 m wide"	gp_mid	-69.01	38.77	101		Aguja
162976	occ	103		14489	Gallolestes n. sp. agujaensis	species	46581		Gallolestes agujaensis		species	46581	Judithian		83.5	70.6	Cifelli	1994	1211	Chordata	33815	Mammalia	36651	NO_ORDER_SPECIFIED	NO	Zhelestidae	67569	Gallolestes	40252		Terlingua		OMNH V58; TMM 43057	-103.516670	29.316668	US	Texas	Brewster	based on nearby landmark	minutes	small collection	8 km NNE of Study Butte\r\n"bone-bearing deposit ranges up to 10 m wide"	gp_mid	-69.01	38.77	101		Aguja
162977	occ			14490	Mesodma sp.	genus	39815		Mesodma		genus	39815	Middle Campanian	Late Campanian	83.5	70.6	Fiorillo	1989	1487	Chordata	33815	Mammalia	36651	Multituberculata	39779	Neoplagiaulacidae	67560	Mesodma	39815		Top Cat Quarry (TCQ)			-109.099998	46.099998	US	Montana	Golden Valley	based on political unit	1	small collection		gp_mid	-66.55	56.04	101		Judith River	Montana
162978	occ			14490	Meniscoessus sp.	genus	39832		Meniscoessus		genus	39832	Middle Campanian	Late Campanian	83.5	70.6	Fiorillo	1997	1488	Chordata	33815	Mammalia	36651	Multituberculata	39779	Cimolomyidae	39853	Meniscoessus	39832		Top Cat Quarry (TCQ)			-109.099998	46.099998	US	Montana	Golden Valley	based on political unit	1	small collection		gp_mid	-66.55	56.04	101		Judith River	Montana
162979	occ			14491	Alphadon halleyi	species	43917		Alphadon halleyi		species	43917	Middle Campanian	Late Campanian	83.5	70.6	Montellano	1992	2602	Chordata	33815	Mammalia	36651	NO_ORDER_SPECIFIED	NO	Alphadontidae	67663	Alphadon	39947		Turtle Hill		Canadian Coulee West; UCMP V-78092	-110.583298	48.933300	US	Montana	Hill	unpublished field data	4	small collection	Kennedy Coulee	gp_mid	-66.14	59.04	101		Judith River	Montana
162980	occ			14491	Alphadon russelli	species	43926	recombined as	Turgidodon russelli		species	43926	Middle Campanian	Late Campanian	83.5	70.6	Montellano	1992	2602	Chordata	33815	Mammalia	36651	NO_ORDER_SPECIFIED	NO	Alphadontidae	67663	Turgidodon	39994		Turtle Hill		Canadian Coulee West; UCMP V-78092	-110.583298	48.933300	US	Montana	Hill	unpublished field data	4	small collection	Kennedy Coulee	gp_mid	-66.14	59.04	101		Judith River	Montana
162981	occ			14492	Eodelphis sp.	genus	40008		Eodelphis		genus	40008	Middle Campanian	Late Campanian	83.5	70.6	Montellano	1992	2602	Chordata	33815	Mammalia	36651	NO_ORDER_SPECIFIED	NO	Stagodontidae	40004	Eodelphis	40008		Makela-French 2		UCMP V-77084	-110.583298	48.933300	US	Montana	Hill	unpublished field data	4	small collection		gp_mid	-66.14	59.04	101		Judith River	Montana
162982	occ			14493	Mesodma sp.	genus	39815		Mesodma		genus	39815	Middle Campanian	Late Campanian	83.5	70.6	Storer	1993	3313	Chordata	33815	Mammalia	36651	Multituberculata	39779	Neoplagiaulacidae	67560	Mesodma	39815		Unity		DUPLICATE REF 3312 or 3313 or 3314	-109.199997	52.400002	CA	Saskatchewan		based on nearby landmark	1	small collection		gp_mid	-61.47	61.77	101		Judith River	Montana
162983	occ			14494	Alphadon cf. halleyi	species	43917		Alphadon halleyi		species	43917	Middle Campanian	Late Campanian	83.5	70.6	Storer	1993	3313	Chordata	33815	Mammalia	36651	NO_ORDER_SPECIFIED	NO	Alphadontidae	67663	Alphadon	39947		Woodpile Creek		DUPLICATE REF 3312 or 3313 or 3314	-109.500000	49.099998	CA	Saskatchewan		based on nearby landmark	1	small collection		gp_mid	-64.75	58.89	101		Judith River	Montana
162984	occ			14494	Cimolomys sp.	genus	39855		Cimolomys		genus	39855	Middle Campanian	Late Campanian	83.5	70.6	Storer	1993	3313	Chordata	33815	Mammalia	36651	Multituberculata	39779	Cimolomyidae	39853	Cimolomys	39855		Woodpile Creek		DUPLICATE REF 3312 or 3313 or 3314	-109.500000	49.099998	CA	Saskatchewan		based on nearby landmark	1	small collection		gp_mid	-64.75	58.89	101		Judith River	Montana
162985	occ	18740		14495	Cimolodon sp.	genus	39825		Cimolodon		genus	39825	Early Maastrichtian		70.6	66	Clemens	1994	1245	Chordata	33815	Mammalia	36651	Multituberculata	39779	Cimolodontidae	39823	Cimolodon	39825		Pediomys Point, Colville River			-151.591492	70.018669	US	Alaska	North Slope	stated in text	6	outcrop	the Colville River extends halfway across the North Slope, but if Clemens is correct that the locality is at "approximately 70" degrees N, then it is close to the mouth of the Rikiakrorak River at about 151.5 degrees W. Described as where 70° N intersects the Colville River, therefore near Ocean Point. 8 km upstream from the Lipscomb Bonebed.	gp_mid			coordinates not computable using this model	FED	Prince Creek
162986	occ	35494		14495	n. gen. Unnuakomys n. sp. hutchisoni	species	381653		Unnuakomys hutchisoni		species	381653	Early Maastrichtian		70.6	66	Eberle et al.	2019	67971	Chordata	33815	Mammalia	36651	NO_ORDER_SPECIFIED	NO	Pediomyidae	209133	Unnuakomys	381652		Pediomys Point, Colville River			-151.591492	70.018669	US	Alaska	North Slope	stated in text	6	outcrop	the Colville River extends halfway across the North Slope, but if Clemens is correct that the locality is at "approximately 70" degrees N, then it is close to the mouth of the Rikiakrorak River at about 151.5 degrees W. Described as where 70° N intersects the Colville River, therefore near Ocean Point. 8 km upstream from the Lipscomb Bonebed.	gp_mid			coordinates not computable using this model	FED	Prince Creek
162987	occ	18742		14495	cf. Gypsonictops sp.	genus	40255		Gypsonictops		genus	40255	Early Maastrichtian		70.6	66	Clemens	1994	1245	Chordata	33815	Mammalia	36651	NO_ORDER_SPECIFIED	NO	Gypsonictopidae	40254	Gypsonictops	40255		Pediomys Point, Colville River			-151.591492	70.018669	US	Alaska	North Slope	stated in text	6	outcrop	the Colville River extends halfway across the North Slope, but if Clemens is correct that the locality is at "approximately 70" degrees N, then it is close to the mouth of the Rikiakrorak River at about 151.5 degrees W. Described as where 70° N intersects the Colville River, therefore near Ocean Point. 8 km upstream from the Lipscomb Bonebed.	gp_mid			coordinates not computable using this model	FED	Prince Creek
162988	occ			14496	Alphadon halleyi	species	43917		Alphadon halleyi		species	43917	Edmontonian		70.6	66	Rigby and Wolberg	1987	2907	Chordata	33815	Mammalia	36651	NO_ORDER_SPECIFIED	NO	Alphadontidae	67663	Alphadon	39947		Fossil Forest Quarry 1		Kirtland Shale; NMMNH L-3539	-108.199997	36.299999	US	New Mexico	San Juan	based on political unit	1	small collection		gp_mid	-74.19	48.42	101	FED
162989	occ	105		14496	Alphadontidae indet.	family	67663		Alphadontidae		family	67663	Edmontonian		70.6	66	Alroy	2002	6294	Chordata	33815	Mammalia	36651	NO_ORDER_SPECIFIED	NO	Alphadontidae	67663				Fossil Forest Quarry 1		Kirtland Shale; NMMNH L-3539	-108.199997	36.299999	US	New Mexico	San Juan	based on political unit	1	small collection		gp_mid	-74.19	48.42	101	FED
162990	occ	106		14496	Alphadon cf. marshi	species	43921		Alphadon marshi		species	43921	Edmontonian		70.6	66	Alroy	2002	6294	Chordata	33815	Mammalia	36651	NO_ORDER_SPECIFIED	NO	Alphadontidae	67663	Alphadon	39947		Fossil Forest Quarry 1		Kirtland Shale; NMMNH L-3539	-108.199997	36.299999	US	New Mexico	San Juan	based on political unit	1	small collection		gp_mid	-74.19	48.42	101	FED
162991	occ			14496	Ectocentrocristus foxi	species	45964		Ectocentrocristus foxi		species	45964	Edmontonian		70.6	66	Rigby and Wolberg	1987	2907	Chordata	33815	Mammalia	36651	NO_ORDER_SPECIFIED	NO	NO_FAMILY_SPECIFIED	NF	Ectocentrocristus	39960		Fossil Forest Quarry 1		Kirtland Shale; NMMNH L-3539	-108.199997	36.299999	US	New Mexico	San Juan	based on political unit	1	small collection		gp_mid	-74.19	48.42	101	FED
162992	occ			14496	Pediomys n. sp. fassetti	species	50065	subjective synonym of	Leptalestes prokrejcii		species	50069	Edmontonian		70.6	66	Rigby and Wolberg	1987	2907	Chordata	33815	Mammalia	36651	NO_ORDER_SPECIFIED	NO	Pediomyidae	209133	Leptalestes	103961		Fossil Forest Quarry 1		Kirtland Shale; NMMNH L-3539	-108.199997	36.299999	US	New Mexico	San Juan	based on political unit	1	small collection		gp_mid	-74.19	48.42	101	FED
162993	occ			14496	Aquiladelphis n. sp. paraminor	species	44203	subjective synonym of	Aquiladelphis minor		species	44202	Edmontonian		70.6	66	Rigby and Wolberg	1987	2907	Chordata	33815	Mammalia	36651	NO_ORDER_SPECIFIED	NO	Aquiladelphidae	103965	Aquiladelphis	40000		Fossil Forest Quarry 1		Kirtland Shale; NMMNH L-3539	-108.199997	36.299999	US	New Mexico	San Juan	based on political unit	1	small collection		gp_mid	-74.19	48.42	101	FED
162994	occ			14496	cf. Eodelphis sp.	genus	40008		Eodelphis		genus	40008	Edmontonian		70.6	66	Rigby and Wolberg	1987	2907	Chordata	33815	Mammalia	36651	NO_ORDER_SPECIFIED	NO	Stagodontidae	40004	Eodelphis	40008		Fossil Forest Quarry 1		Kirtland Shale; NMMNH L-3539	-108.199997	36.299999	US	New Mexico	San Juan	based on political unit	1	small collection		gp_mid	-74.19	48.42	101	FED
162995	occ			14496	Gypsonictops n. sp. clemensi	species	46753		Gypsonictops clemensi		species	46753	Edmontonian		70.6	66	Rigby and Wolberg	1987	2907	Chordata	33815	Mammalia	36651	NO_ORDER_SPECIFIED	NO	Gypsonictopidae	40254	Gypsonictops	40255		Fossil Forest Quarry 1		Kirtland Shale; NMMNH L-3539	-108.199997	36.299999	US	New Mexico	San Juan	based on political unit	1	small collection		gp_mid	-74.19	48.42	101	FED
162996	occ			14496	Gypsonictops cf. lewisi	species	46756		Gypsonictops lewisi		species	46756	Edmontonian		70.6	66	Rigby and Wolberg	1987	2907	Chordata	33815	Mammalia	36651	NO_ORDER_SPECIFIED	NO	Gypsonictopidae	40254	Gypsonictops	40255		Fossil Forest Quarry 1		Kirtland Shale; NMMNH L-3539	-108.199997	36.299999	US	New Mexico	San Juan	based on political unit	1	small collection		gp_mid	-74.19	48.42	101	FED
162997	occ	107		14496	Marsupialia indet.	unranked clade	39937		Marsupialia		unranked clade	39937	Edmontonian		70.6	66	Cifelli	1990	1208	Chordata	33815	Mammalia	36651								Fossil Forest Quarry 1		Kirtland Shale; NMMNH L-3539	-108.199997	36.299999	US	New Mexico	San Juan	based on political unit	1	small collection		gp_mid	-74.19	48.42	101	FED
162998	occ			14496	Paranyctoides cf. sternbergi	species	49929		Paranyctoides sternbergi		species	49929	Edmontonian		70.6	66	Rigby and Wolberg	1987	2907	Chordata	33815	Mammalia	36651	NO_ORDER_SPECIFIED	NO	NO_FAMILY_SPECIFIED	NF	Paranyctoides	40347		Fossil Forest Quarry 1		Kirtland Shale; NMMNH L-3539	-108.199997	36.299999	US	New Mexico	San Juan	based on political unit	1	small collection		gp_mid	-74.19	48.42	101	FED
162999	occ			14496	Eutheria indet.	unranked clade	40209		Eutheria		unranked clade	182911	Edmontonian		70.6	66	Rigby and Wolberg	1987	2907	Chordata	33815	Mammalia	36651								Fossil Forest Quarry 1		Kirtland Shale; NMMNH L-3539	-108.199997	36.299999	US	New Mexico	San Juan	based on political unit	1	small collection		gp_mid	-74.19	48.42	101	FED
163000	occ			14497	Meniscoessus n. sp. collomensis	species	48070		Meniscoessus collomensis		species	48070	Late Campanian	Early Maastrichtian	83.5	66	Lillegraven	1987	2234	Chordata	33815	Mammalia	36651	Multituberculata	39779	Cimolomyidae	39853	Meniscoessus	39832		Jubb Creek		University of Colorado loc. 83199	-107.863899	40.287800	US	Colorado	Moffat	stated in text	4	small collection	100 m NNE of center of sec 30, T4N, R93W, S-central Moffat Co., 6.4 km W of Axial Building, on W side of the West Fork drainage of Jubb Creek	gp_mid			coordinates not computable using this model		Williams Fork
163001	occ	108		14498	Cimexomys judithae	species	45105		Cimexomys judithae		species	45105	Late Campanian		83.5	70.6	Alroy	2002	6294	Chordata	33815	Mammalia	36651	Multituberculata	39779	NO_FAMILY_SPECIFIED	NF	Cimexomys	39784		NMMNH L-6266, Lower Hunter Wash		Bisti Trading Post; UALP 75137, 76168; ID 804	-108.199997	36.299999	US	New Mexico	San Juan	based on political unit	1		San Juan Basin	gp_mid	-71.13	46.63	101	FED	Kirtland
163002	occ			14498	Mesodma sp.	genus	39815		Mesodma		genus	39815	Late Campanian		83.5	70.6	Flynn	1986	1497	Chordata	33815	Mammalia	36651	Multituberculata	39779	Neoplagiaulacidae	67560	Mesodma	39815		NMMNH L-6266, Lower Hunter Wash		Bisti Trading Post; UALP 75137, 76168; ID 804	-108.199997	36.299999	US	New Mexico	San Juan	based on political unit	1		San Juan Basin	gp_mid	-71.13	46.63	101	FED	Kirtland
163003	occ			14498	cf. Kimbetohia campi	species	47440		Kimbetohia campi		species	47440	Late Campanian		83.5	70.6	Flynn	1986	1497	Chordata	33815	Mammalia	36651	Multituberculata	39779	Ptilodontidae	39810	Kimbetohia	39814		NMMNH L-6266, Lower Hunter Wash		Bisti Trading Post; UALP 75137, 76168; ID 804	-108.199997	36.299999	US	New Mexico	San Juan	based on political unit	1		San Juan Basin	gp_mid	-71.13	46.63	101	FED	Kirtland
163004	occ			14498	Cimolodon electus	species	45121		Cimolodon electus		species	45121	Late Campanian		83.5	70.6	Flynn	1986	1497	Chordata	33815	Mammalia	36651	Multituberculata	39779	Cimolodontidae	39823	Cimolodon	39825		NMMNH L-6266, Lower Hunter Wash		Bisti Trading Post; UALP 75137, 76168; ID 804	-108.199997	36.299999	US	New Mexico	San Juan	based on political unit	1		San Juan Basin	gp_mid	-71.13	46.63	101	FED	Kirtland
163005	occ			14498	Cimolodon sp.	genus	39825		Cimolodon		genus	39825	Late Campanian		83.5	70.6	Flynn	1986	1497	Chordata	33815	Mammalia	36651	Multituberculata	39779	Cimolodontidae	39823	Cimolodon	39825		NMMNH L-6266, Lower Hunter Wash		Bisti Trading Post; UALP 75137, 76168; ID 804	-108.199997	36.299999	US	New Mexico	San Juan	based on political unit	1		San Juan Basin	gp_mid	-71.13	46.63	101	FED	Kirtland
163006	occ			14498	Meniscoessus intermedius	species	48074		Meniscoessus intermedius		species	48074	Late Campanian		83.5	70.6	Flynn	1986	1497	Chordata	33815	Mammalia	36651	Multituberculata	39779	Cimolomyidae	39853	Meniscoessus	39832		NMMNH L-6266, Lower Hunter Wash		Bisti Trading Post; UALP 75137, 76168; ID 804	-108.199997	36.299999	US	New Mexico	San Juan	based on political unit	1		San Juan Basin	gp_mid	-71.13	46.63	101	FED	Kirtland
163007	occ			14498	cf. Essonodon sp.	genus	39840		Essonodon		genus	39840	Late Campanian		83.5	70.6	Flynn	1986	1497	Chordata	33815	Mammalia	36651	Multituberculata	39779	Cimolomyidae	39853	Essonodon	39840		NMMNH L-6266, Lower Hunter Wash		Bisti Trading Post; UALP 75137, 76168; ID 804	-108.199997	36.299999	US	New Mexico	San Juan	based on political unit	1		San Juan Basin	gp_mid	-71.13	46.63	101	FED	Kirtland
163008	occ			14498	Eucosmodontidae indet.	family	39836		Eucosmodontidae		family	39836	Late Campanian		83.5	70.6	Flynn	1986	1497	Chordata	33815	Mammalia	36651	Multituberculata	39779	Eucosmodontidae	39836				NMMNH L-6266, Lower Hunter Wash		Bisti Trading Post; UALP 75137, 76168; ID 804	-108.199997	36.299999	US	New Mexico	San Juan	based on political unit	1		San Juan Basin	gp_mid	-71.13	46.63	101	FED	Kirtland
163009	occ			14498	Alphadon cf. marshi	species	43921		Alphadon marshi		species	43921	Late Campanian		83.5	70.6	Flynn	1986	1497	Chordata	33815	Mammalia	36651	NO_ORDER_SPECIFIED	NO	Alphadontidae	67663	Alphadon	39947		NMMNH L-6266, Lower Hunter Wash		Bisti Trading Post; UALP 75137, 76168; ID 804	-108.199997	36.299999	US	New Mexico	San Juan	based on political unit	1		San Juan Basin	gp_mid	-71.13	46.63	101	FED	Kirtland
163010	occ			14498	Alphadon sp.	genus	39947		Alphadon		genus	39947	Late Campanian		83.5	70.6	Flynn	1986	1497	Chordata	33815	Mammalia	36651	NO_ORDER_SPECIFIED	NO	Alphadontidae	67663	Alphadon	39947		NMMNH L-6266, Lower Hunter Wash		Bisti Trading Post; UALP 75137, 76168; ID 804	-108.199997	36.299999	US	New Mexico	San Juan	based on political unit	1		San Juan Basin	gp_mid	-71.13	46.63	101	FED	Kirtland
163011	occ			14498	cf. Pediomys cooki	species	50062	recombined as	Leptalestes cooki		species	50062	Late Campanian		83.5	70.6	Flynn	1986	1497	Chordata	33815	Mammalia	36651	NO_ORDER_SPECIFIED	NO	Pediomyidae	209133	Leptalestes	103961		NMMNH L-6266, Lower Hunter Wash		Bisti Trading Post; UALP 75137, 76168; ID 804	-108.199997	36.299999	US	New Mexico	San Juan	based on political unit	1		San Juan Basin	gp_mid	-71.13	46.63	101	FED	Kirtland
163012	occ	109		14498	Gypsonictops clemensi	species	46753		Gypsonictops clemensi		species	46753	Late Campanian		83.5	70.6	Rigby and Wolberg	1987	2907	Chordata	33815	Mammalia	36651	NO_ORDER_SPECIFIED	NO	Gypsonictopidae	40254	Gypsonictops	40255		NMMNH L-6266, Lower Hunter Wash		Bisti Trading Post; UALP 75137, 76168; ID 804	-108.199997	36.299999	US	New Mexico	San Juan	based on political unit	1		San Juan Basin	gp_mid	-71.13	46.63	101	FED	Kirtland
163013	occ			14498	cf. Cimolestes sp.	genus	40235		Cimolestes		genus	40235	Late Campanian		83.5	70.6	Flynn	1986	1497	Chordata	33815	Mammalia	36651	Cimolesta	40218	Cimolestidae	40231	Cimolestes	40235		NMMNH L-6266, Lower Hunter Wash		Bisti Trading Post; UALP 75137, 76168; ID 804	-108.199997	36.299999	US	New Mexico	San Juan	based on political unit	1		San Juan Basin	gp_mid	-71.13	46.63	101	FED	Kirtland
163014	occ			14498	Bistius bondi	species	44535		Bistius bondi		species	44535	Late Campanian		83.5	70.6	Clemens and Lillegraven	1986	1246	Chordata	33815	Mammalia	36651	NO_ORDER_SPECIFIED	NO	NO_FAMILY_SPECIFIED	NF	Bistius	39950		NMMNH L-6266, Lower Hunter Wash		Bisti Trading Post; UALP 75137, 76168; ID 804	-108.199997	36.299999	US	New Mexico	San Juan	based on political unit	1		San Juan Basin	gp_mid	-71.13	46.63	101	FED	Kirtland
163015	occ			14499	Cimolodon nitidus	species	45122		Cimolodon nitidus		species	45122	Edmontonian		70.6	66	Sloan and Russell	1974	3197	Chordata	33815	Mammalia	36651	Multituberculata	39779	Cimolodontidae	39823	Cimolodon	39825		Lundbreck		Locality 11	-114.599998	49.799999	CA	Alberta		based on nearby landmark	1	small collection	Oldman River, 15 mi N of Lundbreck	gp_mid	-72.36	62.66	101		St. Mary River
163016	occ			14500	Didelphodon n. sp. coyi	species	45707		Didelphodon coyi		species	45707	Late Campanian		83.5	70.6	Fox and Naylor	1986	1540	Chordata	33815	Mammalia	36651	NO_ORDER_SPECIFIED	NO	Stagodontidae	40004	Didelphodon	40007		Michichi Creek		TMP HC-10	-112.500000	51.599998	CA	Alberta		based on nearby landmark	1	small collection		gp_mid			coordinates not computable using this model		Horseshoe Canyon	Edmonton
163017	occ			14501	Didelphodon coyi	species	45707		Didelphodon coyi		species	45707	Late Campanian		83.5	70.6	Fox and Naylor	1986	1540	Chordata	33815	Mammalia	36651	NO_ORDER_SPECIFIED	NO	Stagodontidae	40004	Didelphodon	40007		Newcastle		TMP HC-4	-112.500000	51.599998	CA	Alberta		based on nearby landmark	1	small collection		gp_mid			coordinates not computable using this model		Horseshoe Canyon	Edmonton
163018	occ			14502	Mesodma cf. thompsoni	species	48351		Mesodma thompsoni		species	48351	Early Maastrichtian		70.6	66	Lillegraven and McKenna	1986	2237	Chordata	33815	Mammalia	36651	Multituberculata	39779	Neoplagiaulacidae	67560	Mesodma	39815		Scabby Butte, Site 3			-112.985298	49.912998	CA	Alberta		stated in text	3	small collection	one of six sites 4.1 km NE of Nobleford in secs 18 and 19, Tp. 11, Rge. 22\r\non an erosional bench on a westward pomontory near the northeast corner of NE1/4, NW1/4, sec. 18.	gp_mid	-70.23	62.29	101		St. Mary River
163019	occ			14502	Cimolodon nitidus	species	45122		Cimolodon nitidus		species	45122	Early Maastrichtian		70.6	66	Lillegraven and McKenna	1986	2237	Chordata	33815	Mammalia	36651	Multituberculata	39779	Cimolodontidae	39823	Cimolodon	39825		Scabby Butte, Site 3			-112.985298	49.912998	CA	Alberta		stated in text	3	small collection	one of six sites 4.1 km NE of Nobleford in secs 18 and 19, Tp. 11, Rge. 22\r\non an erosional bench on a westward pomontory near the northeast corner of NE1/4, NW1/4, sec. 18.	gp_mid	-70.23	62.29	101		St. Mary River
163020	occ			14502	Cimolomys gracilis	species	45127		Cimolomys gracilis		species	45127	Early Maastrichtian		70.6	66	Lillegraven and McKenna	1986	2237	Chordata	33815	Mammalia	36651	Multituberculata	39779	Cimolomyidae	39853	Cimolomys	39855		Scabby Butte, Site 3			-112.985298	49.912998	CA	Alberta		stated in text	3	small collection	one of six sites 4.1 km NE of Nobleford in secs 18 and 19, Tp. 11, Rge. 22\r\non an erosional bench on a westward pomontory near the northeast corner of NE1/4, NW1/4, sec. 18.	gp_mid	-70.23	62.29	101		St. Mary River
163021	occ			14502	Meniscoessus conquistus	species	48071		Meniscoessus conquistus		species	48071	Early Maastrichtian		70.6	66	Lillegraven and McKenna	1986	2237	Chordata	33815	Mammalia	36651	Multituberculata	39779	Cimolomyidae	39853	Meniscoessus	39832		Scabby Butte, Site 3			-112.985298	49.912998	CA	Alberta		stated in text	3	small collection	one of six sites 4.1 km NE of Nobleford in secs 18 and 19, Tp. 11, Rge. 22\r\non an erosional bench on a westward pomontory near the northeast corner of NE1/4, NW1/4, sec. 18.	gp_mid	-70.23	62.29	101		St. Mary River
163022	occ			14502	Meniscoessus robustus	species	48076		Meniscoessus robustus		species	45847	Early Maastrichtian		70.6	66	Lillegraven and McKenna	1986	2237	Chordata	33815	Mammalia	36651	Multituberculata	39779	Cimolomyidae	39853	Meniscoessus	39832		Scabby Butte, Site 3			-112.985298	49.912998	CA	Alberta		stated in text	3	small collection	one of six sites 4.1 km NE of Nobleford in secs 18 and 19, Tp. 11, Rge. 22\r\non an erosional bench on a westward pomontory near the northeast corner of NE1/4, NW1/4, sec. 18.	gp_mid	-70.23	62.29	101		St. Mary River
163023	occ	110		14502	Turgidodon rhaister ?	species	52541		Turgidodon rhaister		species	43925	Early Maastrichtian		70.6	66	Alroy	2002	6294	Chordata	33815	Mammalia	36651	NO_ORDER_SPECIFIED	NO	Alphadontidae	67663	Turgidodon	39994		Scabby Butte, Site 3			-112.985298	49.912998	CA	Alberta		stated in text	3	small collection	one of six sites 4.1 km NE of Nobleford in secs 18 and 19, Tp. 11, Rge. 22\r\non an erosional bench on a westward pomontory near the northeast corner of NE1/4, NW1/4, sec. 18.	gp_mid	-70.23	62.29	101		St. Mary River
163024	occ			14502	Pediomys cf. cooki	species	50062	recombined as	Leptalestes cooki		species	50062	Early Maastrichtian		70.6	66	Lillegraven and McKenna	1986	2237	Chordata	33815	Mammalia	36651	NO_ORDER_SPECIFIED	NO	Pediomyidae	209133	Leptalestes	103961		Scabby Butte, Site 3			-112.985298	49.912998	CA	Alberta		stated in text	3	small collection	one of six sites 4.1 km NE of Nobleford in secs 18 and 19, Tp. 11, Rge. 22\r\non an erosional bench on a westward pomontory near the northeast corner of NE1/4, NW1/4, sec. 18.	gp_mid	-70.23	62.29	101		St. Mary River
163025	occ			14502	Pediomys cf. krejcii	species	50068	recombined as	Leptalestes krejcii		species	50068	Early Maastrichtian		70.6	66	Lillegraven and McKenna	1986	2237	Chordata	33815	Mammalia	36651	NO_ORDER_SPECIFIED	NO	Pediomyidae	209133	Leptalestes	103961		Scabby Butte, Site 3			-112.985298	49.912998	CA	Alberta		stated in text	3	small collection	one of six sites 4.1 km NE of Nobleford in secs 18 and 19, Tp. 11, Rge. 22\r\non an erosional bench on a westward pomontory near the northeast corner of NE1/4, NW1/4, sec. 18.	gp_mid	-70.23	62.29	101		St. Mary River
163026	occ			14502	Eodelphis cutleri ?	species	46140		Eodelphis cutleri		species	45114	Early Maastrichtian		70.6	66	Lillegraven and McKenna	1986	2237	Chordata	33815	Mammalia	36651	NO_ORDER_SPECIFIED	NO	Stagodontidae	40004	Eodelphis	40008		Scabby Butte, Site 3			-112.985298	49.912998	CA	Alberta		stated in text	3	small collection	one of six sites 4.1 km NE of Nobleford in secs 18 and 19, Tp. 11, Rge. 22\r\non an erosional bench on a westward pomontory near the northeast corner of NE1/4, NW1/4, sec. 18.	gp_mid	-70.23	62.29	101		St. Mary River
163027	occ			14502	Didelphodon sp.	genus	40007		Didelphodon		genus	40007	Early Maastrichtian		70.6	66	Lillegraven and McKenna	1986	2237	Chordata	33815	Mammalia	36651	NO_ORDER_SPECIFIED	NO	Stagodontidae	40004	Didelphodon	40007		Scabby Butte, Site 3			-112.985298	49.912998	CA	Alberta		stated in text	3	small collection	one of six sites 4.1 km NE of Nobleford in secs 18 and 19, Tp. 11, Rge. 22\r\non an erosional bench on a westward pomontory near the northeast corner of NE1/4, NW1/4, sec. 18.	gp_mid	-70.23	62.29	101		St. Mary River
163028	occ			14502	Gypsonictops sp.	genus	40255		Gypsonictops		genus	40255	Early Maastrichtian		70.6	66	Lillegraven and McKenna	1986	2237	Chordata	33815	Mammalia	36651	NO_ORDER_SPECIFIED	NO	Gypsonictopidae	40254	Gypsonictops	40255		Scabby Butte, Site 3			-112.985298	49.912998	CA	Alberta		stated in text	3	small collection	one of six sites 4.1 km NE of Nobleford in secs 18 and 19, Tp. 11, Rge. 22\r\non an erosional bench on a westward pomontory near the northeast corner of NE1/4, NW1/4, sec. 18.	gp_mid	-70.23	62.29	101		St. Mary River
163029	occ			14502	Cimolestes sp.	genus	40235		Cimolestes		genus	40235	Early Maastrichtian		70.6	66	Lillegraven and McKenna	1986	2237	Chordata	33815	Mammalia	36651	Cimolesta	40218	Cimolestidae	40231	Cimolestes	40235		Scabby Butte, Site 3			-112.985298	49.912998	CA	Alberta		stated in text	3	small collection	one of six sites 4.1 km NE of Nobleford in secs 18 and 19, Tp. 11, Rge. 22\r\non an erosional bench on a westward pomontory near the northeast corner of NE1/4, NW1/4, sec. 18.	gp_mid	-70.23	62.29	101		St. Mary River
163030	occ			14503	Pediomys krejcii	species	50068	recombined as	Leptalestes krejcii		species	50068	Edmontonian		70.6	66	Heinrich et al.	1998	1822	Chordata	33815	Mammalia	36651	NO_ORDER_SPECIFIED	NO	Pediomyidae	209133	Leptalestes	103961		St. Mary River Formation (Montana)			-112.800003	48.900002	US	Montana	Glacier	based on political unit	1		county assignment uncertain	gp_mid	-70.96	61.33	101		St. Mary River
163031	occ	112		14503	Turgidodon sp.	genus	39994		Turgidodon		genus	39994	Edmontonian		70.6	66	Alroy	2002	6294	Chordata	33815	Mammalia	36651	NO_ORDER_SPECIFIED	NO	Alphadontidae	67663	Turgidodon	39994		St. Mary River Formation (Montana)			-112.800003	48.900002	US	Montana	Glacier	based on political unit	1		county assignment uncertain	gp_mid	-70.96	61.33	101		St. Mary River
163032	occ			14503	Paracimexomys cf. robisoni	species	49790		Paracimexomys robisoni		species	49790	Edmontonian		70.6	66	Heinrich et al.	1998	1822	Chordata	33815	Mammalia	36651	Multituberculata	39779	NO_FAMILY_SPECIFIED	NF	Paracimexomys	39788		St. Mary River Formation (Montana)			-112.800003	48.900002	US	Montana	Glacier	based on political unit	1		county assignment uncertain	gp_mid	-70.96	61.33	101		St. Mary River
163033	occ			14503	Paracimexomys cf. priscus	species	49789		Paracimexomys priscus		species	45109	Edmontonian		70.6	66	Heinrich et al.	1998	1822	Chordata	33815	Mammalia	36651	Multituberculata	39779	NO_FAMILY_SPECIFIED	NF	Paracimexomys	39788		St. Mary River Formation (Montana)			-112.800003	48.900002	US	Montana	Glacier	based on political unit	1		county assignment uncertain	gp_mid	-70.96	61.33	101		St. Mary River
163034	occ			14503	Ptilodontoidea indet.	superfamily	39807		Ptilodontoidea		superfamily	39807	Edmontonian		70.6	66	Heinrich et al.	1998	1822	Chordata	33815	Mammalia	36651	Multituberculata	39779						St. Mary River Formation (Montana)			-112.800003	48.900002	US	Montana	Glacier	based on political unit	1		county assignment uncertain	gp_mid	-70.96	61.33	101		St. Mary River
163035	occ			14503	Neoplagiaulacidae indet.	family	67560		Neoplagiaulacidae		family	67560	Edmontonian		70.6	66	Heinrich et al.	1998	1822	Chordata	33815	Mammalia	36651	Multituberculata	39779	Neoplagiaulacidae	67560				St. Mary River Formation (Montana)			-112.800003	48.900002	US	Montana	Glacier	based on political unit	1		county assignment uncertain	gp_mid	-70.96	61.33	101		St. Mary River
163036	occ			14504	Multituberculata indet.	order	39779		Multituberculata		order	39779	Late Campanian	Early Maastrichtian	83.5	66	Krause and Baird	1979	2163	Chordata	33815	Mammalia	36651	Multituberculata	39779						Upper Hop Brook, Holmdel			-74.300003	40.299999	US	New Jersey	Monmouth	based on political unit	1		1 mi SE of Crawford's Corner, Upper Hop Brook, Holmdel	gp_mid	-35.25	40.81	109		Mount Laurel	Monmouth
163037	occ			14505	Meniscoessus robustus	species	48076		Meniscoessus robustus		species	45847	Lancian		70.6	66	Wood and Ormsbee	1954	3880	Chordata	33815	Mammalia	36651	Multituberculata	39779	Cimolomyidae	39853	Meniscoessus	39832		Altman Blowout		UCMP V-5616	-104.533333	43.183334	US	Wyoming	Niobrara	unpublished field data	minutes	small collection	"Altman property, on the Lance Creek-Crazy Woman Creek divide, east of the Lance Creek-Hampshire road, 17.3 miles by road north of Lance Creek"; coordinate based on Lance Creek (not the town) - changed to coordinates from UCMP database	gp_mid	-65.86	53.71	101		Lance
163038	occ			14505	Cimolomys gracilis	species	45127		Cimolomys gracilis		species	45127	Lancian		70.6	66	Wood and Ormsbee	1954	3880	Chordata	33815	Mammalia	36651	Multituberculata	39779	Cimolomyidae	39853	Cimolomys	39855		Altman Blowout		UCMP V-5616	-104.533333	43.183334	US	Wyoming	Niobrara	unpublished field data	minutes	small collection	"Altman property, on the Lance Creek-Crazy Woman Creek divide, east of the Lance Creek-Hampshire road, 17.3 miles by road north of Lance Creek"; coordinate based on Lance Creek (not the town) - changed to coordinates from UCMP database	gp_mid	-65.86	53.71	101		Lance
163039	occ	113		14505	Mesodma sp.	genus	39815		Mesodma		genus	39815	Lancian		70.6	66	Clemens	1964	1239	Chordata	33815	Mammalia	36651	Multituberculata	39779	Neoplagiaulacidae	67560	Mesodma	39815		Altman Blowout		UCMP V-5616	-104.533333	43.183334	US	Wyoming	Niobrara	unpublished field data	minutes	small collection	"Altman property, on the Lance Creek-Crazy Woman Creek divide, east of the Lance Creek-Hampshire road, 17.3 miles by road north of Lance Creek"; coordinate based on Lance Creek (not the town) - changed to coordinates from UCMP database	gp_mid	-65.86	53.71	101		Lance
163040	occ			14505	Mesodma thompsoni	species	48351		Mesodma thompsoni		species	48351	Lancian		70.6	66	Clemens	1964	1239	Chordata	33815	Mammalia	36651	Multituberculata	39779	Neoplagiaulacidae	67560	Mesodma	39815		Altman Blowout		UCMP V-5616	-104.533333	43.183334	US	Wyoming	Niobrara	unpublished field data	minutes	small collection	"Altman property, on the Lance Creek-Crazy Woman Creek divide, east of the Lance Creek-Hampshire road, 17.3 miles by road north of Lance Creek"; coordinate based on Lance Creek (not the town) - changed to coordinates from UCMP database	gp_mid	-65.86	53.71	101		Lance
163041	occ			14505	Cimolodon nitidus	species	45122		Cimolodon nitidus		species	45122	Lancian		70.6	66	Clemens	1964	1239	Chordata	33815	Mammalia	36651	Multituberculata	39779	Cimolodontidae	39823	Cimolodon	39825		Altman Blowout		UCMP V-5616	-104.533333	43.183334	US	Wyoming	Niobrara	unpublished field data	minutes	small collection	"Altman property, on the Lance Creek-Crazy Woman Creek divide, east of the Lance Creek-Hampshire road, 17.3 miles by road north of Lance Creek"; coordinate based on Lance Creek (not the town) - changed to coordinates from UCMP database	gp_mid	-65.86	53.71	101		Lance
163042	occ	114		14505	Didelphodon vorax	species	45711		Didelphodon vorax		species	45711	Lancian		70.6	66	Alroy	2002	6294	Chordata	33815	Mammalia	36651	NO_ORDER_SPECIFIED	NO	Stagodontidae	40004	Didelphodon	40007		Altman Blowout		UCMP V-5616	-104.533333	43.183334	US	Wyoming	Niobrara	unpublished field data	minutes	small collection	"Altman property, on the Lance Creek-Crazy Woman Creek divide, east of the Lance Creek-Hampshire road, 17.3 miles by road north of Lance Creek"; coordinate based on Lance Creek (not the town) - changed to coordinates from UCMP database	gp_mid	-65.86	53.71	101		Lance
163043	occ			14505	Pediomys elegans	species	50063		Pediomys elegans		species	50063	Lancian		70.6	66	Clemens	1966	1241	Chordata	33815	Mammalia	36651	NO_ORDER_SPECIFIED	NO	Pediomyidae	209133	Pediomys	40001		Altman Blowout		UCMP V-5616	-104.533333	43.183334	US	Wyoming	Niobrara	unpublished field data	minutes	small collection	"Altman property, on the Lance Creek-Crazy Woman Creek divide, east of the Lance Creek-Hampshire road, 17.3 miles by road north of Lance Creek"; coordinate based on Lance Creek (not the town) - changed to coordinates from UCMP database	gp_mid	-65.86	53.71	101		Lance
163044	occ			14505	Pediomys cooki	species	50062	recombined as	Leptalestes cooki		species	50062	Lancian		70.6	66	Clemens	1966	1241	Chordata	33815	Mammalia	36651	NO_ORDER_SPECIFIED	NO	Pediomyidae	209133	Leptalestes	103961		Altman Blowout		UCMP V-5616	-104.533333	43.183334	US	Wyoming	Niobrara	unpublished field data	minutes	small collection	"Altman property, on the Lance Creek-Crazy Woman Creek divide, east of the Lance Creek-Hampshire road, 17.3 miles by road north of Lance Creek"; coordinate based on Lance Creek (not the town) - changed to coordinates from UCMP database	gp_mid	-65.86	53.71	101		Lance
163045	occ			14505	Pediomys hatcheri	species	50067	recombined as	Protolambda hatcheri		species	51058	Lancian		70.6	66	Clemens	1966	1241	Chordata	33815	Mammalia	36651	NO_ORDER_SPECIFIED	NO	Pediomyidae	209133	Protolambda	51057		Altman Blowout		UCMP V-5616	-104.533333	43.183334	US	Wyoming	Niobrara	unpublished field data	minutes	small collection	"Altman property, on the Lance Creek-Crazy Woman Creek divide, east of the Lance Creek-Hampshire road, 17.3 miles by road north of Lance Creek"; coordinate based on Lance Creek (not the town) - changed to coordinates from UCMP database	gp_mid	-65.86	53.71	101		Lance
163046	occ			14505	Pediomys florencae	species	50066	recombined as	Protolambda florencae		species	50066	Lancian		70.6	66	Clemens	1966	1241	Chordata	33815	Mammalia	36651	NO_ORDER_SPECIFIED	NO	Pediomyidae	209133	Protolambda	51057		Altman Blowout		UCMP V-5616	-104.533333	43.183334	US	Wyoming	Niobrara	unpublished field data	minutes	small collection	"Altman property, on the Lance Creek-Crazy Woman Creek divide, east of the Lance Creek-Hampshire road, 17.3 miles by road north of Lance Creek"; coordinate based on Lance Creek (not the town) - changed to coordinates from UCMP database	gp_mid	-65.86	53.71	101		Lance
163047	occ			14505	Gypsonictops hypoconus	species	46754		Gypsonictops hypoconus		species	46754	Lancian		70.6	66	Wood and Ormsbee	1954	3880	Chordata	33815	Mammalia	36651	NO_ORDER_SPECIFIED	NO	Gypsonictopidae	40254	Gypsonictops	40255		Altman Blowout		UCMP V-5616	-104.533333	43.183334	US	Wyoming	Niobrara	unpublished field data	minutes	small collection	"Altman property, on the Lance Creek-Crazy Woman Creek divide, east of the Lance Creek-Hampshire road, 17.3 miles by road north of Lance Creek"; coordinate based on Lance Creek (not the town) - changed to coordinates from UCMP database	gp_mid	-65.86	53.71	101		Lance
163048	occ			14505	Cimolestes incisus	species	45115		Cimolestes incisus		species	45115	Lancian		70.6	66	Clemens	1973	1242	Chordata	33815	Mammalia	36651	Cimolesta	40218	Cimolestidae	40231	Cimolestes	40235		Altman Blowout		UCMP V-5616	-104.533333	43.183334	US	Wyoming	Niobrara	unpublished field data	minutes	small collection	"Altman property, on the Lance Creek-Crazy Woman Creek divide, east of the Lance Creek-Hampshire road, 17.3 miles by road north of Lance Creek"; coordinate based on Lance Creek (not the town) - changed to coordinates from UCMP database	gp_mid	-65.86	53.71	101		Lance
163049	occ			14505	Cimolestes stirtoni	species	45120		Cimolestes stirtoni		species	45120	Lancian		70.6	66	Clemens	1973	1242	Chordata	33815	Mammalia	36651	Cimolesta	40218	Cimolestidae	40231	Cimolestes	40235		Altman Blowout		UCMP V-5616	-104.533333	43.183334	US	Wyoming	Niobrara	unpublished field data	minutes	small collection	"Altman property, on the Lance Creek-Crazy Woman Creek divide, east of the Lance Creek-Hampshire road, 17.3 miles by road north of Lance Creek"; coordinate based on Lance Creek (not the town) - changed to coordinates from UCMP database	gp_mid	-65.86	53.71	101		Lance
163050	occ			14506	Meniscoessus robustus	species	48076		Meniscoessus robustus		species	45847	Lancian		70.6	66	Lofgren	1995	2255	Chordata	33815	Mammalia	36651	Multituberculata	39779	Cimolomyidae	39853	Meniscoessus	39832		Bad Mouth Turtle (Reworked)		UCMP V-87153 (in part)	-106.199997	47.633301	US	Montana	McCone	unpublished field data	4	small collection		gp_mid	-64.28	58.23	101	FED	Hell Creek	Montana
163051	occ			14506	Gypsonictops illuminatus	species	46755		Gypsonictops illuminatus		species	46755	Lancian		70.6	66	Lofgren	1995	2255	Chordata	33815	Mammalia	36651	NO_ORDER_SPECIFIED	NO	Gypsonictopidae	40254	Gypsonictops	40255		Bad Mouth Turtle (Reworked)		UCMP V-87153 (in part)	-106.199997	47.633301	US	Montana	McCone	unpublished field data	4	small collection		gp_mid	-64.28	58.23	101	FED	Hell Creek	Montana
163052	occ			14507	Glasbius twitchelli	species	46653		Glasbius twitchelli		species	46653	Lancian		70.6	66	Archibald	1982	960	Chordata	33815	Mammalia	36651	NO_ORDER_SPECIFIED	NO	Glasbiidae	39997	Glasbius	39998		Baldy Butte		UCMP V-72215	-107.116699	47.549999	US	Montana	Garfield	unpublished field data	4	small collection		gp_mid	-65.41	58.43	101		Hell Creek	Montana
163053	occ			14508	Mesodma cf. formosa	species	48344		Mesodma formosa		species	46767	Lancian		70.6	66	Archibald	1982	960	Chordata	33815	Mammalia	36651	Multituberculata	39779	Neoplagiaulacidae	67560	Mesodma	39815		Baldy Butte SW-Blazing Saddle		UCMP V-74116	-107.133301	47.549999	US	Montana	Garfield	unpublished field data	4	small collection		gp_mid	-65.43	58.44	101		Hell Creek	Montana
163054	occ			14508	Mesodma thompsoni	species	48351		Mesodma thompsoni		species	48351	Lancian		70.6	66	Archibald	1982	960	Chordata	33815	Mammalia	36651	Multituberculata	39779	Neoplagiaulacidae	67560	Mesodma	39815		Baldy Butte SW-Blazing Saddle		UCMP V-74116	-107.133301	47.549999	US	Montana	Garfield	unpublished field data	4	small collection		gp_mid	-65.43	58.44	101		Hell Creek	Montana
163055	occ			14508	Cimolodon nitidus	species	45122		Cimolodon nitidus		species	45122	Lancian		70.6	66	Archibald	1982	960	Chordata	33815	Mammalia	36651	Multituberculata	39779	Cimolodontidae	39823	Cimolodon	39825		Baldy Butte SW-Blazing Saddle		UCMP V-74116	-107.133301	47.549999	US	Montana	Garfield	unpublished field data	4	small collection		gp_mid	-65.43	58.44	101		Hell Creek	Montana
163056	occ			14508	Glasbius twitchelli	species	46653		Glasbius twitchelli		species	46653	Lancian		70.6	66	Archibald	1982	960	Chordata	33815	Mammalia	36651	NO_ORDER_SPECIFIED	NO	Glasbiidae	39997	Glasbius	39998		Baldy Butte SW-Blazing Saddle		UCMP V-74116	-107.133301	47.549999	US	Montana	Garfield	unpublished field data	4	small collection		gp_mid	-65.43	58.44	101		Hell Creek	Montana
163057	occ			14508	Pediomys krejcii	species	50068	recombined as	Leptalestes krejcii		species	50068	Lancian		70.6	66	Archibald	1982	960	Chordata	33815	Mammalia	36651	NO_ORDER_SPECIFIED	NO	Pediomyidae	209133	Leptalestes	103961		Baldy Butte SW-Blazing Saddle		UCMP V-74116	-107.133301	47.549999	US	Montana	Garfield	unpublished field data	4	small collection		gp_mid	-65.43	58.44	101		Hell Creek	Montana
163058	occ			14508	Pediomys florencae	species	50066	recombined as	Protolambda florencae		species	50066	Lancian		70.6	66	Archibald	1982	960	Chordata	33815	Mammalia	36651	NO_ORDER_SPECIFIED	NO	Pediomyidae	209133	Protolambda	51057		Baldy Butte SW-Blazing Saddle		UCMP V-74116	-107.133301	47.549999	US	Montana	Garfield	unpublished field data	4	small collection		gp_mid	-65.43	58.44	101		Hell Creek	Montana
163059	occ			14508	Gypsonictops sp.	genus	40255		Gypsonictops		genus	40255	Lancian		70.6	66	Archibald	1982	960	Chordata	33815	Mammalia	36651	NO_ORDER_SPECIFIED	NO	Gypsonictopidae	40254	Gypsonictops	40255		Baldy Butte SW-Blazing Saddle		UCMP V-74116	-107.133301	47.549999	US	Montana	Garfield	unpublished field data	4	small collection		gp_mid	-65.43	58.44	101		Hell Creek	Montana
163060	occ			14509	Pediomys florencae	species	50066	recombined as	Protolambda florencae		species	50066	Lancian		70.6	66	Lofgren	1995	2255	Chordata	33815	Mammalia	36651	NO_ORDER_SPECIFIED	NO	Pediomyidae	209133	Protolambda	51057		BC Bone-anza (Reworked)		UCMP V-87040 (in part)	-106.199997	47.633301	US	Montana	McCone	unpublished field data	4	small collection		gp_mid	-64.28	58.23	101	FED	Hell Creek	Montana
163061	occ			14510	Mesodma sp.	genus	39815		Mesodma		genus	39815	Lancian		70.6	66	Clemens	1964	1239	Chordata	33815	Mammalia	36651	Multituberculata	39779	Neoplagiaulacidae	67560	Mesodma	39815		Beardsley Blowout		UCMP V-5720	-104.500000	43.000000	US	Wyoming	Niobrara	based on political unit	1	small collection		gp_mid	-65.95	53.53	101		Lance
163062	occ			14511	Cimolomys nitidus	species	209123	subjective synonym of	Cimolomys gracilis		species	45127	Lancian		70.6	66	Lull	1915	14177	Chordata	33815	Mammalia	36651	Multituberculata	39779	Cimolomyidae	39853	Cimolomys	39855		Beecher's Quarry			-104.597458	43.101318	US	Wyoming	Niobrara	estimated from map	6	small collection	Beecher's Quarry, on the east side of Lance Creek north of its junction with Little Lightning Creek	gp_mid	-65.99	53.66	101		Lance
163063	occ			14511	Halodon sculptus	species	46768	subjective synonym of	Meniscoessus robustus		species	45847	Lancian		70.6	66	Lull	1915	14177	Chordata	33815	Mammalia	36651	Multituberculata	39779	Cimolomyidae	39853	Meniscoessus	39832		Beecher's Quarry			-104.597458	43.101318	US	Wyoming	Niobrara	estimated from map	6	small collection	Beecher's Quarry, on the east side of Lance Creek north of its junction with Little Lightning Creek	gp_mid	-65.99	53.66	101		Lance
163065	occ			14513	Didelphodon vorax	species	45711		Didelphodon vorax		species	45711	Lancian		70.6	66	Archibald	1982	960	Chordata	33815	Mammalia	36651	NO_ORDER_SPECIFIED	NO	Stagodontidae	40004	Didelphodon	40007		Billy Creek 2		UCMP V-75173	-107.316704	47.616699	US	Montana	Garfield	unpublished field data	4	small collection		gp_mid	-65.58	58.55	101	FED	Hell Creek
163066	occ			14514	Mesodma formosa	species	48344		Mesodma formosa		species	46767	Lancian		70.6	66	Breithaupt	1982	1129	Chordata	33815	Mammalia	36651	Multituberculata	39779	Neoplagiaulacidae	67560	Mesodma	39815		Robber's Roost (UW V-79032)		UCMP V-84215, Black Butte	-108.667801	41.568298	US	Wyoming	Sweetwater	stated in text	4	small collection	NE 1/4, SE 1/4, NE 1/4 of Sec 3, T18N, R100W	gp_mid	-71.66	53.45	101	FED	Lance
163067	occ			14514	Mesodma thompsoni	species	48351		Mesodma thompsoni		species	48351	Lancian		70.6	66	Breithaupt	1982	1129	Chordata	33815	Mammalia	36651	Multituberculata	39779	Neoplagiaulacidae	67560	Mesodma	39815		Robber's Roost (UW V-79032)		UCMP V-84215, Black Butte	-108.667801	41.568298	US	Wyoming	Sweetwater	stated in text	4	small collection	NE 1/4, SE 1/4, NE 1/4 of Sec 3, T18N, R100W	gp_mid	-71.66	53.45	101	FED	Lance
163068	occ			14514	Mesodma hensleighi	species	48346		Mesodma hensleighi		species	48346	Lancian		70.6	66	Breithaupt	1982	1129	Chordata	33815	Mammalia	36651	Multituberculata	39779	Neoplagiaulacidae	67560	Mesodma	39815		Robber's Roost (UW V-79032)		UCMP V-84215, Black Butte	-108.667801	41.568298	US	Wyoming	Sweetwater	stated in text	4	small collection	NE 1/4, SE 1/4, NE 1/4 of Sec 3, T18N, R100W	gp_mid	-71.66	53.45	101	FED	Lance
163069	occ			14514	Cimexomys minor	species	45108		Cimexomys minor		species	45108	Lancian		70.6	66	Breithaupt	1982	1129	Chordata	33815	Mammalia	36651	Multituberculata	39779	NO_FAMILY_SPECIFIED	NF	Cimexomys	39784		Robber's Roost (UW V-79032)		UCMP V-84215, Black Butte	-108.667801	41.568298	US	Wyoming	Sweetwater	stated in text	4	small collection	NE 1/4, SE 1/4, NE 1/4 of Sec 3, T18N, R100W	gp_mid	-71.66	53.45	101	FED	Lance
163070	occ			14514	Cimolodon nitidus	species	45122		Cimolodon nitidus		species	45122	Lancian		70.6	66	Breithaupt	1982	1129	Chordata	33815	Mammalia	36651	Multituberculata	39779	Cimolodontidae	39823	Cimolodon	39825		Robber's Roost (UW V-79032)		UCMP V-84215, Black Butte	-108.667801	41.568298	US	Wyoming	Sweetwater	stated in text	4	small collection	NE 1/4, SE 1/4, NE 1/4 of Sec 3, T18N, R100W	gp_mid	-71.66	53.45	101	FED	Lance
163071	occ			14514	Meniscoessus robustus	species	48076		Meniscoessus robustus		species	45847	Lancian		70.6	66	Breithaupt	1982	1129	Chordata	33815	Mammalia	36651	Multituberculata	39779	Cimolomyidae	39853	Meniscoessus	39832		Robber's Roost (UW V-79032)		UCMP V-84215, Black Butte	-108.667801	41.568298	US	Wyoming	Sweetwater	stated in text	4	small collection	NE 1/4, SE 1/4, NE 1/4 of Sec 3, T18N, R100W	gp_mid	-71.66	53.45	101	FED	Lance
163072	occ	28653		14514	Essonodon browni	species	46330		Essonodon browni		species	46330	Lancian		70.6	66	Donohue et al.	2013	46718	Chordata	33815	Mammalia	36651	Multituberculata	39779	Cimolomyidae	39853	Essonodon	39840		Robber's Roost (UW V-79032)		UCMP V-84215, Black Butte	-108.667801	41.568298	US	Wyoming	Sweetwater	stated in text	4	small collection	NE 1/4, SE 1/4, NE 1/4 of Sec 3, T18N, R100W	gp_mid	-71.66	53.45	101	FED	Lance
163073	occ			14514	Alphadon marshi	species	43921		Alphadon marshi		species	43921	Lancian		70.6	66	Breithaupt	1982	1129	Chordata	33815	Mammalia	36651	NO_ORDER_SPECIFIED	NO	Alphadontidae	67663	Alphadon	39947		Robber's Roost (UW V-79032)		UCMP V-84215, Black Butte	-108.667801	41.568298	US	Wyoming	Sweetwater	stated in text	4	small collection	NE 1/4, SE 1/4, NE 1/4 of Sec 3, T18N, R100W	gp_mid	-71.66	53.45	101	FED	Lance
163074	occ			14514	Alphadontidae indet.	family	67663		Alphadontidae		family	67663	Lancian		70.6	66	Breithaupt	1982	1129	Chordata	33815	Mammalia	36651	NO_ORDER_SPECIFIED	NO	Alphadontidae	67663				Robber's Roost (UW V-79032)		UCMP V-84215, Black Butte	-108.667801	41.568298	US	Wyoming	Sweetwater	stated in text	4	small collection	NE 1/4, SE 1/4, NE 1/4 of Sec 3, T18N, R100W	gp_mid	-71.66	53.45	101	FED	Lance
163075	occ			14514	Pediomys elegans	species	50063		Pediomys elegans		species	50063	Lancian		70.6	66	Breithaupt	1982	1129	Chordata	33815	Mammalia	36651	NO_ORDER_SPECIFIED	NO	Pediomyidae	209133	Pediomys	40001		Robber's Roost (UW V-79032)		UCMP V-84215, Black Butte	-108.667801	41.568298	US	Wyoming	Sweetwater	stated in text	4	small collection	NE 1/4, SE 1/4, NE 1/4 of Sec 3, T18N, R100W	gp_mid	-71.66	53.45	101	FED	Lance
163076	occ			14514	Gypsonictops hypoconus	species	46754		Gypsonictops hypoconus		species	46754	Lancian		70.6	66	Breithaupt	1982	1129	Chordata	33815	Mammalia	36651	NO_ORDER_SPECIFIED	NO	Gypsonictopidae	40254	Gypsonictops	40255		Robber's Roost (UW V-79032)		UCMP V-84215, Black Butte	-108.667801	41.568298	US	Wyoming	Sweetwater	stated in text	4	small collection	NE 1/4, SE 1/4, NE 1/4 of Sec 3, T18N, R100W	gp_mid	-71.66	53.45	101	FED	Lance
163077	occ			14514	Protungulatum ? sp.	genus	40211		Protungulatum		genus	40211	Lancian		70.6	66	Breithaupt	1982	1129	Chordata	33815	Mammalia	36651	Procreodi	80645	Arctocyonidae	42198	Protungulatum	40211		Robber's Roost (UW V-79032)		UCMP V-84215, Black Butte	-108.667801	41.568298	US	Wyoming	Sweetwater	stated in text	4	small collection	NE 1/4, SE 1/4, NE 1/4 of Sec 3, T18N, R100W	gp_mid	-71.66	53.45	101	FED	Lance
163078	occ			14515	Cimexomys minor	species	45108		Cimexomys minor		species	45108	Lancian		70.6	66	Sloan and Van Valen	1965	3198	Chordata	33815	Mammalia	36651	Multituberculata	39779	NO_FAMILY_SPECIFIED	NF	Cimexomys	39784		Brownie Butte		UCMP V-73097	-107.000000	47.599998	US	Montana	Garfield	based on political unit	1	small collection		gp_mid	-65.23	58.44	101	FED	Hell Creek	Montana
163079	occ			14515	Mesodma formosa	species	48344		Mesodma formosa		species	46767	Lancian		70.6	66	Sloan and Van Valen	1965	3198	Chordata	33815	Mammalia	36651	Multituberculata	39779	Neoplagiaulacidae	67560	Mesodma	39815		Brownie Butte		UCMP V-73097	-107.000000	47.599998	US	Montana	Garfield	based on political unit	1	small collection		gp_mid	-65.23	58.44	101	FED	Hell Creek	Montana
163080	occ			14515	Mesodma thompsoni	species	48351		Mesodma thompsoni		species	48351	Lancian		70.6	66	Sloan and Van Valen	1965	3198	Chordata	33815	Mammalia	36651	Multituberculata	39779	Neoplagiaulacidae	67560	Mesodma	39815		Brownie Butte		UCMP V-73097	-107.000000	47.599998	US	Montana	Garfield	based on political unit	1	small collection		gp_mid	-65.23	58.44	101	FED	Hell Creek	Montana
163081	occ			14515	Cimolodon nitidus	species	45122		Cimolodon nitidus		species	45122	Lancian		70.6	66	Sloan and Van Valen	1965	3198	Chordata	33815	Mammalia	36651	Multituberculata	39779	Cimolodontidae	39823	Cimolodon	39825		Brownie Butte		UCMP V-73097	-107.000000	47.599998	US	Montana	Garfield	based on political unit	1	small collection		gp_mid	-65.23	58.44	101	FED	Hell Creek	Montana
163082	occ			14515	Meniscoessus borealis	species	48069	subjective synonym of	Meniscoessus robustus		species	45847	Lancian		70.6	66	Sloan and Van Valen	1965	3198	Chordata	33815	Mammalia	36651	Multituberculata	39779	Cimolomyidae	39853	Meniscoessus	39832		Brownie Butte		UCMP V-73097	-107.000000	47.599998	US	Montana	Garfield	based on political unit	1	small collection		gp_mid	-65.23	58.44	101	FED	Hell Creek	Montana
163083	occ			14515	Pediomys elegans	species	50063		Pediomys elegans		species	50063	Lancian		70.6	66	Sloan and Van Valen	1965	3198	Chordata	33815	Mammalia	36651	NO_ORDER_SPECIFIED	NO	Pediomyidae	209133	Pediomys	40001		Brownie Butte		UCMP V-73097	-107.000000	47.599998	US	Montana	Garfield	based on political unit	1	small collection		gp_mid	-65.23	58.44	101	FED	Hell Creek	Montana
163084	occ			14515	Pediomys hatcheri	species	50067	recombined as	Protolambda hatcheri		species	51058	Lancian		70.6	66	Sloan and Van Valen	1965	3198	Chordata	33815	Mammalia	36651	NO_ORDER_SPECIFIED	NO	Pediomyidae	209133	Protolambda	51057		Brownie Butte		UCMP V-73097	-107.000000	47.599998	US	Montana	Garfield	based on political unit	1	small collection		gp_mid	-65.23	58.44	101	FED	Hell Creek	Montana
163085	occ			14515	Pediomys cooki	species	50062	recombined as	Leptalestes cooki		species	50062	Lancian		70.6	66	Archibald	1982	960	Chordata	33815	Mammalia	36651	NO_ORDER_SPECIFIED	NO	Pediomyidae	209133	Leptalestes	103961		Brownie Butte		UCMP V-73097	-107.000000	47.599998	US	Montana	Garfield	based on political unit	1	small collection		gp_mid	-65.23	58.44	101	FED	Hell Creek	Montana
163086	occ			14515	Gypsonictops hypoconus	species	46754		Gypsonictops hypoconus		species	46754	Lancian		70.6	66	Sloan and Van Valen	1965	3198	Chordata	33815	Mammalia	36651	NO_ORDER_SPECIFIED	NO	Gypsonictopidae	40254	Gypsonictops	40255		Brownie Butte		UCMP V-73097	-107.000000	47.599998	US	Montana	Garfield	based on political unit	1	small collection		gp_mid	-65.23	58.44	101	FED	Hell Creek	Montana
163087	occ	116		14515	Glasbius twitchelli	species	46653		Glasbius twitchelli		species	46653	Lancian		70.6	66	Archibald	1982	960	Chordata	33815	Mammalia	36651	NO_ORDER_SPECIFIED	NO	Glasbiidae	39997	Glasbius	39998		Brownie Butte		UCMP V-73097	-107.000000	47.599998	US	Montana	Garfield	based on political unit	1	small collection		gp_mid	-65.23	58.44	101	FED	Hell Creek	Montana
163088	occ			14515	Gypsonictops cf. illuminatus	species	46755		Gypsonictops illuminatus		species	46755	Lancian		70.6	66	Archibald	1982	960	Chordata	33815	Mammalia	36651	NO_ORDER_SPECIFIED	NO	Gypsonictopidae	40254	Gypsonictops	40255		Brownie Butte		UCMP V-73097	-107.000000	47.599998	US	Montana	Garfield	based on political unit	1	small collection		gp_mid	-65.23	58.44	101	FED	Hell Creek	Montana
163089	occ			14516	Cimolomys gracilis	species	45127		Cimolomys gracilis		species	45127	Lancian		70.6	66	Archibald and Clemens	1984	962	Chordata	33815	Mammalia	36651	Multituberculata	39779	Cimolomyidae	39853	Cimolomys	39855		Bug Creek Anthills (Reworked)		UCMP V-65127, V-70201	-106.099998	47.799999	US	Montana	McCone	based on political unit	1	small collection		gp_mid	-64.03	58.34	101	FED	Hell Creek
163090	occ			14516	Essonodon browni	species	46330		Essonodon browni		species	46330	Lancian		70.6	66	Archibald and Clemens	1984	962	Chordata	33815	Mammalia	36651	Multituberculata	39779	Cimolomyidae	39853	Essonodon	39840		Bug Creek Anthills (Reworked)		UCMP V-65127, V-70201	-106.099998	47.799999	US	Montana	McCone	based on political unit	1	small collection		gp_mid	-64.03	58.34	101	FED	Hell Creek
163091	occ			14516	Alphadon marshi	species	43921		Alphadon marshi		species	43921	Lancian		70.6	66	Archibald and Clemens	1984	962	Chordata	33815	Mammalia	36651	NO_ORDER_SPECIFIED	NO	Alphadontidae	67663	Alphadon	39947		Bug Creek Anthills (Reworked)		UCMP V-65127, V-70201	-106.099998	47.799999	US	Montana	McCone	based on political unit	1	small collection		gp_mid	-64.03	58.34	101	FED	Hell Creek
163092	occ			14516	Alphadon jasoni	species	43918	recombined as	Nortedelphys jasoni		species	43918	Lancian		70.6	66	Storer	1991	3310	Chordata	33815	Mammalia	36651	NO_ORDER_SPECIFIED	NO	Herpetotheriidae	58227	Nortedelphys	160063		Bug Creek Anthills (Reworked)		UCMP V-65127, V-70201	-106.099998	47.799999	US	Montana	McCone	based on political unit	1	small collection		gp_mid	-64.03	58.34	101	FED	Hell Creek
163093	occ			14516	Didelphodon vorax	species	45711		Didelphodon vorax		species	45711	Lancian		70.6	66	Archibald and Clemens	1984	962	Chordata	33815	Mammalia	36651	NO_ORDER_SPECIFIED	NO	Stagodontidae	40004	Didelphodon	40007		Bug Creek Anthills (Reworked)		UCMP V-65127, V-70201	-106.099998	47.799999	US	Montana	McCone	based on political unit	1	small collection		gp_mid	-64.03	58.34	101	FED	Hell Creek
163094	occ			14516	Gypsonictops hypoconus	species	46754		Gypsonictops hypoconus		species	46754	Lancian		70.6	66	Archibald and Clemens	1984	962	Chordata	33815	Mammalia	36651	NO_ORDER_SPECIFIED	NO	Gypsonictopidae	40254	Gypsonictops	40255		Bug Creek Anthills (Reworked)		UCMP V-65127, V-70201	-106.099998	47.799999	US	Montana	McCone	based on political unit	1	small collection		gp_mid	-64.03	58.34	101	FED	Hell Creek
163095	occ			14516	Batodon tenuis	species	44482		Batodon tenuis		species	44482	Lancian		70.6	66	Archibald and Clemens	1984	962	Chordata	33815	Mammalia	36651	Cimolesta	40218	Cimolestidae	40231	Batodon	40393		Bug Creek Anthills (Reworked)		UCMP V-65127, V-70201	-106.099998	47.799999	US	Montana	McCone	based on political unit	1	small collection		gp_mid	-64.03	58.34	101	FED	Hell Creek
163096	occ			14516	Cimolodon nitidus	species	45122		Cimolodon nitidus		species	45122	Lancian		70.6	66	Archibald and Clemens	1984	962	Chordata	33815	Mammalia	36651	Multituberculata	39779	Cimolodontidae	39823	Cimolodon	39825		Bug Creek Anthills (Reworked)		UCMP V-65127, V-70201	-106.099998	47.799999	US	Montana	McCone	based on political unit	1	small collection		gp_mid	-64.03	58.34	101	FED	Hell Creek
163097	occ			14516	Pediomys elegans	species	50063		Pediomys elegans		species	50063	Lancian		70.6	66	Archibald and Clemens	1984	962	Chordata	33815	Mammalia	36651	NO_ORDER_SPECIFIED	NO	Pediomyidae	209133	Pediomys	40001		Bug Creek Anthills (Reworked)		UCMP V-65127, V-70201	-106.099998	47.799999	US	Montana	McCone	based on political unit	1	small collection		gp_mid	-64.03	58.34	101	FED	Hell Creek
163098	occ			14516	Pediomys krejcii	species	50068	recombined as	Leptalestes krejcii		species	50068	Lancian		70.6	66	Archibald and Clemens	1984	962	Chordata	33815	Mammalia	36651	NO_ORDER_SPECIFIED	NO	Pediomyidae	209133	Leptalestes	103961		Bug Creek Anthills (Reworked)		UCMP V-65127, V-70201	-106.099998	47.799999	US	Montana	McCone	based on political unit	1	small collection		gp_mid	-64.03	58.34	101	FED	Hell Creek
163099	occ			14516	Pediomys hatcheri	species	50067	recombined as	Protolambda hatcheri		species	51058	Lancian		70.6	66	Archibald and Clemens	1984	962	Chordata	33815	Mammalia	36651	NO_ORDER_SPECIFIED	NO	Pediomyidae	209133	Protolambda	51057		Bug Creek Anthills (Reworked)		UCMP V-65127, V-70201	-106.099998	47.799999	US	Montana	McCone	based on political unit	1	small collection		gp_mid	-64.03	58.34	101	FED	Hell Creek
163100	occ			14516	Pediomys florencae	species	50066	recombined as	Protolambda florencae		species	50066	Lancian		70.6	66	Archibald and Clemens	1984	962	Chordata	33815	Mammalia	36651	NO_ORDER_SPECIFIED	NO	Pediomyidae	209133	Protolambda	51057		Bug Creek Anthills (Reworked)		UCMP V-65127, V-70201	-106.099998	47.799999	US	Montana	McCone	based on political unit	1	small collection		gp_mid	-64.03	58.34	101	FED	Hell Creek
163101	occ	117		14516	Glasbius twitchelli	species	46653		Glasbius twitchelli		species	46653	Lancian		70.6	66	Archibald	1982	960	Chordata	33815	Mammalia	36651	NO_ORDER_SPECIFIED	NO	Glasbiidae	39997	Glasbius	39998		Bug Creek Anthills (Reworked)		UCMP V-65127, V-70201	-106.099998	47.799999	US	Montana	McCone	based on political unit	1	small collection		gp_mid	-64.03	58.34	101	FED	Hell Creek
163102	occ			14516	Gypsonictops petersoni	species	46757	subjective synonym of	Gypsonictops hypoconus		species	46754	Lancian		70.6	66	Archibald and Clemens	1984	962	Chordata	33815	Mammalia	36651	NO_ORDER_SPECIFIED	NO	Gypsonictopidae	40254	Gypsonictops	40255		Bug Creek Anthills (Reworked)		UCMP V-65127, V-70201	-106.099998	47.799999	US	Montana	McCone	based on political unit	1	small collection		gp_mid	-64.03	58.34	101	FED	Hell Creek
163103	occ			14516	Meniscoessus robustus	species	48076		Meniscoessus robustus		species	45847	Lancian		70.6	66	Archibald and Clemens	1984	962	Chordata	33815	Mammalia	36651	Multituberculata	39779	Cimolomyidae	39853	Meniscoessus	39832		Bug Creek Anthills (Reworked)		UCMP V-65127, V-70201	-106.099998	47.799999	US	Montana	McCone	based on political unit	1	small collection		gp_mid	-64.03	58.34	101	FED	Hell Creek
163104	occ			14516	Alostera saskatchewanensis	species	43912		Alostera saskatchewanensis		species	43912	Lancian		70.6	66	Fox	1989	1535	Chordata	33815	Mammalia	36651	NO_ORDER_SPECIFIED	NO	Zhelestidae	67569	Alostera	40219		Bug Creek Anthills (Reworked)		UCMP V-65127, V-70201	-106.099998	47.799999	US	Montana	McCone	based on political unit	1	small collection		gp_mid	-64.03	58.34	101	FED	Hell Creek
163105	occ			14517	Cimolodon nitidus	species	45122		Cimolodon nitidus		species	45122	Lancian		70.6	66	Archibald and Clemens	1984	962	Chordata	33815	Mammalia	36651	Multituberculata	39779	Cimolodontidae	39823	Cimolodon	39825		Bug Creek West (Reworked)			-106.099998	47.799999	US	Montana	McCone	based on political unit	1	small collection		gp_mid	-64.03	58.34	101	FED	Hell Creek
163106	occ			14517	Didelphodon vorax	species	45711		Didelphodon vorax		species	45711	Lancian		70.6	66	Lofgren	1995	2255	Chordata	33815	Mammalia	36651	NO_ORDER_SPECIFIED	NO	Stagodontidae	40004	Didelphodon	40007		Bug Creek West (Reworked)			-106.099998	47.799999	US	Montana	McCone	based on political unit	1	small collection		gp_mid	-64.03	58.34	101	FED	Hell Creek
163107	occ			14517	Pediomys elegans	species	50063		Pediomys elegans		species	50063	Lancian		70.6	66	Archibald and Clemens	1984	962	Chordata	33815	Mammalia	36651	NO_ORDER_SPECIFIED	NO	Pediomyidae	209133	Pediomys	40001		Bug Creek West (Reworked)			-106.099998	47.799999	US	Montana	McCone	based on political unit	1	small collection		gp_mid	-64.03	58.34	101	FED	Hell Creek
163108	occ			14517	Pediomys krejcii ?	species	50068	recombined as	Leptalestes krejcii		species	50068	Lancian		70.6	66	Archibald and Clemens	1984	962	Chordata	33815	Mammalia	36651	NO_ORDER_SPECIFIED	NO	Pediomyidae	209133	Leptalestes	103961		Bug Creek West (Reworked)			-106.099998	47.799999	US	Montana	McCone	based on political unit	1	small collection		gp_mid	-64.03	58.34	101	FED	Hell Creek
163109	occ			14517	Pediomys hatcheri	species	50067	recombined as	Protolambda hatcheri		species	51058	Lancian		70.6	66	Archibald and Clemens	1984	962	Chordata	33815	Mammalia	36651	NO_ORDER_SPECIFIED	NO	Pediomyidae	209133	Protolambda	51057		Bug Creek West (Reworked)			-106.099998	47.799999	US	Montana	McCone	based on political unit	1	small collection		gp_mid	-64.03	58.34	101	FED	Hell Creek
163110	occ			14517	Pediomys cooki ?	species	50062	recombined as	Leptalestes cooki		species	50062	Lancian		70.6	66	Archibald and Clemens	1984	962	Chordata	33815	Mammalia	36651	NO_ORDER_SPECIFIED	NO	Pediomyidae	209133	Leptalestes	103961		Bug Creek West (Reworked)			-106.099998	47.799999	US	Montana	McCone	based on political unit	1	small collection		gp_mid	-64.03	58.34	101	FED	Hell Creek
163111	occ			14517	Pediomys florencae ?	species	50066	recombined as	Protolambda florencae		species	50066	Lancian		70.6	66	Archibald and Clemens	1984	962	Chordata	33815	Mammalia	36651	NO_ORDER_SPECIFIED	NO	Pediomyidae	209133	Protolambda	51057		Bug Creek West (Reworked)			-106.099998	47.799999	US	Montana	McCone	based on political unit	1	small collection		gp_mid	-64.03	58.34	101	FED	Hell Creek
163112	occ			14517	Glasbius sp.	genus	39998		Glasbius		genus	39998	Lancian		70.6	66	Archibald and Clemens	1984	962	Chordata	33815	Mammalia	36651	NO_ORDER_SPECIFIED	NO	Glasbiidae	39997	Glasbius	39998		Bug Creek West (Reworked)			-106.099998	47.799999	US	Montana	McCone	based on political unit	1	small collection		gp_mid	-64.03	58.34	101	FED	Hell Creek
163113	occ			14517	Gypsonictops petersoni	species	46757	subjective synonym of	Gypsonictops hypoconus		species	46754	Lancian		70.6	66	Archibald and Clemens	1984	962	Chordata	33815	Mammalia	36651	NO_ORDER_SPECIFIED	NO	Gypsonictopidae	40254	Gypsonictops	40255		Bug Creek West (Reworked)			-106.099998	47.799999	US	Montana	McCone	based on political unit	1	small collection		gp_mid	-64.03	58.34	101	FED	Hell Creek
163114	occ	118		14517	Meniscoessus robustus	species	48076		Meniscoessus robustus		species	45847	Lancian		70.6	66	Alroy	2002	6294	Chordata	33815	Mammalia	36651	Multituberculata	39779	Cimolomyidae	39853	Meniscoessus	39832		Bug Creek West (Reworked)			-106.099998	47.799999	US	Montana	McCone	based on political unit	1	small collection		gp_mid	-64.03	58.34	101	FED	Hell Creek
163115	occ			14518	Essonodon browni	species	46330		Essonodon browni		species	46330	Lancian		70.6	66	Lehman	1984	2213	Chordata	33815	Mammalia	36651	Multituberculata	39779	Cimolomyidae	39853	Essonodon	39840		BUNM-77-675 (NMMNH L-929)		Alamo Wash (in part), Rick's Site	-108.048500	36.314800	US	New Mexico	San Juan	stated in text	4	small collection	T24N, R11W, sec 18, NE 1/4, NW 1/4; about 1.5 km SW of Ojo Alamo, = Rick's Site	gp_mid	-74.01	48.39	101	FED	Kirtland
163116	occ			14519	Mesodma formosa	species	48344		Mesodma formosa		species	46767	Lancian		70.6	66	Clemens	1964	1239	Chordata	33815	Mammalia	36651	Multituberculata	39779	Neoplagiaulacidae	67560	Mesodma	39815		Bushy Tailed Blowout		UCMP V-5711 (BTB locality)	-104.566704	43.150002	US	Wyoming	Niobrara	unpublished field data	2	small collection		gp_mid	-65.92	53.69	101		Lance
163117	occ			14519	Mesodma hensleighi	species	48346		Mesodma hensleighi		species	48346	Lancian		70.6	66	Novacek and Clemens	1977	2670	Chordata	33815	Mammalia	36651	Multituberculata	39779	Neoplagiaulacidae	67560	Mesodma	39815		Bushy Tailed Blowout		UCMP V-5711 (BTB locality)	-104.566704	43.150002	US	Wyoming	Niobrara	unpublished field data	2	small collection		gp_mid	-65.92	53.69	101		Lance
163118	occ			14519	Mesodma thompsoni	species	48351		Mesodma thompsoni		species	48351	Lancian		70.6	66	Clemens	1964	1239	Chordata	33815	Mammalia	36651	Multituberculata	39779	Neoplagiaulacidae	67560	Mesodma	39815		Bushy Tailed Blowout		UCMP V-5711 (BTB locality)	-104.566704	43.150002	US	Wyoming	Niobrara	unpublished field data	2	small collection		gp_mid	-65.92	53.69	101		Lance
163119	occ			14519	Cimexomys minor	species	45108		Cimexomys minor		species	45108	Lancian		70.6	66	Clemens	1973	1242	Chordata	33815	Mammalia	36651	Multituberculata	39779	NO_FAMILY_SPECIFIED	NF	Cimexomys	39784		Bushy Tailed Blowout		UCMP V-5711 (BTB locality)	-104.566704	43.150002	US	Wyoming	Niobrara	unpublished field data	2	small collection		gp_mid	-65.92	53.69	101		Lance
163120	occ			14519	Cimolodon nitidus	species	45122		Cimolodon nitidus		species	45122	Lancian		70.6	66	Clemens	1964	1239	Chordata	33815	Mammalia	36651	Multituberculata	39779	Cimolodontidae	39823	Cimolodon	39825		Bushy Tailed Blowout		UCMP V-5711 (BTB locality)	-104.566704	43.150002	US	Wyoming	Niobrara	unpublished field data	2	small collection		gp_mid	-65.92	53.69	101		Lance
163121	occ			14519	Cimolomys gracilis	species	45127		Cimolomys gracilis		species	45127	Lancian		70.6	66	Clemens	1964	1239	Chordata	33815	Mammalia	36651	Multituberculata	39779	Cimolomyidae	39853	Cimolomys	39855		Bushy Tailed Blowout		UCMP V-5711 (BTB locality)	-104.566704	43.150002	US	Wyoming	Niobrara	unpublished field data	2	small collection		gp_mid	-65.92	53.69	101		Lance
163122	occ			14519	Meniscoessus robustus	species	48076		Meniscoessus robustus		species	45847	Lancian		70.6	66	Clemens	1964	1239	Chordata	33815	Mammalia	36651	Multituberculata	39779	Cimolomyidae	39853	Meniscoessus	39832		Bushy Tailed Blowout		UCMP V-5711 (BTB locality)	-104.566704	43.150002	US	Wyoming	Niobrara	unpublished field data	2	small collection		gp_mid	-65.92	53.69	101		Lance
163123	occ			14519	Alphadon marshi	species	43921		Alphadon marshi		species	43921	Lancian		70.6	66	Clemens	1966	1241	Chordata	33815	Mammalia	36651	NO_ORDER_SPECIFIED	NO	Alphadontidae	67663	Alphadon	39947		Bushy Tailed Blowout		UCMP V-5711 (BTB locality)	-104.566704	43.150002	US	Wyoming	Niobrara	unpublished field data	2	small collection		gp_mid	-65.92	53.69	101		Lance
163124	occ	119		14519	Protalphadon lulli	species	50932		Protalphadon lulli		species	43920	Lancian		70.6	66	Clemens	1966	1241	Chordata	33815	Mammalia	36651	NO_ORDER_SPECIFIED	NO	NO_FAMILY_SPECIFIED	NF	Protalphadon	39985		Bushy Tailed Blowout		UCMP V-5711 (BTB locality)	-104.566704	43.150002	US	Wyoming	Niobrara	unpublished field data	2	small collection		gp_mid	-65.92	53.69	101		Lance
163125	occ	120		14519	Turgidodon rhaister	species	52541		Turgidodon rhaister		species	43925	Lancian		70.6	66	Clemens	1966	1241	Chordata	33815	Mammalia	36651	NO_ORDER_SPECIFIED	NO	Alphadontidae	67663	Turgidodon	39994		Bushy Tailed Blowout		UCMP V-5711 (BTB locality)	-104.566704	43.150002	US	Wyoming	Niobrara	unpublished field data	2	small collection		gp_mid	-65.92	53.69	101		Lance
163126	occ			14519	Glasbius n. sp. intricatus	species	46652		Glasbius intricatus		species	46652	Lancian		70.6	66	Clemens	1966	1241	Chordata	33815	Mammalia	36651	NO_ORDER_SPECIFIED	NO	Glasbiidae	39997	Glasbius	39998		Bushy Tailed Blowout		UCMP V-5711 (BTB locality)	-104.566704	43.150002	US	Wyoming	Niobrara	unpublished field data	2	small collection		gp_mid	-65.92	53.69	101		Lance
163127	occ			14519	Pediomys elegans	species	50063		Pediomys elegans		species	50063	Lancian		70.6	66	Clemens	1966	1241	Chordata	33815	Mammalia	36651	NO_ORDER_SPECIFIED	NO	Pediomyidae	209133	Pediomys	40001		Bushy Tailed Blowout		UCMP V-5711 (BTB locality)	-104.566704	43.150002	US	Wyoming	Niobrara	unpublished field data	2	small collection		gp_mid	-65.92	53.69	101		Lance
163128	occ			14519	Pediomys n. sp. cooki	species	50062	recombined as	Leptalestes cooki		species	50062	Lancian		70.6	66	Clemens	1966	1241	Chordata	33815	Mammalia	36651	NO_ORDER_SPECIFIED	NO	Pediomyidae	209133	Leptalestes	103961		Bushy Tailed Blowout		UCMP V-5711 (BTB locality)	-104.566704	43.150002	US	Wyoming	Niobrara	unpublished field data	2	small collection		gp_mid	-65.92	53.69	101		Lance
163129	occ			14519	Pediomys krejcii	species	50068	recombined as	Leptalestes krejcii		species	50068	Lancian		70.6	66	Clemens	1966	1241	Chordata	33815	Mammalia	36651	NO_ORDER_SPECIFIED	NO	Pediomyidae	209133	Leptalestes	103961		Bushy Tailed Blowout		UCMP V-5711 (BTB locality)	-104.566704	43.150002	US	Wyoming	Niobrara	unpublished field data	2	small collection		gp_mid	-65.92	53.69	101		Lance
163130	occ			14519	Pediomys hatcheri	species	50067	recombined as	Protolambda hatcheri		species	51058	Lancian		70.6	66	Clemens	1966	1241	Chordata	33815	Mammalia	36651	NO_ORDER_SPECIFIED	NO	Pediomyidae	209133	Protolambda	51057		Bushy Tailed Blowout		UCMP V-5711 (BTB locality)	-104.566704	43.150002	US	Wyoming	Niobrara	unpublished field data	2	small collection		gp_mid	-65.92	53.69	101		Lance
163131	occ			14519	Pediomys florencae	species	50066	recombined as	Protolambda florencae		species	50066	Lancian		70.6	66	Clemens	1966	1241	Chordata	33815	Mammalia	36651	NO_ORDER_SPECIFIED	NO	Pediomyidae	209133	Protolambda	51057		Bushy Tailed Blowout		UCMP V-5711 (BTB locality)	-104.566704	43.150002	US	Wyoming	Niobrara	unpublished field data	2	small collection		gp_mid	-65.92	53.69	101		Lance
163132	occ			14519	Didelphodon vorax	species	45711		Didelphodon vorax		species	45711	Lancian		70.6	66	Clemens	1966	1241	Chordata	33815	Mammalia	36651	NO_ORDER_SPECIFIED	NO	Stagodontidae	40004	Didelphodon	40007		Bushy Tailed Blowout		UCMP V-5711 (BTB locality)	-104.566704	43.150002	US	Wyoming	Niobrara	unpublished field data	2	small collection		gp_mid	-65.92	53.69	101		Lance
163133	occ			14519	Gypsonictops hypoconus	species	46754		Gypsonictops hypoconus		species	46754	Lancian		70.6	66	Clemens	1973	1242	Chordata	33815	Mammalia	36651	NO_ORDER_SPECIFIED	NO	Gypsonictopidae	40254	Gypsonictops	40255		Bushy Tailed Blowout		UCMP V-5711 (BTB locality)	-104.566704	43.150002	US	Wyoming	Niobrara	unpublished field data	2	small collection		gp_mid	-65.92	53.69	101		Lance
163134	occ			14519	Cimolestes incisus	species	45115		Cimolestes incisus		species	45115	Lancian		70.6	66	Clemens	1973	1242	Chordata	33815	Mammalia	36651	Cimolesta	40218	Cimolestidae	40231	Cimolestes	40235		Bushy Tailed Blowout		UCMP V-5711 (BTB locality)	-104.566704	43.150002	US	Wyoming	Niobrara	unpublished field data	2	small collection		gp_mid	-65.92	53.69	101		Lance
163135	occ			14519	Cimolestes n. sp. stirtoni	species	45120		Cimolestes stirtoni		species	45120	Lancian		70.6	66	Clemens	1973	1242	Chordata	33815	Mammalia	36651	Cimolesta	40218	Cimolestidae	40231	Cimolestes	40235		Bushy Tailed Blowout		UCMP V-5711 (BTB locality)	-104.566704	43.150002	US	Wyoming	Niobrara	unpublished field data	2	small collection		gp_mid	-65.92	53.69	101		Lance
163136	occ			14519	Cimolestes magnus	species	45117	recombined as	Altacreodus magnus		species	45117	Lancian		70.6	66	Clemens	1973	1242	Chordata	33815	Mammalia	36651	Creodonta	40902	NO_FAMILY_SPECIFIED	NF	Altacreodus	331292		Bushy Tailed Blowout		UCMP V-5711 (BTB locality)	-104.566704	43.150002	US	Wyoming	Niobrara	unpublished field data	2	small collection		gp_mid	-65.92	53.69	101		Lance
163137	occ			14519	Batodon tenuis	species	44482		Batodon tenuis		species	44482	Lancian		70.6	66	Clemens	1973	1242	Chordata	33815	Mammalia	36651	Cimolesta	40218	Cimolestidae	40231	Batodon	40393		Bushy Tailed Blowout		UCMP V-5711 (BTB locality)	-104.566704	43.150002	US	Wyoming	Niobrara	unpublished field data	2	small collection		gp_mid	-65.92	53.69	101		Lance
163138	occ			14520	Essonodon browni	species	46330		Essonodon browni		species	46330	Lancian		70.6	66	Archibald	1982	960	Chordata	33815	Mammalia	36651	Multituberculata	39779	Cimolomyidae	39853	Essonodon	39840		Clam Hollow		UCMP V-76138	-107.000000	47.599998	US	Montana	Garfield	based on political unit	1	small collection		gp_mid	-65.23	58.44	101	FED	Hell Creek
163139	occ			14521	Pediomys krejcii	species	50068	recombined as	Leptalestes krejcii		species	50068	Lancian		70.6	66	Archibald	1982	960	Chordata	33815	Mammalia	36651	NO_ORDER_SPECIFIED	NO	Pediomyidae	209133	Leptalestes	103961		Cole Anthill 2		UCMP V-76167	-106.650002	47.650002	US	Montana	Garfield	unpublished field data	2	small collection		gp_mid	-64.78	58.38	101	FED	Hell Creek
163140	occ			14522	Mesodma sp.	genus	39815		Mesodma		genus	39815	Lancian		70.6	66	Clemens	1964	1239	Chordata	33815	Mammalia	36651	Multituberculata	39779	Neoplagiaulacidae	67560	Mesodma	39815		Cow Creek Site 1		UCMP V-5621	-104.650002	43.250000	US	Wyoming	Niobrara	based on political unit	2	small collection		gp_mid	-65.94	53.81	101		Lance
163141	occ			14522	Cimolodon nitidus	species	45122		Cimolodon nitidus		species	45122	Lancian		70.6	66	Clemens	1964	1239	Chordata	33815	Mammalia	36651	Multituberculata	39779	Cimolodontidae	39823	Cimolodon	39825		Cow Creek Site 1		UCMP V-5621	-104.650002	43.250000	US	Wyoming	Niobrara	based on political unit	2	small collection		gp_mid	-65.94	53.81	101		Lance
163142	occ			14522	Glasbius intricatus	species	46652		Glasbius intricatus		species	46652	Lancian		70.6	66	Clemens	1966	1241	Chordata	33815	Mammalia	36651	NO_ORDER_SPECIFIED	NO	Glasbiidae	39997	Glasbius	39998		Cow Creek Site 1		UCMP V-5621	-104.650002	43.250000	US	Wyoming	Niobrara	based on political unit	2	small collection		gp_mid	-65.94	53.81	101		Lance
163143	occ			14522	Didelphodon vorax	species	45711		Didelphodon vorax		species	45711	Lancian		70.6	66	Clemens	1966	1241	Chordata	33815	Mammalia	36651	NO_ORDER_SPECIFIED	NO	Stagodontidae	40004	Didelphodon	40007		Cow Creek Site 1		UCMP V-5621	-104.650002	43.250000	US	Wyoming	Niobrara	based on political unit	2	small collection		gp_mid	-65.94	53.81	101		Lance
163144	occ			14522	Gypsonictops hypoconus	species	46754		Gypsonictops hypoconus		species	46754	Lancian		70.6	66	Clemens	1973	1242	Chordata	33815	Mammalia	36651	NO_ORDER_SPECIFIED	NO	Gypsonictopidae	40254	Gypsonictops	40255		Cow Creek Site 1		UCMP V-5621	-104.650002	43.250000	US	Wyoming	Niobrara	based on political unit	2	small collection		gp_mid	-65.94	53.81	101		Lance
163145	occ			14523	Mesodma thompsoni	species	48351		Mesodma thompsoni		species	48351	Lancian		70.6	66	Sloan and Van Valen	1965	3198	Chordata	33815	Mammalia	36651	Multituberculata	39779	Neoplagiaulacidae	67560	Mesodma	39815		Crooked Creek (Montana)			-107.000000	47.599998	US	Montana	Garfield	based on political unit	1			gp_mid	-65.23	58.44	101	FED	Hell Creek
163146	occ			14523	Cimolomys gracilis	species	45127		Cimolomys gracilis		species	45127	Lancian		70.6	66	Archibald	1982	960	Chordata	33815	Mammalia	36651	Multituberculata	39779	Cimolomyidae	39853	Cimolomys	39855		Crooked Creek (Montana)			-107.000000	47.599998	US	Montana	Garfield	based on political unit	1			gp_mid	-65.23	58.44	101	FED	Hell Creek
163147	occ			14523	Meniscoessus robustus	species	48076		Meniscoessus robustus		species	45847	Lancian		70.6	66	Archibald	1982	960	Chordata	33815	Mammalia	36651	Multituberculata	39779	Cimolomyidae	39853	Meniscoessus	39832		Crooked Creek (Montana)			-107.000000	47.599998	US	Montana	Garfield	based on political unit	1			gp_mid	-65.23	58.44	101	FED	Hell Creek
163148	occ			14523	Essonodon browni	species	46330		Essonodon browni		species	46330	Lancian		70.6	66	Sloan and Van Valen	1965	3198	Chordata	33815	Mammalia	36651	Multituberculata	39779	Cimolomyidae	39853	Essonodon	39840		Crooked Creek (Montana)			-107.000000	47.599998	US	Montana	Garfield	based on political unit	1			gp_mid	-65.23	58.44	101	FED	Hell Creek
163149	occ			14523	Didelphodon vorax	species	45711		Didelphodon vorax		species	45711	Lancian		70.6	66	Sloan and Van Valen	1965	3198	Chordata	33815	Mammalia	36651	NO_ORDER_SPECIFIED	NO	Stagodontidae	40004	Didelphodon	40007		Crooked Creek (Montana)			-107.000000	47.599998	US	Montana	Garfield	based on political unit	1			gp_mid	-65.23	58.44	101	FED	Hell Creek
163150	occ			14523	Pediomys hatcheri	species	50067	recombined as	Protolambda hatcheri		species	51058	Lancian		70.6	66	Sloan and Van Valen	1965	3198	Chordata	33815	Mammalia	36651	NO_ORDER_SPECIFIED	NO	Pediomyidae	209133	Protolambda	51057		Crooked Creek (Montana)			-107.000000	47.599998	US	Montana	Garfield	based on political unit	1			gp_mid	-65.23	58.44	101	FED	Hell Creek
163151	occ			14523	Pediomys cooki	species	50062	recombined as	Leptalestes cooki		species	50062	Lancian		70.6	66	Archibald	1982	960	Chordata	33815	Mammalia	36651	NO_ORDER_SPECIFIED	NO	Pediomyidae	209133	Leptalestes	103961		Crooked Creek (Montana)			-107.000000	47.599998	US	Montana	Garfield	based on political unit	1			gp_mid	-65.23	58.44	101	FED	Hell Creek
163152	occ			14524	Cimolodon nitidus	species	45122		Cimolodon nitidus		species	45122	Lancian		70.6	66	Clemens	1964	1239	Chordata	33815	Mammalia	36651	Multituberculata	39779	Cimolodontidae	39823	Cimolodon	39825		Curiosity Point		UCMP V-5623	-104.566704	43.216702	US	Wyoming	Niobrara	unpublished field data	4	small collection		gp_mid	-65.87	53.75	101		Lance
163153	occ			14524	Cimolomys gracilis	species	45127		Cimolomys gracilis		species	45127	Lancian		70.6	66	Clemens	1964	1239	Chordata	33815	Mammalia	36651	Multituberculata	39779	Cimolomyidae	39853	Cimolomys	39855		Curiosity Point		UCMP V-5623	-104.566704	43.216702	US	Wyoming	Niobrara	unpublished field data	4	small collection		gp_mid	-65.87	53.75	101		Lance
163154	occ			14524	Meniscoessus robustus	species	48076		Meniscoessus robustus		species	45847	Lancian		70.6	66	Clemens	1964	1239	Chordata	33815	Mammalia	36651	Multituberculata	39779	Cimolomyidae	39853	Meniscoessus	39832		Curiosity Point		UCMP V-5623	-104.566704	43.216702	US	Wyoming	Niobrara	unpublished field data	4	small collection		gp_mid	-65.87	53.75	101		Lance
163155	occ			14524	Didelphodon vorax	species	45711		Didelphodon vorax		species	45711	Lancian		70.6	66	Clemens	1966	1241	Chordata	33815	Mammalia	36651	NO_ORDER_SPECIFIED	NO	Stagodontidae	40004	Didelphodon	40007		Curiosity Point		UCMP V-5623	-104.566704	43.216702	US	Wyoming	Niobrara	unpublished field data	4	small collection		gp_mid	-65.87	53.75	101		Lance
163156	occ			14524	Gypsonictops hypoconus	species	46754		Gypsonictops hypoconus		species	46754	Lancian		70.6	66	Clemens	1973	1242	Chordata	33815	Mammalia	36651	NO_ORDER_SPECIFIED	NO	Gypsonictopidae	40254	Gypsonictops	40255		Curiosity Point		UCMP V-5623	-104.566704	43.216702	US	Wyoming	Niobrara	unpublished field data	4	small collection		gp_mid	-65.87	53.75	101		Lance
163157	occ			14525	Meniscoessus robustus	species	48076		Meniscoessus robustus		species	45847	Lancian		70.6	66	Archibald	1982	960	Chordata	33815	Mammalia	36651	Multituberculata	39779	Cimolomyidae	39853	Meniscoessus	39832		Dry Fork Coulee		UCMP V-73103	-106.983299	47.516701	US	Montana	Garfield	unpublished field data	4	small collection		gp_mid	-65.28	58.36	101	FED	Hell Creek
163158	occ			14525	Didelphodon vorax	species	45711		Didelphodon vorax		species	45711	Lancian		70.6	66	Archibald	1982	960	Chordata	33815	Mammalia	36651	NO_ORDER_SPECIFIED	NO	Stagodontidae	40004	Didelphodon	40007		Dry Fork Coulee		UCMP V-73103	-106.983299	47.516701	US	Montana	Garfield	unpublished field data	4	small collection		gp_mid	-65.28	58.36	101	FED	Hell Creek
163159	occ			14526	Cimolomys gracilis	species	45127		Cimolomys gracilis		species	45127	Lancian		70.6	66	Gingerich et al.	1980	6201	Chordata	33815	Mammalia	36651	Multituberculata	39779	Cimolomyidae	39853	Cimolomys	39855		Dumbbell Hill, Silver Tip Gulch			-108.853798	44.935799	US	Wyoming	Park	stated in text	4	outcrop	Little Polecat Dome/Anticline, Big Horn Basin; Silver Tip Gulch, Park Co.; SW 1/4, SE 1/4, sec 7, T57N, R99W	gp_mid	-69.53	56.59	101	FED	Lance
163160	occ			14526	Mesodma formosa	species	48344		Mesodma formosa		species	46767	Lancian		70.6	66	Gingerich et al.	1980	6201	Chordata	33815	Mammalia	36651	Multituberculata	39779	Neoplagiaulacidae	67560	Mesodma	39815		Dumbbell Hill, Silver Tip Gulch			-108.853798	44.935799	US	Wyoming	Park	stated in text	4	outcrop	Little Polecat Dome/Anticline, Big Horn Basin; Silver Tip Gulch, Park Co.; SW 1/4, SE 1/4, sec 7, T57N, R99W	gp_mid	-69.53	56.59	101	FED	Lance
163161	occ	121		14526	Cimolodonta indet.	suborder	57341		Cimolodonta		suborder	57341	Lancian		70.6	66	Alroy	2002	6294	Chordata	33815	Mammalia	36651	Multituberculata	39779						Dumbbell Hill, Silver Tip Gulch			-108.853798	44.935799	US	Wyoming	Park	stated in text	4	outcrop	Little Polecat Dome/Anticline, Big Horn Basin; Silver Tip Gulch, Park Co.; SW 1/4, SE 1/4, sec 7, T57N, R99W	gp_mid	-69.53	56.59	101	FED	Lance
163162	occ			14526	Cimolodon nitidus	species	45122		Cimolodon nitidus		species	45122	Lancian		70.6	66	Gingerich et al.	1980	6201	Chordata	33815	Mammalia	36651	Multituberculata	39779	Cimolodontidae	39823	Cimolodon	39825		Dumbbell Hill, Silver Tip Gulch			-108.853798	44.935799	US	Wyoming	Park	stated in text	4	outcrop	Little Polecat Dome/Anticline, Big Horn Basin; Silver Tip Gulch, Park Co.; SW 1/4, SE 1/4, sec 7, T57N, R99W	gp_mid	-69.53	56.59	101	FED	Lance
163163	occ			14526	Alphadon cf. marshi	species	43921		Alphadon marshi		species	43921	Lancian		70.6	66	Gingerich et al.	1980	6201	Chordata	33815	Mammalia	36651	NO_ORDER_SPECIFIED	NO	Alphadontidae	67663	Alphadon	39947		Dumbbell Hill, Silver Tip Gulch			-108.853798	44.935799	US	Wyoming	Park	stated in text	4	outcrop	Little Polecat Dome/Anticline, Big Horn Basin; Silver Tip Gulch, Park Co.; SW 1/4, SE 1/4, sec 7, T57N, R99W	gp_mid	-69.53	56.59	101	FED	Lance
163164	occ			14527	Mesodma thompsoni	species	48351		Mesodma thompsoni		species	48351	Lancian		70.6	66	Clemens	1964	1239	Chordata	33815	Mammalia	36651	Multituberculata	39779	Neoplagiaulacidae	67560	Mesodma	39815		Dwarf Lighthouse (UCMP V-5622)			-104.500000	43.000000	US	Wyoming	Niobrara	based on political unit	1	small collection		gp_mid	-65.95	53.53	101		Lance
163165	occ			14527	Cimolodon nitidus	species	45122		Cimolodon nitidus		species	45122	Lancian		70.6	66	Clemens	1964	1239	Chordata	33815	Mammalia	36651	Multituberculata	39779	Cimolodontidae	39823	Cimolodon	39825		Dwarf Lighthouse (UCMP V-5622)			-104.500000	43.000000	US	Wyoming	Niobrara	based on political unit	1	small collection		gp_mid	-65.95	53.53	101		Lance
163166	occ			14527	Cimolomys gracilis	species	45127		Cimolomys gracilis		species	45127	Lancian		70.6	66	Clemens	1964	1239	Chordata	33815	Mammalia	36651	Multituberculata	39779	Cimolomyidae	39853	Cimolomys	39855		Dwarf Lighthouse (UCMP V-5622)			-104.500000	43.000000	US	Wyoming	Niobrara	based on political unit	1	small collection		gp_mid	-65.95	53.53	101		Lance
163167	occ			14527	Meniscoessus robustus	species	48076		Meniscoessus robustus		species	45847	Lancian		70.6	66	Clemens	1964	1239	Chordata	33815	Mammalia	36651	Multituberculata	39779	Cimolomyidae	39853	Meniscoessus	39832		Dwarf Lighthouse (UCMP V-5622)			-104.500000	43.000000	US	Wyoming	Niobrara	based on political unit	1	small collection		gp_mid	-65.95	53.53	101		Lance
163168	occ			14527	Pediomys hatcheri	species	50067	recombined as	Protolambda hatcheri		species	51058	Lancian		70.6	66	Clemens	1966	1241	Chordata	33815	Mammalia	36651	NO_ORDER_SPECIFIED	NO	Pediomyidae	209133	Protolambda	51057		Dwarf Lighthouse (UCMP V-5622)			-104.500000	43.000000	US	Wyoming	Niobrara	based on political unit	1	small collection		gp_mid	-65.95	53.53	101		Lance
163169	occ			14527	Pediomys florencae	species	50066	recombined as	Protolambda florencae		species	50066	Lancian		70.6	66	Clemens	1966	1241	Chordata	33815	Mammalia	36651	NO_ORDER_SPECIFIED	NO	Pediomyidae	209133	Protolambda	51057		Dwarf Lighthouse (UCMP V-5622)			-104.500000	43.000000	US	Wyoming	Niobrara	based on political unit	1	small collection		gp_mid	-65.95	53.53	101		Lance
163170	occ			14527	Gypsonictops hypoconus	species	46754		Gypsonictops hypoconus		species	46754	Lancian		70.6	66	Clemens	1973	1242	Chordata	33815	Mammalia	36651	NO_ORDER_SPECIFIED	NO	Gypsonictopidae	40254	Gypsonictops	40255		Dwarf Lighthouse (UCMP V-5622)			-104.500000	43.000000	US	Wyoming	Niobrara	based on political unit	1	small collection		gp_mid	-65.95	53.53	101		Lance
163171	occ			14528	Pediomys elegans	species	50063		Pediomys elegans		species	50063	Lancian		70.6	66	Lofgren	1995	2255	Chordata	33815	Mammalia	36651	NO_ORDER_SPECIFIED	NO	Pediomyidae	209133	Pediomys	40001		Eagle High (Reworked)		UCMP V-87051 (in part)	-106.099998	47.799999	US	Montana	McCone	based on political unit	1	small collection		gp_mid	-64.03	58.34	101	FED	Hell Creek
163172	occ			14528	Gypsonictops illuminatus	species	46755		Gypsonictops illuminatus		species	46755	Lancian		70.6	66	Lofgren	1995	2255	Chordata	33815	Mammalia	36651	NO_ORDER_SPECIFIED	NO	Gypsonictopidae	40254	Gypsonictops	40255		Eagle High (Reworked)		UCMP V-87051 (in part)	-106.099998	47.799999	US	Montana	McCone	based on political unit	1	small collection		gp_mid	-64.03	58.34	101	FED	Hell Creek
163173	occ			14529	Pediomys elegans	species	50063		Pediomys elegans		species	50063	Lancian		70.6	66	Lofgren	1995	2255	Chordata	33815	Mammalia	36651	NO_ORDER_SPECIFIED	NO	Pediomyidae	209133	Pediomys	40001		Eagle Nest Channel 1 (Reworked)		UCMP V-87028 (in part)	-106.099998	47.799999	US	Montana	McCone	based on political unit	1	small collection		gp_mid	-64.03	58.34	101	FED	Hell Creek
163174	occ			14530	Didelphodon vorax	species	45711		Didelphodon vorax		species	45711	Lancian		70.6	66	Lofgren	1995	2255	Chordata	33815	Mammalia	36651	NO_ORDER_SPECIFIED	NO	Stagodontidae	40004	Didelphodon	40007		Eagle Nest Channel 2 (Reworked)		UCMP V-87029 (in part)	-106.099998	47.799999	US	Montana	McCone	based on political unit	1	small collection		gp_mid	-64.03	58.34	101	FED	Hell Creek
163175	occ			14531	Pediomys elegans	species	50063		Pediomys elegans		species	50063	Lancian		70.6	66	Lofgren	1995	2255	Chordata	33815	Mammalia	36651	NO_ORDER_SPECIFIED	NO	Pediomyidae	209133	Pediomys	40001		Eagle South (Reworked)		UCMP V-87052 (in part)	-106.099998	47.799999	US	Montana	McCone	based on political unit	1	small collection		gp_mid	-64.03	58.34	101	FED	Hell Creek
163176	occ	122		14531	Turgidodon rhaister	species	52541		Turgidodon rhaister		species	43925	Lancian		70.6	66	Alroy	2002	6294	Chordata	33815	Mammalia	36651	NO_ORDER_SPECIFIED	NO	Alphadontidae	67663	Turgidodon	39994		Eagle South (Reworked)		UCMP V-87052 (in part)	-106.099998	47.799999	US	Montana	McCone	based on political unit	1	small collection		gp_mid	-64.03	58.34	101	FED	Hell Creek
163177	occ			14532	Cimolestes magnus	species	45117	recombined as	Altacreodus magnus		species	45117	Lancian		70.6	66	Clemens	1973	1242	Chordata	33815	Mammalia	36651	Creodonta	40902	NO_FAMILY_SPECIFIED	NF	Altacreodus	331292		Ekalaka			-104.500000	46.299999	US	Montana	Fallon	based on political unit	1			gp_mid	-63.48	56.51	101		Hell Creek
163178	occ	123		14532	Meniscoessus robustus	species	48076		Meniscoessus robustus		species	45847	Lancian		70.6	66	Alroy	2002	6294	Chordata	33815	Mammalia	36651	Multituberculata	39779	Cimolomyidae	39853	Meniscoessus	39832		Ekalaka			-104.500000	46.299999	US	Montana	Fallon	based on political unit	1			gp_mid	-63.48	56.51	101		Hell Creek
163179	occ			14533	Mesodma thompsoni	species	48351		Mesodma thompsoni		species	48351	Lancian		70.6	66	Archibald	1982	960	Chordata	33815	Mammalia	36651	Multituberculata	39779	Neoplagiaulacidae	67560	Mesodma	39815		Engdahl Anthills 1		UCMP V-72212	-107.099998	47.566700	US	Montana	Garfield	unpublished field data	4	small collection		gp_mid	-65.37	58.44	101		Hell Creek
163180	occ			14533	Cimolodon nitidus	species	45122		Cimolodon nitidus		species	45122	Lancian		70.6	66	Archibald	1982	960	Chordata	33815	Mammalia	36651	Multituberculata	39779	Cimolodontidae	39823	Cimolodon	39825		Engdahl Anthills 1		UCMP V-72212	-107.099998	47.566700	US	Montana	Garfield	unpublished field data	4	small collection		gp_mid	-65.37	58.44	101		Hell Creek
163181	occ	124		14533	Alphadon sp.	genus	39947		Alphadon		genus	39947	Lancian		70.6	66	Alroy	2002	6294	Chordata	33815	Mammalia	36651	NO_ORDER_SPECIFIED	NO	Alphadontidae	67663	Alphadon	39947		Engdahl Anthills 1		UCMP V-72212	-107.099998	47.566700	US	Montana	Garfield	unpublished field data	4	small collection		gp_mid	-65.37	58.44	101		Hell Creek
163182	occ			14533	Glasbius twitchelli	species	46653		Glasbius twitchelli		species	46653	Lancian		70.6	66	Archibald	1982	960	Chordata	33815	Mammalia	36651	NO_ORDER_SPECIFIED	NO	Glasbiidae	39997	Glasbius	39998		Engdahl Anthills 1		UCMP V-72212	-107.099998	47.566700	US	Montana	Garfield	unpublished field data	4	small collection		gp_mid	-65.37	58.44	101		Hell Creek
163183	occ			14533	Didelphodon vorax	species	45711		Didelphodon vorax		species	45711	Lancian		70.6	66	Archibald	1982	960	Chordata	33815	Mammalia	36651	NO_ORDER_SPECIFIED	NO	Stagodontidae	40004	Didelphodon	40007		Engdahl Anthills 1		UCMP V-72212	-107.099998	47.566700	US	Montana	Garfield	unpublished field data	4	small collection		gp_mid	-65.37	58.44	101		Hell Creek
163184	occ			14533	Gypsonictops cf. illuminatus	species	46755		Gypsonictops illuminatus		species	46755	Lancian		70.6	66	Archibald	1982	960	Chordata	33815	Mammalia	36651	NO_ORDER_SPECIFIED	NO	Gypsonictopidae	40254	Gypsonictops	40255		Engdahl Anthills 1		UCMP V-72212	-107.099998	47.566700	US	Montana	Garfield	unpublished field data	4	small collection		gp_mid	-65.37	58.44	101		Hell Creek
163185	occ			14534	Mesodma thompsoni	species	48351		Mesodma thompsoni		species	48351	Lancian		70.6	66	Archibald	1982	960	Chordata	33815	Mammalia	36651	Multituberculata	39779	Neoplagiaulacidae	67560	Mesodma	39815		Engdahl Anthills 2		UCMP V-73076	-107.099998	47.566700	US	Montana	Garfield	unpublished field data	4	small collection		gp_mid	-65.37	58.44	101		Hell Creek	Montana
163186	occ			14534	Meniscoessus robustus	species	48076		Meniscoessus robustus		species	45847	Lancian		70.6	66	Archibald	1982	960	Chordata	33815	Mammalia	36651	Multituberculata	39779	Cimolomyidae	39853	Meniscoessus	39832		Engdahl Anthills 2		UCMP V-73076	-107.099998	47.566700	US	Montana	Garfield	unpublished field data	4	small collection		gp_mid	-65.37	58.44	101		Hell Creek	Montana
163187	occ			14534	Essonodon browni	species	46330		Essonodon browni		species	46330	Lancian		70.6	66	Archibald	1982	960	Chordata	33815	Mammalia	36651	Multituberculata	39779	Cimolomyidae	39853	Essonodon	39840		Engdahl Anthills 2		UCMP V-73076	-107.099998	47.566700	US	Montana	Garfield	unpublished field data	4	small collection		gp_mid	-65.37	58.44	101		Hell Creek	Montana
163188	occ			14534	Pediomys hatcheri	species	50067	recombined as	Protolambda hatcheri		species	51058	Lancian		70.6	66	Archibald	1982	960	Chordata	33815	Mammalia	36651	NO_ORDER_SPECIFIED	NO	Pediomyidae	209133	Protolambda	51057		Engdahl Anthills 2		UCMP V-73076	-107.099998	47.566700	US	Montana	Garfield	unpublished field data	4	small collection		gp_mid	-65.37	58.44	101		Hell Creek	Montana
163189	occ			14534	Gypsonictops cf. illuminatus	species	46755		Gypsonictops illuminatus		species	46755	Lancian		70.6	66	Archibald	1982	960	Chordata	33815	Mammalia	36651	NO_ORDER_SPECIFIED	NO	Gypsonictopidae	40254	Gypsonictops	40255		Engdahl Anthills 2		UCMP V-73076	-107.099998	47.566700	US	Montana	Garfield	unpublished field data	4	small collection		gp_mid	-65.37	58.44	101		Hell Creek	Montana
163190	occ			14535	Cimolodon nitidus	species	45122		Cimolodon nitidus		species	45122	Lancian		70.6	66	Archibald	1982	960	Chordata	33815	Mammalia	36651	Multituberculata	39779	Cimolodontidae	39823	Cimolodon	39825		Engdahl Anthills 3		UCMP V-73077	-107.099998	47.549999	US	Montana	Garfield	unpublished field data	2	small collection		gp_mid	-65.39	58.43	101		Hell Creek	Montana
163191	occ	125		14535	Alphadon sp.	genus	39947		Alphadon		genus	39947	Lancian		70.6	66	Alroy	2002	6294	Chordata	33815	Mammalia	36651	NO_ORDER_SPECIFIED	NO	Alphadontidae	67663	Alphadon	39947		Engdahl Anthills 3		UCMP V-73077	-107.099998	47.549999	US	Montana	Garfield	unpublished field data	2	small collection		gp_mid	-65.39	58.43	101		Hell Creek	Montana
163192	occ			14535	Glasbius twitchelli	species	46653		Glasbius twitchelli		species	46653	Lancian		70.6	66	Archibald	1982	960	Chordata	33815	Mammalia	36651	NO_ORDER_SPECIFIED	NO	Glasbiidae	39997	Glasbius	39998		Engdahl Anthills 3		UCMP V-73077	-107.099998	47.549999	US	Montana	Garfield	unpublished field data	2	small collection		gp_mid	-65.39	58.43	101		Hell Creek	Montana
163193	occ			14535	Gypsonictops cf. illuminatus	species	46755		Gypsonictops illuminatus		species	46755	Lancian		70.6	66	Archibald	1982	960	Chordata	33815	Mammalia	36651	NO_ORDER_SPECIFIED	NO	Gypsonictopidae	40254	Gypsonictops	40255		Engdahl Anthills 3		UCMP V-73077	-107.099998	47.549999	US	Montana	Garfield	unpublished field data	2	small collection		gp_mid	-65.39	58.43	101		Hell Creek	Montana
163194	occ			14536	Mesodma thompsoni	species	48351		Mesodma thompsoni		species	48351	Lancian		70.6	66	Archibald	1982	960	Chordata	33815	Mammalia	36651	Multituberculata	39779	Neoplagiaulacidae	67560	Mesodma	39815		Engdahl Anthills 4		UCMP V-73078	-107.099998	47.566700	US	Montana	Garfield	unpublished field data	4	small collection		gp_mid	-65.37	58.44	101		Hell Creek	Montana
163195	occ	126		14536	Alphadon sp.	genus	39947		Alphadon		genus	39947	Lancian		70.6	66	Alroy	2002	6294	Chordata	33815	Mammalia	36651	NO_ORDER_SPECIFIED	NO	Alphadontidae	67663	Alphadon	39947		Engdahl Anthills 4		UCMP V-73078	-107.099998	47.566700	US	Montana	Garfield	unpublished field data	4	small collection		gp_mid	-65.37	58.44	101		Hell Creek	Montana
163196	occ			14536	Glasbius twitchelli	species	46653		Glasbius twitchelli		species	46653	Lancian		70.6	66	Archibald	1982	960	Chordata	33815	Mammalia	36651	NO_ORDER_SPECIFIED	NO	Glasbiidae	39997	Glasbius	39998		Engdahl Anthills 4		UCMP V-73078	-107.099998	47.566700	US	Montana	Garfield	unpublished field data	4	small collection		gp_mid	-65.37	58.44	101		Hell Creek	Montana
163197	occ			14536	Pediomys elegans	species	50063		Pediomys elegans		species	50063	Lancian		70.6	66	Archibald	1982	960	Chordata	33815	Mammalia	36651	NO_ORDER_SPECIFIED	NO	Pediomyidae	209133	Pediomys	40001		Engdahl Anthills 4		UCMP V-73078	-107.099998	47.566700	US	Montana	Garfield	unpublished field data	4	small collection		gp_mid	-65.37	58.44	101		Hell Creek	Montana
163198	occ			14536	Gypsonictops cf. illuminatus	species	46755		Gypsonictops illuminatus		species	46755	Lancian		70.6	66	Archibald	1982	960	Chordata	33815	Mammalia	36651	NO_ORDER_SPECIFIED	NO	Gypsonictopidae	40254	Gypsonictops	40255		Engdahl Anthills 4		UCMP V-73078	-107.099998	47.566700	US	Montana	Garfield	unpublished field data	4	small collection		gp_mid	-65.37	58.44	101		Hell Creek	Montana
163199	occ			14537	Meniscoessus robustus ?	species	48076		Meniscoessus robustus		species	45847	Lancian		70.6	66	Wilson	1983	3705	Chordata	33815	Mammalia	36651	Multituberculata	39779	Cimolomyidae	39853	Meniscoessus	39832		Eureka Quarry, SDSM loc. V637			-103.099998	45.500000	US	South Dakota	Harding	based on political unit	1	small collection	14 mi. SW of Buffalo, near top of Jump Off Bluffs	gp_mid	-62.55	55.37	101		Hell Creek	Montana
163200	occ			14537	Mesodma thompsoni	species	48351		Mesodma thompsoni		species	48351	Lancian		70.6	66	Wilson	1983	3705	Chordata	33815	Mammalia	36651	Multituberculata	39779	Neoplagiaulacidae	67560	Mesodma	39815		Eureka Quarry, SDSM loc. V637			-103.099998	45.500000	US	South Dakota	Harding	based on political unit	1	small collection	14 mi. SW of Buffalo, near top of Jump Off Bluffs	gp_mid	-62.55	55.37	101		Hell Creek	Montana
163201	occ			14537	Mesodma hensleighi ?	species	48346		Mesodma hensleighi		species	48346	Lancian		70.6	66	Wilson	1983	3705	Chordata	33815	Mammalia	36651	Multituberculata	39779	Neoplagiaulacidae	67560	Mesodma	39815		Eureka Quarry, SDSM loc. V637			-103.099998	45.500000	US	South Dakota	Harding	based on political unit	1	small collection	14 mi. SW of Buffalo, near top of Jump Off Bluffs	gp_mid	-62.55	55.37	101		Hell Creek	Montana
163202	occ			14537	Mesodma formosa	species	48344		Mesodma formosa		species	46767	Lancian		70.6	66	Wilson	1983	3705	Chordata	33815	Mammalia	36651	Multituberculata	39779	Neoplagiaulacidae	67560	Mesodma	39815		Eureka Quarry, SDSM loc. V637			-103.099998	45.500000	US	South Dakota	Harding	based on political unit	1	small collection	14 mi. SW of Buffalo, near top of Jump Off Bluffs	gp_mid	-62.55	55.37	101		Hell Creek	Montana
163203	occ			14537	Cimolomys gracilis ?	species	45127		Cimolomys gracilis		species	45127	Lancian		70.6	66	Wilson	1983	3705	Chordata	33815	Mammalia	36651	Multituberculata	39779	Cimolomyidae	39853	Cimolomys	39855		Eureka Quarry, SDSM loc. V637			-103.099998	45.500000	US	South Dakota	Harding	based on political unit	1	small collection	14 mi. SW of Buffalo, near top of Jump Off Bluffs	gp_mid	-62.55	55.37	101		Hell Creek	Montana
163204	occ			14537	Cimolodon nitidus ?	species	45122		Cimolodon nitidus		species	45122	Lancian		70.6	66	Wilson	1983	3705	Chordata	33815	Mammalia	36651	Multituberculata	39779	Cimolodontidae	39823	Cimolodon	39825		Eureka Quarry, SDSM loc. V637			-103.099998	45.500000	US	South Dakota	Harding	based on political unit	1	small collection	14 mi. SW of Buffalo, near top of Jump Off Bluffs	gp_mid	-62.55	55.37	101		Hell Creek	Montana
163205	occ	127		14537	Peradectidae indet.	unranked clade	96592		Peradectidae		unranked clade	96592	Lancian		70.6	66	Alroy	2002	6294	Chordata	33815	Mammalia	36651			Peradectidae	96592				Eureka Quarry, SDSM loc. V637			-103.099998	45.500000	US	South Dakota	Harding	based on political unit	1	small collection	14 mi. SW of Buffalo, near top of Jump Off Bluffs	gp_mid	-62.55	55.37	101		Hell Creek	Montana
163206	occ			14537	Pediomys hatcheri	species	50067	recombined as	Protolambda hatcheri		species	51058	Lancian		70.6	66	Wilson	1983	3705	Chordata	33815	Mammalia	36651	NO_ORDER_SPECIFIED	NO	Pediomyidae	209133	Protolambda	51057		Eureka Quarry, SDSM loc. V637			-103.099998	45.500000	US	South Dakota	Harding	based on political unit	1	small collection	14 mi. SW of Buffalo, near top of Jump Off Bluffs	gp_mid	-62.55	55.37	101		Hell Creek	Montana
163207	occ			14537	Pediomys elegans	species	50063		Pediomys elegans		species	50063	Lancian		70.6	66	Wilson	1983	3705	Chordata	33815	Mammalia	36651	NO_ORDER_SPECIFIED	NO	Pediomyidae	209133	Pediomys	40001		Eureka Quarry, SDSM loc. V637			-103.099998	45.500000	US	South Dakota	Harding	based on political unit	1	small collection	14 mi. SW of Buffalo, near top of Jump Off Bluffs	gp_mid	-62.55	55.37	101		Hell Creek	Montana
163208	occ			14537	Pediomys florencae	species	50066	recombined as	Protolambda florencae		species	50066	Lancian		70.6	66	Wilson	1983	3705	Chordata	33815	Mammalia	36651	NO_ORDER_SPECIFIED	NO	Pediomyidae	209133	Protolambda	51057		Eureka Quarry, SDSM loc. V637			-103.099998	45.500000	US	South Dakota	Harding	based on political unit	1	small collection	14 mi. SW of Buffalo, near top of Jump Off Bluffs	gp_mid	-62.55	55.37	101		Hell Creek	Montana
163209	occ			14537	Didelphodon cf. vorax	species	45711		Didelphodon vorax		species	45711	Lancian		70.6	66	Wilson	1983	3705	Chordata	33815	Mammalia	36651	NO_ORDER_SPECIFIED	NO	Stagodontidae	40004	Didelphodon	40007		Eureka Quarry, SDSM loc. V637			-103.099998	45.500000	US	South Dakota	Harding	based on political unit	1	small collection	14 mi. SW of Buffalo, near top of Jump Off Bluffs	gp_mid	-62.55	55.37	101		Hell Creek	Montana
163210	occ			14537	Gypsonictops hypoconus	species	46754		Gypsonictops hypoconus		species	46754	Lancian		70.6	66	Wilson	1983	3705	Chordata	33815	Mammalia	36651	NO_ORDER_SPECIFIED	NO	Gypsonictopidae	40254	Gypsonictops	40255		Eureka Quarry, SDSM loc. V637			-103.099998	45.500000	US	South Dakota	Harding	based on political unit	1	small collection	14 mi. SW of Buffalo, near top of Jump Off Bluffs	gp_mid	-62.55	55.37	101		Hell Creek	Montana
163211	occ	128		14538	Mesodma sp.	genus	39815		Mesodma		genus	39815	Lancian		70.6	66	Alroy	2002	6294	Chordata	33815	Mammalia	36651	Multituberculata	39779	Neoplagiaulacidae	67560	Mesodma	39815		False Disciple Point		UCMP V-5817	-104.533302	43.166698	US	Wyoming	Niobrara	unpublished field data	4	small collection		gp_mid	-65.87	53.70	101		Lance
163212	occ			14538	Mesodma thompsoni	species	48351		Mesodma thompsoni		species	48351	Lancian		70.6	66	Clemens	1964	1239	Chordata	33815	Mammalia	36651	Multituberculata	39779	Neoplagiaulacidae	67560	Mesodma	39815		False Disciple Point		UCMP V-5817	-104.533302	43.166698	US	Wyoming	Niobrara	unpublished field data	4	small collection		gp_mid	-65.87	53.70	101		Lance
163213	occ			14538	Cimolodon nitidus	species	45122		Cimolodon nitidus		species	45122	Lancian		70.6	66	Clemens	1964	1239	Chordata	33815	Mammalia	36651	Multituberculata	39779	Cimolodontidae	39823	Cimolodon	39825		False Disciple Point		UCMP V-5817	-104.533302	43.166698	US	Wyoming	Niobrara	unpublished field data	4	small collection		gp_mid	-65.87	53.70	101		Lance
163214	occ			14538	Cimolomys gracilis	species	45127		Cimolomys gracilis		species	45127	Lancian		70.6	66	Clemens	1964	1239	Chordata	33815	Mammalia	36651	Multituberculata	39779	Cimolomyidae	39853	Cimolomys	39855		False Disciple Point		UCMP V-5817	-104.533302	43.166698	US	Wyoming	Niobrara	unpublished field data	4	small collection		gp_mid	-65.87	53.70	101		Lance
163215	occ			14538	Meniscoessus robustus	species	48076		Meniscoessus robustus		species	45847	Lancian		70.6	66	Clemens	1964	1239	Chordata	33815	Mammalia	36651	Multituberculata	39779	Cimolomyidae	39853	Meniscoessus	39832		False Disciple Point		UCMP V-5817	-104.533302	43.166698	US	Wyoming	Niobrara	unpublished field data	4	small collection		gp_mid	-65.87	53.70	101		Lance
163216	occ			14538	Alphadon marshi	species	43921		Alphadon marshi		species	43921	Lancian		70.6	66	Clemens	1966	1241	Chordata	33815	Mammalia	36651	NO_ORDER_SPECIFIED	NO	Alphadontidae	67663	Alphadon	39947		False Disciple Point		UCMP V-5817	-104.533302	43.166698	US	Wyoming	Niobrara	unpublished field data	4	small collection		gp_mid	-65.87	53.70	101		Lance
163217	occ			14538	Pediomys cooki	species	50062	recombined as	Leptalestes cooki		species	50062	Lancian		70.6	66	Clemens	1966	1241	Chordata	33815	Mammalia	36651	NO_ORDER_SPECIFIED	NO	Pediomyidae	209133	Leptalestes	103961		False Disciple Point		UCMP V-5817	-104.533302	43.166698	US	Wyoming	Niobrara	unpublished field data	4	small collection		gp_mid	-65.87	53.70	101		Lance
163218	occ			14538	Pediomys hatcheri	species	50067	recombined as	Protolambda hatcheri		species	51058	Lancian		70.6	66	Clemens	1966	1241	Chordata	33815	Mammalia	36651	NO_ORDER_SPECIFIED	NO	Pediomyidae	209133	Protolambda	51057		False Disciple Point		UCMP V-5817	-104.533302	43.166698	US	Wyoming	Niobrara	unpublished field data	4	small collection		gp_mid	-65.87	53.70	101		Lance
163219	occ			14538	Pediomys florencae	species	50066	recombined as	Protolambda florencae		species	50066	Lancian		70.6	66	Clemens	1966	1241	Chordata	33815	Mammalia	36651	NO_ORDER_SPECIFIED	NO	Pediomyidae	209133	Protolambda	51057		False Disciple Point		UCMP V-5817	-104.533302	43.166698	US	Wyoming	Niobrara	unpublished field data	4	small collection		gp_mid	-65.87	53.70	101		Lance
163220	occ			14538	Didelphodon vorax	species	45711		Didelphodon vorax		species	45711	Lancian		70.6	66	Clemens	1966	1241	Chordata	33815	Mammalia	36651	NO_ORDER_SPECIFIED	NO	Stagodontidae	40004	Didelphodon	40007		False Disciple Point		UCMP V-5817	-104.533302	43.166698	US	Wyoming	Niobrara	unpublished field data	4	small collection		gp_mid	-65.87	53.70	101		Lance
163221	occ			14538	Gypsonictops hypoconus	species	46754		Gypsonictops hypoconus		species	46754	Lancian		70.6	66	Clemens	1973	1242	Chordata	33815	Mammalia	36651	NO_ORDER_SPECIFIED	NO	Gypsonictopidae	40254	Gypsonictops	40255		False Disciple Point		UCMP V-5817	-104.533302	43.166698	US	Wyoming	Niobrara	unpublished field data	4	small collection		gp_mid	-65.87	53.70	101		Lance
163222	occ			14538	Cimolestes incisus	species	45115		Cimolestes incisus		species	45115	Lancian		70.6	66	Clemens	1973	1242	Chordata	33815	Mammalia	36651	Cimolesta	40218	Cimolestidae	40231	Cimolestes	40235		False Disciple Point		UCMP V-5817	-104.533302	43.166698	US	Wyoming	Niobrara	unpublished field data	4	small collection		gp_mid	-65.87	53.70	101		Lance
163223	occ			14539	Palaeoryctidae indet.	family	40223		Palaeoryctidae		family	40223	Lancian		70.6	66	Eberle and Lillegraven	1998	1419	Chordata	33815	Mammalia	36651	Proteutheria	57523	Palaeoryctidae	40223				Ferris Formation (UW V-91032)		Mister Inbetween	-106.876312	41.939877	US	Wyoming	Carbon	estimated from map	6	small collection	Hanna Basin	gp_mid	-69.36	53.27	101	FED	Ferris
163224	occ			14540	Cimolodon nitidus	species	45122		Cimolodon nitidus		species	45122	Lancian		70.6	66	Eberle and Lillegraven	1998	1419	Chordata	33815	Mammalia	36651	Multituberculata	39779	Cimolodontidae	39823	Cimolodon	39825		Ferris Formation (UW V-92010)		Deja Vu	-106.876312	41.939877	US	Wyoming	Carbon	estimated from map	6	small collection	Hanna Basin	gp_mid	-69.36	53.27	101	FED	Ferris
163225	occ			14540	Neoplagiaulacidae indet.	family	67560		Neoplagiaulacidae		family	67560	Lancian		70.6	66	Eberle and Lillegraven	1998	1419	Chordata	33815	Mammalia	36651	Multituberculata	39779	Neoplagiaulacidae	67560				Ferris Formation (UW V-92010)		Deja Vu	-106.876312	41.939877	US	Wyoming	Carbon	estimated from map	6	small collection	Hanna Basin	gp_mid	-69.36	53.27	101	FED	Ferris
163226	occ			14540	Peradectidae indet.	unranked clade	96592		Peradectidae		unranked clade	96592	Lancian		70.6	66	Eberle and Lillegraven	1998	1419	Chordata	33815	Mammalia	36651			Peradectidae	96592				Ferris Formation (UW V-92010)		Deja Vu	-106.876312	41.939877	US	Wyoming	Carbon	estimated from map	6	small collection	Hanna Basin	gp_mid	-69.36	53.27	101	FED	Ferris
163227	occ			14540	cf. Cimolestes sp.	genus	40235		Cimolestes		genus	40235	Lancian		70.6	66	Eberle and Lillegraven	1998	1419	Chordata	33815	Mammalia	36651	Cimolesta	40218	Cimolestidae	40231	Cimolestes	40235		Ferris Formation (UW V-92010)		Deja Vu	-106.876312	41.939877	US	Wyoming	Carbon	estimated from map	6	small collection	Hanna Basin	gp_mid	-69.36	53.27	101	FED	Ferris
163228	occ			14541	Multituberculata indet.	order	39779		Multituberculata		order	39779	Lancian		70.6	66	Eberle and Lillegraven	1998	1419	Chordata	33815	Mammalia	36651	Multituberculata	39779						Ferris Formation (UW V-92027)		A Gathering of Ankylosaurs	-106.891731	41.940620	US	Wyoming	Carbon	estimated from map	6	small collection	Hanna Basin	gp_mid	-69.37	53.28	101	FED	Ferris
163229	occ			14541	Cimolodon nitidus	species	45122		Cimolodon nitidus		species	45122	Lancian		70.6	66	Eberle and Lillegraven	1998	1419	Chordata	33815	Mammalia	36651	Multituberculata	39779	Cimolodontidae	39823	Cimolodon	39825		Ferris Formation (UW V-92027)		A Gathering of Ankylosaurs	-106.891731	41.940620	US	Wyoming	Carbon	estimated from map	6	small collection	Hanna Basin	gp_mid	-69.37	53.28	101	FED	Ferris
163230	occ	129		14541	Protalphadon cf. lulli	species	50932		Protalphadon lulli		species	43920	Lancian		70.6	66	Alroy	2002	6294	Chordata	33815	Mammalia	36651	NO_ORDER_SPECIFIED	NO	NO_FAMILY_SPECIFIED	NF	Protalphadon	39985		Ferris Formation (UW V-92027)		A Gathering of Ankylosaurs	-106.891731	41.940620	US	Wyoming	Carbon	estimated from map	6	small collection	Hanna Basin	gp_mid	-69.37	53.28	101	FED	Ferris
163231	occ			14542	Cimolodon nitidus	species	45122		Cimolodon nitidus		species	45122	Lancian		70.6	66	Eberle and Lillegraven	1998	1419	Chordata	33815	Mammalia	36651	Multituberculata	39779	Cimolodontidae	39823	Cimolodon	39825		Ferris Formation (UW V-92036)		Chinacat Sunflower	-106.882240	41.935326	US	Wyoming	Carbon	estimated from map	6	small collection	Hanna Basin	gp_mid	-69.37	53.27	101	FED	Ferris
163232	occ			14542	Gypsonictops sp.	genus	40255		Gypsonictops		genus	40255	Lancian		70.6	66	Eberle and Lillegraven	1998	1419	Chordata	33815	Mammalia	36651	NO_ORDER_SPECIFIED	NO	Gypsonictopidae	40254	Gypsonictops	40255		Ferris Formation (UW V-92036)		Chinacat Sunflower	-106.882240	41.935326	US	Wyoming	Carbon	estimated from map	6	small collection	Hanna Basin	gp_mid	-69.37	53.27	101	FED	Ferris
163233	occ	130		14543	Protalphadon lulli	species	50932		Protalphadon lulli		species	43920	Lancian		70.6	66	Alroy	2002	6294	Chordata	33815	Mammalia	36651	NO_ORDER_SPECIFIED	NO	NO_FAMILY_SPECIFIED	NF	Protalphadon	39985		Ferris Formation (UW V-92046)		Three and a Half Teeth	-106.853416	41.938137	US	Wyoming	Carbon	estimated from map	6	small collection	Hanna Basin	gp_mid	-69.33	53.27	101	FED	Ferris
163234	occ			14544	Cimolodon cf. nitidus	species	45122		Cimolodon nitidus		species	45122	Lancian		70.6	66	Eberle and Lillegraven	1998	1419	Chordata	33815	Mammalia	36651	Multituberculata	39779	Cimolodontidae	39823	Cimolodon	39825		Ferris Formation (UW V-93002)		Baba O'Reilly	-107.000000	41.799999	US	Wyoming	Carbon	based on political unit	1	small collection	Hanna Basin	gp_mid	-69.59	53.18	101	FED	Ferris
163235	occ			14545	Meniscoessus n. sp. seminoensis	species	48077		Meniscoessus seminoensis		species	48077	Lancian		70.6	66	Eberle and Lillegraven	1998	1419	Chordata	33815	Mammalia	36651	Multituberculata	39779	Cimolomyidae	39853	Meniscoessus	39832		Ferris Formation (UW V-93006)		Leave No Toad Unturned	-106.888214	41.956699	US	Wyoming	Carbon	estimated from map	6	small collection	Hanna Basin	gp_mid	-69.36	53.29	101	FED	Ferris
163236	occ			14546	Cimolodon nitidus	species	45122		Cimolodon nitidus		species	45122	Lancian		70.6	66	Archibald	1982	960	Chordata	33815	Mammalia	36651	Multituberculata	39779	Cimolodontidae	39823	Cimolodon	39825		Flat Creek 1		UCMP V-73083	-106.400002	47.516701	US	Montana	Garfield	unpublished field data	4	small collection		gp_mid	-64.61	58.18	101	FED	Hell Creek
163237	occ			14546	Meniscoessus robustus	species	48076		Meniscoessus robustus		species	45847	Lancian		70.6	66	Archibald	1982	960	Chordata	33815	Mammalia	36651	Multituberculata	39779	Cimolomyidae	39853	Meniscoessus	39832		Flat Creek 1		UCMP V-73083	-106.400002	47.516701	US	Montana	Garfield	unpublished field data	4	small collection		gp_mid	-64.61	58.18	101	FED	Hell Creek
163238	occ			14546	Essonodon browni	species	46330		Essonodon browni		species	46330	Lancian		70.6	66	Archibald	1982	960	Chordata	33815	Mammalia	36651	Multituberculata	39779	Cimolomyidae	39853	Essonodon	39840		Flat Creek 1		UCMP V-73083	-106.400002	47.516701	US	Montana	Garfield	unpublished field data	4	small collection		gp_mid	-64.61	58.18	101	FED	Hell Creek
163239	occ	131		14546	Alphadon sp.	genus	39947		Alphadon		genus	39947	Lancian		70.6	66	Alroy	2002	6294	Chordata	33815	Mammalia	36651	NO_ORDER_SPECIFIED	NO	Alphadontidae	67663	Alphadon	39947		Flat Creek 1		UCMP V-73083	-106.400002	47.516701	US	Montana	Garfield	unpublished field data	4	small collection		gp_mid	-64.61	58.18	101	FED	Hell Creek
163240	occ			14547	Pediomys ? cf. florencae	species	50066	recombined as	Protolambda florencae		species	50066	Lancian		70.6	66	Archibald	1982	960	Chordata	33815	Mammalia	36651	NO_ORDER_SPECIFIED	NO	Pediomyidae	209133	Protolambda	51057		Flat Creek 2		UCMP V-73084	-106.400002	47.516701	US	Montana	Garfield	unpublished field data	4	small collection		gp_mid	-64.61	58.18	101	FED	Hell Creek
163241	occ			14548	Cimolodon nitidus	species	45122		Cimolodon nitidus		species	45122	Lancian		70.6	66	Archibald	1982	960	Chordata	33815	Mammalia	36651	Multituberculata	39779	Cimolodontidae	39823	Cimolodon	39825		Flat Creek 3		UCMP V-73085	-106.416702	47.516701	US	Montana	Garfield	unpublished field data	4	small collection		gp_mid	-64.63	58.19	101	FED	Hell Creek	Montana
163242	occ	132		14548	Alphadon sp.	genus	39947		Alphadon		genus	39947	Lancian		70.6	66	Alroy	2002	6294	Chordata	33815	Mammalia	36651	NO_ORDER_SPECIFIED	NO	Alphadontidae	67663	Alphadon	39947		Flat Creek 3		UCMP V-73085	-106.416702	47.516701	US	Montana	Garfield	unpublished field data	4	small collection		gp_mid	-64.63	58.19	101	FED	Hell Creek	Montana
163243	occ			14549	Mesodma hensleighi	species	48346		Mesodma hensleighi		species	48346	Lancian		70.6	66	Archibald	1982	960	Chordata	33815	Mammalia	36651	Multituberculata	39779	Neoplagiaulacidae	67560	Mesodma	39815		Flat Creek 5		UCMP V-73087	-106.400002	47.516701	US	Montana	Garfield	unpublished field data	4	small collection		gp_mid	-64.61	58.18	101	FED	Hell Creek	Montana
163244	occ			14549	Mesodma cf. formosa	species	48344		Mesodma formosa		species	46767	Lancian		70.6	66	Archibald	1982	960	Chordata	33815	Mammalia	36651	Multituberculata	39779	Neoplagiaulacidae	67560	Mesodma	39815		Flat Creek 5		UCMP V-73087	-106.400002	47.516701	US	Montana	Garfield	unpublished field data	4	small collection		gp_mid	-64.61	58.18	101	FED	Hell Creek	Montana
163245	occ			14549	Mesodma thompsoni	species	48351		Mesodma thompsoni		species	48351	Lancian		70.6	66	Archibald	1982	960	Chordata	33815	Mammalia	36651	Multituberculata	39779	Neoplagiaulacidae	67560	Mesodma	39815		Flat Creek 5		UCMP V-73087	-106.400002	47.516701	US	Montana	Garfield	unpublished field data	4	small collection		gp_mid	-64.61	58.18	101	FED	Hell Creek	Montana
163246	occ			14549	Neoplagiaulax ? n. sp. burgessi	species	49072		Neoplagiaulax burgessi		species	49072	Lancian		70.6	66	Archibald	1982	960	Chordata	33815	Mammalia	36651	Multituberculata	39779	Neoplagiaulacidae	67560	Neoplagiaulax	39817		Flat Creek 5		UCMP V-73087	-106.400002	47.516701	US	Montana	Garfield	unpublished field data	4	small collection		gp_mid	-64.61	58.18	101	FED	Hell Creek	Montana
163247	occ			14549	Cimolodon nitidus	species	45122		Cimolodon nitidus		species	45122	Lancian		70.6	66	Archibald	1982	960	Chordata	33815	Mammalia	36651	Multituberculata	39779	Cimolodontidae	39823	Cimolodon	39825		Flat Creek 5		UCMP V-73087	-106.400002	47.516701	US	Montana	Garfield	unpublished field data	4	small collection		gp_mid	-64.61	58.18	101	FED	Hell Creek	Montana
163248	occ			14549	Cimolomys gracilis	species	45127		Cimolomys gracilis		species	45127	Lancian		70.6	66	Archibald	1982	960	Chordata	33815	Mammalia	36651	Multituberculata	39779	Cimolomyidae	39853	Cimolomys	39855		Flat Creek 5		UCMP V-73087	-106.400002	47.516701	US	Montana	Garfield	unpublished field data	4	small collection		gp_mid	-64.61	58.18	101	FED	Hell Creek	Montana
163249	occ			14549	Meniscoessus robustus	species	48076		Meniscoessus robustus		species	45847	Lancian		70.6	66	Archibald	1982	960	Chordata	33815	Mammalia	36651	Multituberculata	39779	Cimolomyidae	39853	Meniscoessus	39832		Flat Creek 5		UCMP V-73087	-106.400002	47.516701	US	Montana	Garfield	unpublished field data	4	small collection		gp_mid	-64.61	58.18	101	FED	Hell Creek	Montana
163250	occ			14549	Essonodon browni	species	46330		Essonodon browni		species	46330	Lancian		70.6	66	Archibald	1982	960	Chordata	33815	Mammalia	36651	Multituberculata	39779	Cimolomyidae	39853	Essonodon	39840		Flat Creek 5		UCMP V-73087	-106.400002	47.516701	US	Montana	Garfield	unpublished field data	4	small collection		gp_mid	-64.61	58.18	101	FED	Hell Creek	Montana
163251	occ			14549	Paracimexomys priscus	species	49789		Paracimexomys priscus		species	45109	Lancian		70.6	66	Archibald	1982	960	Chordata	33815	Mammalia	36651	Multituberculata	39779	NO_FAMILY_SPECIFIED	NF	Paracimexomys	39788		Flat Creek 5		UCMP V-73087	-106.400002	47.516701	US	Montana	Garfield	unpublished field data	4	small collection		gp_mid	-64.61	58.18	101	FED	Hell Creek	Montana
163252	occ			14549	Alphadon marshi	species	43921		Alphadon marshi		species	43921	Lancian		70.6	66	Archibald	1982	960	Chordata	33815	Mammalia	36651	NO_ORDER_SPECIFIED	NO	Alphadontidae	67663	Alphadon	39947		Flat Creek 5		UCMP V-73087	-106.400002	47.516701	US	Montana	Garfield	unpublished field data	4	small collection		gp_mid	-64.61	58.18	101	FED	Hell Creek	Montana
163253	occ			14549	Alphadon jasoni	species	43918	recombined as	Nortedelphys jasoni		species	43918	Lancian		70.6	66	Johanson	1996	2036	Chordata	33815	Mammalia	36651	NO_ORDER_SPECIFIED	NO	Herpetotheriidae	58227	Nortedelphys	160063		Flat Creek 5		UCMP V-73087	-106.400002	47.516701	US	Montana	Garfield	unpublished field data	4	small collection		gp_mid	-64.61	58.18	101	FED	Hell Creek	Montana
163254	occ	133		14549	Protalphadon n. sp. foxi	species	50931		Protalphadon foxi		species	50931	Lancian		70.6	66	Johanson	1996	2036	Chordata	33815	Mammalia	36651	NO_ORDER_SPECIFIED	NO	NO_FAMILY_SPECIFIED	NF	Protalphadon	39985		Flat Creek 5		UCMP V-73087	-106.400002	47.516701	US	Montana	Garfield	unpublished field data	4	small collection		gp_mid	-64.61	58.18	101	FED	Hell Creek	Montana
163255	occ	134		14549	Turgidodon rhaister	species	52541		Turgidodon rhaister		species	43925	Lancian		70.6	66	Alroy	2002	6294	Chordata	33815	Mammalia	36651	NO_ORDER_SPECIFIED	NO	Alphadontidae	67663	Turgidodon	39994		Flat Creek 5		UCMP V-73087	-106.400002	47.516701	US	Montana	Garfield	unpublished field data	4	small collection		gp_mid	-64.61	58.18	101	FED	Hell Creek	Montana
163256	occ			14549	Glasbius n. sp. twitchelli	species	46653		Glasbius twitchelli		species	46653	Lancian		70.6	66	Archibald	1982	960	Chordata	33815	Mammalia	36651	NO_ORDER_SPECIFIED	NO	Glasbiidae	39997	Glasbius	39998		Flat Creek 5		UCMP V-73087	-106.400002	47.516701	US	Montana	Garfield	unpublished field data	4	small collection		gp_mid	-64.61	58.18	101	FED	Hell Creek	Montana
163257	occ			14549	Pediomys elegans	species	50063		Pediomys elegans		species	50063	Lancian		70.6	66	Archibald	1982	960	Chordata	33815	Mammalia	36651	NO_ORDER_SPECIFIED	NO	Pediomyidae	209133	Pediomys	40001		Flat Creek 5		UCMP V-73087	-106.400002	47.516701	US	Montana	Garfield	unpublished field data	4	small collection		gp_mid	-64.61	58.18	101	FED	Hell Creek	Montana
163258	occ			14549	Pediomys cf. cooki	species	50062	recombined as	Leptalestes cooki		species	50062	Lancian		70.6	66	Archibald	1982	960	Chordata	33815	Mammalia	36651	NO_ORDER_SPECIFIED	NO	Pediomyidae	209133	Leptalestes	103961		Flat Creek 5		UCMP V-73087	-106.400002	47.516701	US	Montana	Garfield	unpublished field data	4	small collection		gp_mid	-64.61	58.18	101	FED	Hell Creek	Montana
163259	occ			14549	Pediomys krejcii	species	50068	recombined as	Leptalestes krejcii		species	50068	Lancian		70.6	66	Archibald	1982	960	Chordata	33815	Mammalia	36651	NO_ORDER_SPECIFIED	NO	Pediomyidae	209133	Leptalestes	103961		Flat Creek 5		UCMP V-73087	-106.400002	47.516701	US	Montana	Garfield	unpublished field data	4	small collection		gp_mid	-64.61	58.18	101	FED	Hell Creek	Montana
163260	occ			14549	Pediomys hatcheri	species	50067	recombined as	Protolambda hatcheri		species	51058	Lancian		70.6	66	Archibald	1982	960	Chordata	33815	Mammalia	36651	NO_ORDER_SPECIFIED	NO	Pediomyidae	209133	Protolambda	51057		Flat Creek 5		UCMP V-73087	-106.400002	47.516701	US	Montana	Garfield	unpublished field data	4	small collection		gp_mid	-64.61	58.18	101	FED	Hell Creek	Montana
163261	occ			14549	Pediomys florencae	species	50066	recombined as	Protolambda florencae		species	50066	Lancian		70.6	66	Archibald	1982	960	Chordata	33815	Mammalia	36651	NO_ORDER_SPECIFIED	NO	Pediomyidae	209133	Protolambda	51057		Flat Creek 5		UCMP V-73087	-106.400002	47.516701	US	Montana	Garfield	unpublished field data	4	small collection		gp_mid	-64.61	58.18	101	FED	Hell Creek	Montana
163262	occ			14549	Didelphodon vorax	species	45711		Didelphodon vorax		species	45711	Lancian		70.6	66	Archibald	1982	960	Chordata	33815	Mammalia	36651	NO_ORDER_SPECIFIED	NO	Stagodontidae	40004	Didelphodon	40007		Flat Creek 5		UCMP V-73087	-106.400002	47.516701	US	Montana	Garfield	unpublished field data	4	small collection		gp_mid	-64.61	58.18	101	FED	Hell Creek	Montana
163263	occ			14549	Gypsonictops cf. illuminatus	species	46755		Gypsonictops illuminatus		species	46755	Lancian		70.6	66	Archibald	1982	960	Chordata	33815	Mammalia	36651	NO_ORDER_SPECIFIED	NO	Gypsonictopidae	40254	Gypsonictops	40255		Flat Creek 5		UCMP V-73087	-106.400002	47.516701	US	Montana	Garfield	unpublished field data	4	small collection		gp_mid	-64.61	58.18	101	FED	Hell Creek	Montana
163264	occ			14549	Cimolestes incisus	species	45115		Cimolestes incisus		species	45115	Lancian		70.6	66	Archibald	1982	960	Chordata	33815	Mammalia	36651	Cimolesta	40218	Cimolestidae	40231	Cimolestes	40235		Flat Creek 5		UCMP V-73087	-106.400002	47.516701	US	Montana	Garfield	unpublished field data	4	small collection		gp_mid	-64.61	58.18	101	FED	Hell Creek	Montana
163265	occ			14549	Cimolestes stirtoni	species	45120		Cimolestes stirtoni		species	45120	Lancian		70.6	66	Archibald	1982	960	Chordata	33815	Mammalia	36651	Cimolesta	40218	Cimolestidae	40231	Cimolestes	40235		Flat Creek 5		UCMP V-73087	-106.400002	47.516701	US	Montana	Garfield	unpublished field data	4	small collection		gp_mid	-64.61	58.18	101	FED	Hell Creek	Montana
163266	occ			14549	Cimolestes propalaeoryctes	species	45118	recombined as	Scollardius propalaeoryctes		species	45118	Lancian		70.6	66	Archibald	1982	960	Chordata	33815	Mammalia	36651	Cimolesta	40218	Cimolestidae	40231	Scollardius	331296		Flat Creek 5		UCMP V-73087	-106.400002	47.516701	US	Montana	Garfield	unpublished field data	4	small collection		gp_mid	-64.61	58.18	101	FED	Hell Creek	Montana
163267	occ			14549	Batodon tenuis	species	44482		Batodon tenuis		species	44482	Lancian		70.6	66	Archibald	1982	960	Chordata	33815	Mammalia	36651	Cimolesta	40218	Cimolestidae	40231	Batodon	40393		Flat Creek 5		UCMP V-73087	-106.400002	47.516701	US	Montana	Garfield	unpublished field data	4	small collection		gp_mid	-64.61	58.18	101	FED	Hell Creek	Montana
163268	occ			14550	Meniscoessus robustus	species	48076		Meniscoessus robustus		species	45847	Lancian		70.6	66	Archibald	1982	960	Chordata	33815	Mammalia	36651	Multituberculata	39779	Cimolomyidae	39853	Meniscoessus	39832		Flint's Stones		UCMP V-76145	-106.383301	47.599998	US	Montana	Garfield	unpublished field data	1	small collection		gp_mid	-64.52	58.25	101	FED	Hell Creek
163269	occ			14551	Cimolodon cf. nitidus	species	45122		Cimolodon nitidus		species	45122	Lancian		70.6	66	Fox	1989	1535	Chordata	33815	Mammalia	36651	Multituberculata	39779	Cimolodontidae	39823	Cimolodon	39825		Fr-1 (Reworked)		Frenchman-1	-109.099998	49.500000	CA	Saskatchewan		based on nearby landmark	1	small collection	3.5 km NW of Ravenscrag	gp_mid	-65.95	60.77	101		Frenchman
163270	occ			14551	Meniscoessus cf. robustus	species	48076		Meniscoessus robustus		species	45847	Lancian		70.6	66	Fox	1989	1535	Chordata	33815	Mammalia	36651	Multituberculata	39779	Cimolomyidae	39853	Meniscoessus	39832		Fr-1 (Reworked)		Frenchman-1	-109.099998	49.500000	CA	Saskatchewan		based on nearby landmark	1	small collection	3.5 km NW of Ravenscrag	gp_mid	-65.95	60.77	101		Frenchman
163271	occ			14552	Meniscoessus robustus	species	48076		Meniscoessus robustus		species	45847	Lancian		70.6	66	Archibald	1982	960	Chordata	33815	Mammalia	36651	Multituberculata	39779	Cimolomyidae	39853	Meniscoessus	39832		Fred Fitch Ranch		UCMP V-73051	-107.000000	47.599998	US	Montana	Garfield	based on political unit	1	small collection		gp_mid	-65.23	58.44	101	FED	Hell Creek
163272	occ			14553	Meniscoessus robustus	species	48076		Meniscoessus robustus		species	45847	Lancian		70.6	66	Archibald	1982	960	Chordata	33815	Mammalia	36651	Multituberculata	39779	Cimolomyidae	39853	Meniscoessus	39832		Fred's Place		UCMP V-72200	-107.083298	47.533298	US	Montana	Garfield	unpublished field data	4	small collection		gp_mid	-65.38	58.41	101	FED	Hell Creek
163273	occ			14554	Meniscoessus robustus	species	48076		Meniscoessus robustus		species	45847	Lancian		70.6	66	Archibald	1982	960	Chordata	33815	Mammalia	36651	Multituberculata	39779	Cimolomyidae	39853	Meniscoessus	39832		FV-15			-105.599998	45.400002	US	Montana	Powder River	based on political unit	1	small collection	county assignment uncertain	gp_mid	-65.43	56.04	101
163274	occ			14555	Mesodma cf. garfieldensis	species	48345	subjective synonym of	Mesodma thompsoni		species	48351	Late Maastrichtian		70.6	66	Storer	1993	3313	Chordata	33815	Mammalia	36651	Multituberculata	39779	Neoplagiaulacidae	67560	Mesodma	39815		Glen McPherson		DUPLICATE REF 3312 or 3313 or 3314	-107.400002	49.400002	CA	Saskatchewan		based on nearby landmark	1	small collection	Pinto Butte, between Val Marie and Mankota	gp_mid	-64.06	60.16	101		Frenchman
163275	occ			14556	Alphadon sp.	genus	39947		Alphadon		genus	39947	Lancian		70.6	66	Lofgren	1995	2255	Chordata	33815	Mammalia	36651	NO_ORDER_SPECIFIED	NO	Alphadontidae	67663	Alphadon	39947		Grass Patch (Reworked)		UCMP V-87073 (in part)	-106.099998	47.799999	US	Montana	McCone	based on political unit	1	small collection		gp_mid	-64.03	58.34	101	FED	Hell Creek
163276	occ			14556	Didelphodon vorax	species	45711		Didelphodon vorax		species	45711	Lancian		70.6	66	Lofgren	1995	2255	Chordata	33815	Mammalia	36651	NO_ORDER_SPECIFIED	NO	Stagodontidae	40004	Didelphodon	40007		Grass Patch (Reworked)		UCMP V-87073 (in part)	-106.099998	47.799999	US	Montana	McCone	based on political unit	1	small collection		gp_mid	-64.03	58.34	101	FED	Hell Creek
163277	occ			14557	Pediomys cf. krejcii	species	50068	recombined as	Leptalestes krejcii		species	50068	Lancian		70.6	66	Whitmore and Martin	1986	774	Chordata	33815	Mammalia	36651	NO_ORDER_SPECIFIED	NO	Pediomyidae	209133	Leptalestes	103961		Greasewood Creek		SDSM V-685	-104.366669	43.299999	US	Wyoming	Niobrara	based on nearby landmark	minutes	outcrop	from "a blowout"	gp_mid	-65.59	53.77	101		Lance
163278	occ			14558	Mesodma hensleighi	species	48346		Mesodma hensleighi		species	48346	Lancian		70.6	66	Storer	1991	3310	Chordata	33815	Mammalia	36651	Multituberculata	39779	Neoplagiaulacidae	67560	Mesodma	39815		Gryde locality		SMNH Locality 72F08-0012	-108.400002	49.299999	CA	Saskatchewan		based on nearby landmark	1	small collection	"farm of Mr. Greg Gryde in Legal Sub-Division 11, Section 19, Township 4, Range 18 West of the 3rd Meridian"; S of Shaunavon	gp_mid	-65.32	60.38	101		Frenchman
163279	occ			14558	Mesodma formosa	species	48344		Mesodma formosa		species	46767	Lancian		70.6	66	Storer	1991	3310	Chordata	33815	Mammalia	36651	Multituberculata	39779	Neoplagiaulacidae	67560	Mesodma	39815		Gryde locality		SMNH Locality 72F08-0012	-108.400002	49.299999	CA	Saskatchewan		based on nearby landmark	1	small collection	"farm of Mr. Greg Gryde in Legal Sub-Division 11, Section 19, Township 4, Range 18 West of the 3rd Meridian"; S of Shaunavon	gp_mid	-65.32	60.38	101		Frenchman
163280	occ			14558	Mesodma cf. thompsoni	species	48351		Mesodma thompsoni		species	48351	Lancian		70.6	66	Storer	1991	3310	Chordata	33815	Mammalia	36651	Multituberculata	39779	Neoplagiaulacidae	67560	Mesodma	39815		Gryde locality		SMNH Locality 72F08-0012	-108.400002	49.299999	CA	Saskatchewan		based on nearby landmark	1	small collection	"farm of Mr. Greg Gryde in Legal Sub-Division 11, Section 19, Township 4, Range 18 West of the 3rd Meridian"; S of Shaunavon	gp_mid	-65.32	60.38	101		Frenchman
163281	occ			14558	Parectypodus n. sp. foxi	species	49969		Parectypodus foxi		species	49969	Lancian		70.6	66	Storer	1991	3310	Chordata	33815	Mammalia	36651	Multituberculata	39779	Neoplagiaulacidae	67560	Parectypodus	39818		Gryde locality		SMNH Locality 72F08-0012	-108.400002	49.299999	CA	Saskatchewan		based on nearby landmark	1	small collection	"farm of Mr. Greg Gryde in Legal Sub-Division 11, Section 19, Township 4, Range 18 West of the 3rd Meridian"; S of Shaunavon	gp_mid	-65.32	60.38	101		Frenchman
163282	occ			14558	Cimolodon nitidus	species	45122		Cimolodon nitidus		species	45122	Lancian		70.6	66	Storer	1991	3310	Chordata	33815	Mammalia	36651	Multituberculata	39779	Cimolodontidae	39823	Cimolodon	39825		Gryde locality		SMNH Locality 72F08-0012	-108.400002	49.299999	CA	Saskatchewan		based on nearby landmark	1	small collection	"farm of Mr. Greg Gryde in Legal Sub-Division 11, Section 19, Township 4, Range 18 West of the 3rd Meridian"; S of Shaunavon	gp_mid	-65.32	60.38	101		Frenchman
163283	occ			14558	Cimolomys gracilis	species	45127		Cimolomys gracilis		species	45127	Lancian		70.6	66	Storer	1991	3310	Chordata	33815	Mammalia	36651	Multituberculata	39779	Cimolomyidae	39853	Cimolomys	39855		Gryde locality		SMNH Locality 72F08-0012	-108.400002	49.299999	CA	Saskatchewan		based on nearby landmark	1	small collection	"farm of Mr. Greg Gryde in Legal Sub-Division 11, Section 19, Township 4, Range 18 West of the 3rd Meridian"; S of Shaunavon	gp_mid	-65.32	60.38	101		Frenchman
163284	occ			14558	Meniscoessus ? robustus	species	48076		Meniscoessus robustus		species	45847	Lancian		70.6	66	Storer	1991	3310	Chordata	33815	Mammalia	36651	Multituberculata	39779	Cimolomyidae	39853	Meniscoessus	39832		Gryde locality		SMNH Locality 72F08-0012	-108.400002	49.299999	CA	Saskatchewan		based on nearby landmark	1	small collection	"farm of Mr. Greg Gryde in Legal Sub-Division 11, Section 19, Township 4, Range 18 West of the 3rd Meridian"; S of Shaunavon	gp_mid	-65.32	60.38	101		Frenchman
163285	occ			14558	Paracimexomys priscus	species	49789		Paracimexomys priscus		species	45109	Lancian		70.6	66	Storer	1991	3310	Chordata	33815	Mammalia	36651	Multituberculata	39779	NO_FAMILY_SPECIFIED	NF	Paracimexomys	39788		Gryde locality		SMNH Locality 72F08-0012	-108.400002	49.299999	CA	Saskatchewan		based on nearby landmark	1	small collection	"farm of Mr. Greg Gryde in Legal Sub-Division 11, Section 19, Township 4, Range 18 West of the 3rd Meridian"; S of Shaunavon	gp_mid	-65.32	60.38	101		Frenchman
163286	occ			14558	Alphadon n. sp. jasoni	species	43918	recombined as	Nortedelphys jasoni		species	43918	Lancian		70.6	66	Storer	1991	3310	Chordata	33815	Mammalia	36651	NO_ORDER_SPECIFIED	NO	Herpetotheriidae	58227	Nortedelphys	160063		Gryde locality		SMNH Locality 72F08-0012	-108.400002	49.299999	CA	Saskatchewan		based on nearby landmark	1	small collection	"farm of Mr. Greg Gryde in Legal Sub-Division 11, Section 19, Township 4, Range 18 West of the 3rd Meridian"; S of Shaunavon	gp_mid	-65.32	60.38	101		Frenchman
163287	occ			14558	Turgidodon n. sp. petiminis	species	52539		Turgidodon petiminis		species	52539	Lancian		70.6	66	Storer	1991	3310	Chordata	33815	Mammalia	36651	NO_ORDER_SPECIFIED	NO	Alphadontidae	67663	Turgidodon	39994		Gryde locality		SMNH Locality 72F08-0012	-108.400002	49.299999	CA	Saskatchewan		based on nearby landmark	1	small collection	"farm of Mr. Greg Gryde in Legal Sub-Division 11, Section 19, Township 4, Range 18 West of the 3rd Meridian"; S of Shaunavon	gp_mid	-65.32	60.38	101		Frenchman
163288	occ			14558	Pediomys elegans	species	50063		Pediomys elegans		species	50063	Lancian		70.6	66	Storer	1991	3310	Chordata	33815	Mammalia	36651	NO_ORDER_SPECIFIED	NO	Pediomyidae	209133	Pediomys	40001		Gryde locality		SMNH Locality 72F08-0012	-108.400002	49.299999	CA	Saskatchewan		based on nearby landmark	1	small collection	"farm of Mr. Greg Gryde in Legal Sub-Division 11, Section 19, Township 4, Range 18 West of the 3rd Meridian"; S of Shaunavon	gp_mid	-65.32	60.38	101		Frenchman
163289	occ			14558	"Pediomys" krejcii	species	50068	recombined as	Leptalestes krejcii		species	50068	Lancian		70.6	66	Storer	1991	3310	Chordata	33815	Mammalia	36651	NO_ORDER_SPECIFIED	NO	Pediomyidae	209133	Leptalestes	103961		Gryde locality		SMNH Locality 72F08-0012	-108.400002	49.299999	CA	Saskatchewan		based on nearby landmark	1	small collection	"farm of Mr. Greg Gryde in Legal Sub-Division 11, Section 19, Township 4, Range 18 West of the 3rd Meridian"; S of Shaunavon	gp_mid	-65.32	60.38	101		Frenchman
163290	occ			14558	"Pediomys" cf. hatcheri	species	50067	recombined as	Protolambda hatcheri		species	51058	Lancian		70.6	66	Storer	1991	3310	Chordata	33815	Mammalia	36651	NO_ORDER_SPECIFIED	NO	Pediomyidae	209133	Protolambda	51057		Gryde locality		SMNH Locality 72F08-0012	-108.400002	49.299999	CA	Saskatchewan		based on nearby landmark	1	small collection	"farm of Mr. Greg Gryde in Legal Sub-Division 11, Section 19, Township 4, Range 18 West of the 3rd Meridian"; S of Shaunavon	gp_mid	-65.32	60.38	101		Frenchman
163291	occ			14558	Didelphodon vorax	species	45711		Didelphodon vorax		species	45711	Lancian		70.6	66	Storer	1991	3310	Chordata	33815	Mammalia	36651	NO_ORDER_SPECIFIED	NO	Stagodontidae	40004	Didelphodon	40007		Gryde locality		SMNH Locality 72F08-0012	-108.400002	49.299999	CA	Saskatchewan		based on nearby landmark	1	small collection	"farm of Mr. Greg Gryde in Legal Sub-Division 11, Section 19, Township 4, Range 18 West of the 3rd Meridian"; S of Shaunavon	gp_mid	-65.32	60.38	101		Frenchman
163292	occ			14558	Gypsonictops illuminatus	species	46755		Gypsonictops illuminatus		species	46755	Lancian		70.6	66	Storer	1991	3310	Chordata	33815	Mammalia	36651	NO_ORDER_SPECIFIED	NO	Gypsonictopidae	40254	Gypsonictops	40255		Gryde locality		SMNH Locality 72F08-0012	-108.400002	49.299999	CA	Saskatchewan		based on nearby landmark	1	small collection	"farm of Mr. Greg Gryde in Legal Sub-Division 11, Section 19, Township 4, Range 18 West of the 3rd Meridian"; S of Shaunavon	gp_mid	-65.32	60.38	101		Frenchman
163293	occ			14558	Cimolestes incisus	species	45115		Cimolestes incisus		species	45115	Lancian		70.6	66	Storer	1991	3310	Chordata	33815	Mammalia	36651	Cimolesta	40218	Cimolestidae	40231	Cimolestes	40235		Gryde locality		SMNH Locality 72F08-0012	-108.400002	49.299999	CA	Saskatchewan		based on nearby landmark	1	small collection	"farm of Mr. Greg Gryde in Legal Sub-Division 11, Section 19, Township 4, Range 18 West of the 3rd Meridian"; S of Shaunavon	gp_mid	-65.32	60.38	101		Frenchman
163294	occ			14558	Cimolestes magnus	species	45117	recombined as	Altacreodus magnus		species	45117	Lancian		70.6	66	Storer	1991	3310	Chordata	33815	Mammalia	36651	Creodonta	40902	NO_FAMILY_SPECIFIED	NF	Altacreodus	331292		Gryde locality		SMNH Locality 72F08-0012	-108.400002	49.299999	CA	Saskatchewan		based on nearby landmark	1	small collection	"farm of Mr. Greg Gryde in Legal Sub-Division 11, Section 19, Township 4, Range 18 West of the 3rd Meridian"; S of Shaunavon	gp_mid	-65.32	60.38	101		Frenchman
163295	occ			14558	Batodon tenuis	species	44482		Batodon tenuis		species	44482	Lancian		70.6	66	Storer	1991	3310	Chordata	33815	Mammalia	36651	Cimolesta	40218	Cimolestidae	40231	Batodon	40393		Gryde locality		SMNH Locality 72F08-0012	-108.400002	49.299999	CA	Saskatchewan		based on nearby landmark	1	small collection	"farm of Mr. Greg Gryde in Legal Sub-Division 11, Section 19, Township 4, Range 18 West of the 3rd Meridian"; S of Shaunavon	gp_mid	-65.32	60.38	101		Frenchman
163296	occ			14558	Alostera saskatchewanensis	species	43912		Alostera saskatchewanensis		species	43912	Lancian		70.6	66	Fox	1989	1535	Chordata	33815	Mammalia	36651	NO_ORDER_SPECIFIED	NO	Zhelestidae	67569	Alostera	40219		Gryde locality		SMNH Locality 72F08-0012	-108.400002	49.299999	CA	Saskatchewan		based on nearby landmark	1	small collection	"farm of Mr. Greg Gryde in Legal Sub-Division 11, Section 19, Township 4, Range 18 West of the 3rd Meridian"; S of Shaunavon	gp_mid	-65.32	60.38	101		Frenchman
163297	occ			14559	Meniscoessus robustus	species	48076		Meniscoessus robustus		species	45847	Lancian		70.6	66	Archibald	1982	960	Chordata	33815	Mammalia	36651	Multituberculata	39779	Cimolomyidae	39853	Meniscoessus	39832		Gynnoskus		UCMP V-73089	-106.300003	47.583302	US	Montana	Garfield	unpublished field data	4	small collection		gp_mid	-64.44	58.21	101	FED	Hell Creek
163298	occ			14560	Mesodma thompsoni	species	48351		Mesodma thompsoni		species	48351	Lancian		70.6	66	Archibald	1982	960	Chordata	33815	Mammalia	36651	Multituberculata	39779	Neoplagiaulacidae	67560	Mesodma	39815		Haley		UCMP V-75157	-107.250000	47.549999	US	Montana	Garfield	unpublished field data	4	small collection		gp_mid	-65.56	58.47	101		Hell Creek
163299	occ			14560	Cimolodon nitidus	species	45122		Cimolodon nitidus		species	45122	Lancian		70.6	66	Archibald	1982	960	Chordata	33815	Mammalia	36651	Multituberculata	39779	Cimolodontidae	39823	Cimolodon	39825		Haley		UCMP V-75157	-107.250000	47.549999	US	Montana	Garfield	unpublished field data	4	small collection		gp_mid	-65.56	58.47	101		Hell Creek
163300	occ			14561	Cimolodon nitidus	species	45122		Cimolodon nitidus		species	45122	Lancian		70.6	66	Whitmore	1985	3640	Chordata	33815	Mammalia	36651	Multituberculata	39779	Cimolodontidae	39823	Cimolodon	39825		Hanson Locality		SDSM V-852	-104.500000	43.000000	US	Wyoming	Niobrara	based on political unit	1	small collection	Mule Creek Junction	gp_mid	-65.95	53.53	101		Lance
163301	occ			14561	Meniscoessus robustus	species	48076		Meniscoessus robustus		species	45847	Lancian		70.6	66	Whitmore	1985	3640	Chordata	33815	Mammalia	36651	Multituberculata	39779	Cimolomyidae	39853	Meniscoessus	39832		Hanson Locality		SDSM V-852	-104.500000	43.000000	US	Wyoming	Niobrara	based on political unit	1	small collection	Mule Creek Junction	gp_mid	-65.95	53.53	101		Lance
163302	occ			14561	Pediomys hatcheri	species	50067	recombined as	Protolambda hatcheri		species	51058	Lancian		70.6	66	Whitmore	1985	3640	Chordata	33815	Mammalia	36651	NO_ORDER_SPECIFIED	NO	Pediomyidae	209133	Protolambda	51057		Hanson Locality		SDSM V-852	-104.500000	43.000000	US	Wyoming	Niobrara	based on political unit	1	small collection	Mule Creek Junction	gp_mid	-65.95	53.53	101		Lance
163303	occ			14561	Didelphodon vorax	species	45711		Didelphodon vorax		species	45711	Lancian		70.6	66	Whitmore	1985	3640	Chordata	33815	Mammalia	36651	NO_ORDER_SPECIFIED	NO	Stagodontidae	40004	Didelphodon	40007		Hanson Locality		SDSM V-852	-104.500000	43.000000	US	Wyoming	Niobrara	based on political unit	1	small collection	Mule Creek Junction	gp_mid	-65.95	53.53	101		Lance
163304	occ	135		14562	Meniscoessus robustus	species	48076		Meniscoessus robustus		species	45847	Lancian		70.6	66	Alroy	2002	6294	Chordata	33815	Mammalia	36651	Multituberculata	39779	Cimolomyidae	39853	Meniscoessus	39832		Harbicht Hill (Reworked)		UCMP V-71203	-106.183296	47.866699	US	Montana	McCone	unpublished field data	4	small collection		gp_mid	-64.06	58.43	101	FED	Hell Creek
163305	occ	136		14562	Alphadontidae indet.	family	67663		Alphadontidae		family	67663	Lancian		70.6	66	Lofgren	1995	2255	Chordata	33815	Mammalia	36651	NO_ORDER_SPECIFIED	NO	Alphadontidae	67663				Harbicht Hill (Reworked)		UCMP V-71203	-106.183296	47.866699	US	Montana	McCone	unpublished field data	4	small collection		gp_mid	-64.06	58.43	101	FED	Hell Creek
163306	occ			14562	Glasbius sp.	genus	39998		Glasbius		genus	39998	Lancian		70.6	66	Lofgren	1995	2255	Chordata	33815	Mammalia	36651	NO_ORDER_SPECIFIED	NO	Glasbiidae	39997	Glasbius	39998		Harbicht Hill (Reworked)		UCMP V-71203	-106.183296	47.866699	US	Montana	McCone	unpublished field data	4	small collection		gp_mid	-64.06	58.43	101	FED	Hell Creek
163307	occ			14562	Gypsonictops sp.	genus	40255		Gypsonictops		genus	40255	Lancian		70.6	66	Lofgren	1995	2255	Chordata	33815	Mammalia	36651	NO_ORDER_SPECIFIED	NO	Gypsonictopidae	40254	Gypsonictops	40255		Harbicht Hill (Reworked)		UCMP V-71203	-106.183296	47.866699	US	Montana	McCone	unpublished field data	4	small collection		gp_mid	-64.06	58.43	101	FED	Hell Creek
163308	occ			14563	Pediomys florencae	species	50066	recombined as	Protolambda florencae		species	50066	Lancian		70.6	66	Archibald	1982	960	Chordata	33815	Mammalia	36651	NO_ORDER_SPECIFIED	NO	Pediomyidae	209133	Protolambda	51057		Harmonica Hollow		UCMP V-74106	-106.433296	47.599998	US	Montana	Garfield	unpublished field data	4	small collection		gp_mid	-64.58	58.27	101	FED	Hell Creek
163309	occ			14564	Mesodma sp.	genus	39815		Mesodma		genus	39815	Lancian		70.6	66	Clemens	1964	1239	Chordata	33815	Mammalia	36651	Multituberculata	39779	Neoplagiaulacidae	67560	Mesodma	39815		Hatcherella Anthill		UCMP V-5617	-104.500000	43.000000	US	Wyoming	Niobrara	based on political unit	1	small collection		gp_mid	-65.95	53.53	101		Lance
163310	occ	137		14565	Mesodma sp.	genus	39815		Mesodma		genus	39815	Lancian		70.6	66	Alroy	2002	6294	Chordata	33815	Mammalia	36651	Multituberculata	39779	Neoplagiaulacidae	67560	Mesodma	39815		Mammal Quarry No. 1 (UCMP V-5003)		Lance Quarry 1; Hatcher No. 1	-104.569000	43.165260	US	Wyoming	Niobrara	estimated from map	6	small collection	along small tributary on E side of Lance Creek	gp_mid	-65.91	53.71	101		Lance
163311	occ			14565	Cimolodon n. sp. nitidus	species	45122		Cimolodon nitidus		species	45122	Lancian		70.6	66	Lull	1915	14177	Chordata	33815	Mammalia	36651	Multituberculata	39779	Cimolodontidae	39823	Cimolodon	39825		Mammal Quarry No. 1 (UCMP V-5003)		Lance Quarry 1; Hatcher No. 1	-104.569000	43.165260	US	Wyoming	Niobrara	estimated from map	6	small collection	along small tributary on E side of Lance Creek	gp_mid	-65.91	53.71	101		Lance
163312	occ			14565	Halodon n. sp. gracilis	species	46766	subjective synonym of, species not entered	Meniscoessus		genus	39832	Lancian		70.6	66	Lull	1915	14177	Chordata	33815	Mammalia	36651	Multituberculata	39779	Cimolomyidae	39853	Meniscoessus	39832		Mammal Quarry No. 1 (UCMP V-5003)		Lance Quarry 1; Hatcher No. 1	-104.569000	43.165260	US	Wyoming	Niobrara	estimated from map	6	small collection	along small tributary on E side of Lance Creek	gp_mid	-65.91	53.71	101		Lance
163313	occ			14565	Meniscoessus robustus	species	48076		Meniscoessus robustus		species	45847	Lancian		70.6	66	Clemens	1964	1239	Chordata	33815	Mammalia	36651	Multituberculata	39779	Cimolomyidae	39853	Meniscoessus	39832		Mammal Quarry No. 1 (UCMP V-5003)		Lance Quarry 1; Hatcher No. 1	-104.569000	43.165260	US	Wyoming	Niobrara	estimated from map	6	small collection	along small tributary on E side of Lance Creek	gp_mid	-65.91	53.71	101		Lance
163314	occ	138		14565	Turgidodon rhaister	species	52541		Turgidodon rhaister		species	43925	Lancian		70.6	66	Clemens	1966	1241	Chordata	33815	Mammalia	36651	NO_ORDER_SPECIFIED	NO	Alphadontidae	67663	Turgidodon	39994		Mammal Quarry No. 1 (UCMP V-5003)		Lance Quarry 1; Hatcher No. 1	-104.569000	43.165260	US	Wyoming	Niobrara	estimated from map	6	small collection	along small tributary on E side of Lance Creek	gp_mid	-65.91	53.71	101		Lance
163315	occ			14565	Pediomys n. sp. elegans	species	50063		Pediomys elegans		species	50063	Lancian		70.6	66	Lull	1915	14177	Chordata	33815	Mammalia	36651	NO_ORDER_SPECIFIED	NO	Pediomyidae	209133	Pediomys	40001		Mammal Quarry No. 1 (UCMP V-5003)		Lance Quarry 1; Hatcher No. 1	-104.569000	43.165260	US	Wyoming	Niobrara	estimated from map	6	small collection	along small tributary on E side of Lance Creek	gp_mid	-65.91	53.71	101		Lance
163316	occ			14565	Pediomys hatcheri	species	50067	recombined as	Protolambda hatcheri		species	51058	Lancian		70.6	66	Clemens	1966	1241	Chordata	33815	Mammalia	36651	NO_ORDER_SPECIFIED	NO	Pediomyidae	209133	Protolambda	51057		Mammal Quarry No. 1 (UCMP V-5003)		Lance Quarry 1; Hatcher No. 1	-104.569000	43.165260	US	Wyoming	Niobrara	estimated from map	6	small collection	along small tributary on E side of Lance Creek	gp_mid	-65.91	53.71	101		Lance
163317	occ			14565	Pediomys florencae	species	50066	recombined as	Protolambda florencae		species	50066	Lancian		70.6	66	Clemens	1966	1241	Chordata	33815	Mammalia	36651	NO_ORDER_SPECIFIED	NO	Pediomyidae	209133	Protolambda	51057		Mammal Quarry No. 1 (UCMP V-5003)		Lance Quarry 1; Hatcher No. 1	-104.569000	43.165260	US	Wyoming	Niobrara	estimated from map	6	small collection	along small tributary on E side of Lance Creek	gp_mid	-65.91	53.71	101		Lance
163318	occ			14565	Didelphodon n. sp. vorax	species	45711		Didelphodon vorax		species	45711	Lancian		70.6	66	Lull	1915	14177	Chordata	33815	Mammalia	36651	NO_ORDER_SPECIFIED	NO	Stagodontidae	40004	Didelphodon	40007		Mammal Quarry No. 1 (UCMP V-5003)		Lance Quarry 1; Hatcher No. 1	-104.569000	43.165260	US	Wyoming	Niobrara	estimated from map	6	small collection	along small tributary on E side of Lance Creek	gp_mid	-65.91	53.71	101		Lance
163319	occ			14565	Gypsonictops hypoconus	species	46754		Gypsonictops hypoconus		species	46754	Lancian		70.6	66	Clemens	1973	1242	Chordata	33815	Mammalia	36651	NO_ORDER_SPECIFIED	NO	Gypsonictopidae	40254	Gypsonictops	40255		Mammal Quarry No. 1 (UCMP V-5003)		Lance Quarry 1; Hatcher No. 1	-104.569000	43.165260	US	Wyoming	Niobrara	estimated from map	6	small collection	along small tributary on E side of Lance Creek	gp_mid	-65.91	53.71	101		Lance
163320	occ			14565	Cimolestes n. sp. incisus	species	45115		Cimolestes incisus		species	45115	Lancian		70.6	66	Lull	1915	14177	Chordata	33815	Mammalia	36651	Cimolesta	40218	Cimolestidae	40231	Cimolestes	40235		Mammal Quarry No. 1 (UCMP V-5003)		Lance Quarry 1; Hatcher No. 1	-104.569000	43.165260	US	Wyoming	Niobrara	estimated from map	6	small collection	along small tributary on E side of Lance Creek	gp_mid	-65.91	53.71	101		Lance
163321	occ			14565	n. gen. Batodon n. sp. tenuis	species	44482		Batodon tenuis		species	44482	Lancian		70.6	66	Marsh	1892	83600	Chordata	33815	Mammalia	36651	Cimolesta	40218	Cimolestidae	40231	Batodon	40393		Mammal Quarry No. 1 (UCMP V-5003)		Lance Quarry 1; Hatcher No. 1	-104.569000	43.165260	US	Wyoming	Niobrara	estimated from map	6	small collection	along small tributary on E side of Lance Creek	gp_mid	-65.91	53.71	101		Lance
163322	occ	139		14566	Mesodma sp.	genus	39815		Mesodma		genus	39815	Lancian		70.6	66	Alroy	2002	6294	Chordata	33815	Mammalia	36651	Multituberculata	39779	Neoplagiaulacidae	67560	Mesodma	39815		Mammal Quarry No. 2 (UCMP V-5815)		Lance Quarry 2, Hatcher No. 2	-104.494713	43.128948	US	Wyoming	Niobrara	estimated from map	6	small collection	on W side of an erosional remnant near center of large blowout on crest of ridge, 150 yds N of road (from which point the Johnson Ranch is 0.4 mi. away). 200 yds N80°E of benchmark Q-100.	gp_mid	-65.85	53.65	101		Lance
163323	occ			14566	Mesodma thompsoni	species	48351		Mesodma thompsoni		species	48351	Lancian		70.6	66	Clemens	1964	1239	Chordata	33815	Mammalia	36651	Multituberculata	39779	Neoplagiaulacidae	67560	Mesodma	39815		Mammal Quarry No. 2 (UCMP V-5815)		Lance Quarry 2, Hatcher No. 2	-104.494713	43.128948	US	Wyoming	Niobrara	estimated from map	6	small collection	on W side of an erosional remnant near center of large blowout on crest of ridge, 150 yds N of road (from which point the Johnson Ranch is 0.4 mi. away). 200 yds N80°E of benchmark Q-100.	gp_mid	-65.85	53.65	101		Lance
163324	occ			14566	Cimolodon nitidus	species	45122		Cimolodon nitidus		species	45122	Lancian		70.6	66	Clemens	1964	1239	Chordata	33815	Mammalia	36651	Multituberculata	39779	Cimolodontidae	39823	Cimolodon	39825		Mammal Quarry No. 2 (UCMP V-5815)		Lance Quarry 2, Hatcher No. 2	-104.494713	43.128948	US	Wyoming	Niobrara	estimated from map	6	small collection	on W side of an erosional remnant near center of large blowout on crest of ridge, 150 yds N of road (from which point the Johnson Ranch is 0.4 mi. away). 200 yds N80°E of benchmark Q-100.	gp_mid	-65.85	53.65	101		Lance
163325	occ			14566	Cimolomys gracilis	species	45127		Cimolomys gracilis		species	45127	Lancian		70.6	66	Clemens	1964	1239	Chordata	33815	Mammalia	36651	Multituberculata	39779	Cimolomyidae	39853	Cimolomys	39855		Mammal Quarry No. 2 (UCMP V-5815)		Lance Quarry 2, Hatcher No. 2	-104.494713	43.128948	US	Wyoming	Niobrara	estimated from map	6	small collection	on W side of an erosional remnant near center of large blowout on crest of ridge, 150 yds N of road (from which point the Johnson Ranch is 0.4 mi. away). 200 yds N80°E of benchmark Q-100.	gp_mid	-65.85	53.65	101		Lance
163326	occ			14566	Dipriodon n. sp. robustus	species	45847	recombined as	Meniscoessus robustus		species	45847	Lancian		70.6	66	Lull	1915	14177	Chordata	33815	Mammalia	36651	Multituberculata	39779	Cimolomyidae	39853	Meniscoessus	39832		Mammal Quarry No. 2 (UCMP V-5815)		Lance Quarry 2, Hatcher No. 2	-104.494713	43.128948	US	Wyoming	Niobrara	estimated from map	6	small collection	on W side of an erosional remnant near center of large blowout on crest of ridge, 150 yds N of road (from which point the Johnson Ranch is 0.4 mi. away). 200 yds N80°E of benchmark Q-100.	gp_mid	-65.85	53.65	101		Lance
163327	occ			14566	Alphadon marshi	species	43921		Alphadon marshi		species	43921	Lancian		70.6	66	Clemens	1966	1241	Chordata	33815	Mammalia	36651	NO_ORDER_SPECIFIED	NO	Alphadontidae	67663	Alphadon	39947		Mammal Quarry No. 2 (UCMP V-5815)		Lance Quarry 2, Hatcher No. 2	-104.494713	43.128948	US	Wyoming	Niobrara	estimated from map	6	small collection	on W side of an erosional remnant near center of large blowout on crest of ridge, 150 yds N of road (from which point the Johnson Ranch is 0.4 mi. away). 200 yds N80°E of benchmark Q-100.	gp_mid	-65.85	53.65	101		Lance
163328	occ			14566	Alphadon lulli	species	43920	recombined as	Protalphadon lulli		species	43920	Lancian		70.6	66	Clemens	1964	1239	Chordata	33815	Mammalia	36651	NO_ORDER_SPECIFIED	NO	NO_FAMILY_SPECIFIED	NF	Protalphadon	39985		Mammal Quarry No. 2 (UCMP V-5815)		Lance Quarry 2, Hatcher No. 2	-104.494713	43.128948	US	Wyoming	Niobrara	estimated from map	6	small collection	on W side of an erosional remnant near center of large blowout on crest of ridge, 150 yds N of road (from which point the Johnson Ranch is 0.4 mi. away). 200 yds N80°E of benchmark Q-100.	gp_mid	-65.85	53.65	101		Lance
163329	occ			14566	Alphadon n. sp. rhaister	species	43925	recombined as	Turgidodon rhaister		species	43925	Lancian		70.6	66	Clemens	1964	1239	Chordata	33815	Mammalia	36651	NO_ORDER_SPECIFIED	NO	Alphadontidae	67663	Turgidodon	39994		Mammal Quarry No. 2 (UCMP V-5815)		Lance Quarry 2, Hatcher No. 2	-104.494713	43.128948	US	Wyoming	Niobrara	estimated from map	6	small collection	on W side of an erosional remnant near center of large blowout on crest of ridge, 150 yds N of road (from which point the Johnson Ranch is 0.4 mi. away). 200 yds N80°E of benchmark Q-100.	gp_mid	-65.85	53.65	101		Lance
163330	occ			14566	Pediomys elegans	species	50063		Pediomys elegans		species	50063	Lancian		70.6	66	Clemens	1966	1241	Chordata	33815	Mammalia	36651	NO_ORDER_SPECIFIED	NO	Pediomyidae	209133	Pediomys	40001		Mammal Quarry No. 2 (UCMP V-5815)		Lance Quarry 2, Hatcher No. 2	-104.494713	43.128948	US	Wyoming	Niobrara	estimated from map	6	small collection	on W side of an erosional remnant near center of large blowout on crest of ridge, 150 yds N of road (from which point the Johnson Ranch is 0.4 mi. away). 200 yds N80°E of benchmark Q-100.	gp_mid	-65.85	53.65	101		Lance
163331	occ			14566	Pediomys cooki	species	50062	recombined as	Leptalestes cooki		species	50062	Lancian		70.6	66	Clemens	1966	1241	Chordata	33815	Mammalia	36651	NO_ORDER_SPECIFIED	NO	Pediomyidae	209133	Leptalestes	103961		Mammal Quarry No. 2 (UCMP V-5815)		Lance Quarry 2, Hatcher No. 2	-104.494713	43.128948	US	Wyoming	Niobrara	estimated from map	6	small collection	on W side of an erosional remnant near center of large blowout on crest of ridge, 150 yds N of road (from which point the Johnson Ranch is 0.4 mi. away). 200 yds N80°E of benchmark Q-100.	gp_mid	-65.85	53.65	101		Lance
163332	occ			14566	Pediomys krejcii	species	50068	recombined as	Leptalestes krejcii		species	50068	Lancian		70.6	66	Clemens	1966	1241	Chordata	33815	Mammalia	36651	NO_ORDER_SPECIFIED	NO	Pediomyidae	209133	Leptalestes	103961		Mammal Quarry No. 2 (UCMP V-5815)		Lance Quarry 2, Hatcher No. 2	-104.494713	43.128948	US	Wyoming	Niobrara	estimated from map	6	small collection	on W side of an erosional remnant near center of large blowout on crest of ridge, 150 yds N of road (from which point the Johnson Ranch is 0.4 mi. away). 200 yds N80°E of benchmark Q-100.	gp_mid	-65.85	53.65	101		Lance
163333	occ			14566	Pediomys hatcheri	species	50067	recombined as	Protolambda hatcheri		species	51058	Lancian		70.6	66	Clemens	1966	1241	Chordata	33815	Mammalia	36651	NO_ORDER_SPECIFIED	NO	Pediomyidae	209133	Protolambda	51057		Mammal Quarry No. 2 (UCMP V-5815)		Lance Quarry 2, Hatcher No. 2	-104.494713	43.128948	US	Wyoming	Niobrara	estimated from map	6	small collection	on W side of an erosional remnant near center of large blowout on crest of ridge, 150 yds N of road (from which point the Johnson Ranch is 0.4 mi. away). 200 yds N80°E of benchmark Q-100.	gp_mid	-65.85	53.65	101		Lance
163334	occ			14566	Pediomys florencae	species	50066	recombined as	Protolambda florencae		species	50066	Lancian		70.6	66	Clemens	1966	1241	Chordata	33815	Mammalia	36651	NO_ORDER_SPECIFIED	NO	Pediomyidae	209133	Protolambda	51057		Mammal Quarry No. 2 (UCMP V-5815)		Lance Quarry 2, Hatcher No. 2	-104.494713	43.128948	US	Wyoming	Niobrara	estimated from map	6	small collection	on W side of an erosional remnant near center of large blowout on crest of ridge, 150 yds N of road (from which point the Johnson Ranch is 0.4 mi. away). 200 yds N80°E of benchmark Q-100.	gp_mid	-65.85	53.65	101		Lance
163335	occ			14566	Didelphodon vorax	species	45711		Didelphodon vorax		species	45711	Lancian		70.6	66	Clemens	1966	1241	Chordata	33815	Mammalia	36651	NO_ORDER_SPECIFIED	NO	Stagodontidae	40004	Didelphodon	40007		Mammal Quarry No. 2 (UCMP V-5815)		Lance Quarry 2, Hatcher No. 2	-104.494713	43.128948	US	Wyoming	Niobrara	estimated from map	6	small collection	on W side of an erosional remnant near center of large blowout on crest of ridge, 150 yds N of road (from which point the Johnson Ranch is 0.4 mi. away). 200 yds N80°E of benchmark Q-100.	gp_mid	-65.85	53.65	101		Lance
163336	occ			14566	Gypsonictops hypoconus	species	46754		Gypsonictops hypoconus		species	46754	Lancian		70.6	66	Clemens	1973	1242	Chordata	33815	Mammalia	36651	NO_ORDER_SPECIFIED	NO	Gypsonictopidae	40254	Gypsonictops	40255		Mammal Quarry No. 2 (UCMP V-5815)		Lance Quarry 2, Hatcher No. 2	-104.494713	43.128948	US	Wyoming	Niobrara	estimated from map	6	small collection	on W side of an erosional remnant near center of large blowout on crest of ridge, 150 yds N of road (from which point the Johnson Ranch is 0.4 mi. away). 200 yds N80°E of benchmark Q-100.	gp_mid	-65.85	53.65	101		Lance
163337	occ			14566	Cimolestes incisus	species	45115		Cimolestes incisus		species	45115	Lancian		70.6	66	Clemens	1973	1242	Chordata	33815	Mammalia	36651	Cimolesta	40218	Cimolestidae	40231	Cimolestes	40235		Mammal Quarry No. 2 (UCMP V-5815)		Lance Quarry 2, Hatcher No. 2	-104.494713	43.128948	US	Wyoming	Niobrara	estimated from map	6	small collection	on W side of an erosional remnant near center of large blowout on crest of ridge, 150 yds N of road (from which point the Johnson Ranch is 0.4 mi. away). 200 yds N80°E of benchmark Q-100.	gp_mid	-65.85	53.65	101		Lance
163339	occ			14568	Meniscoessus robustus	species	48076		Meniscoessus robustus		species	45847	Lancian		70.6	66	Archibald	1982	960	Chordata	33815	Mammalia	36651	Multituberculata	39779	Cimolomyidae	39853	Meniscoessus	39832		Hauso 1		UCMP V-77130	-107.183327	47.516701	US	Montana	Garfield	unpublished field data	4	small collection		gp_mid	-65.51	58.42	101		Hell Creek
163340	occ			14568	Essonodon browni	species	46330		Essonodon browni		species	46330	Lancian		70.6	66	Archibald	1982	960	Chordata	33815	Mammalia	36651	Multituberculata	39779	Cimolomyidae	39853	Essonodon	39840		Hauso 1		UCMP V-77130	-107.183327	47.516701	US	Montana	Garfield	unpublished field data	4	small collection		gp_mid	-65.51	58.42	101		Hell Creek
163341	occ	38705		14569	Neoplagiaulacidae indet.	family	67560		Neoplagiaulacidae		family	67560	Late Maastrichtian		70.6	66	Evans et al.	2012	47906	Chordata	33815	Mammalia	36651	Multituberculata	39779	Neoplagiaulacidae	67560				Henry Farm			-113.124603	52.328400	CA	Alberta		stated in text	4	outcrop	3 km W of Content Bridge, SW of Nevis, Red Deer River Valley; LSD 8, Sec 5, T39, R22, W 4th meridian	gp_mid	-67.87	64.46	101		Scollard	Edmonton
[truncated: 3,334 more rows]
[truncated: 24 more columns]
