# Supplementary material for: The decline and fall of the mammalian stem
Source: PeerJ. 2024 Feb 27;12:e17004. doi: 10.7717/peerj.17004 (PMC10906263; doi:10.7717/peerj.17004)
Supplement: Data S3 [file peerj-12-17004-s003.csv]

occurrence_no	record_type	reid_no	flags	collection_no	identified_name	identified_rank	identified_no	difference	accepted_name	accepted_attr	accepted_rank	accepted_no	early_interval	late_interval	max_ma	min_ma	ref_author	ref_pubyr	reference_no	phylum	phylum_no	class	class_no	order	order_no	family	family_no	genus	genus_no	subgenus_no	collection_name	collection_subset	collection_aka	lng	lat	cc	state	county	latlng_basis	latlng_precision	geogscale	geogcomments	paleomodel	paleolng	paleolat	geoplate	protected	formation	stratgroup
162985	occ	18740		14495	Cimolodon sp.	genus	39825		Cimolodon		genus	39825	Early Maastrichtian		70.6	66	Clemens	1994	1245	Chordata	33815	Mammalia	36651	Multituberculata	39779	Cimolodontidae	39823	Cimolodon	39825		Pediomys Point, Colville River			-151.591492	70.018669	US	Alaska	North Slope	stated in text	6	outcrop	the Colville River extends halfway across the North Slope, but if Clemens is correct that the locality is at "approximately 70" degrees N, then it is close to the mouth of the Rikiakrorak River at about 151.5 degrees W. Described as where 70° N intersects the Colville River, therefore near Ocean Point. 8 km upstream from the Lipscomb Bonebed.	gp_mid			coordinates not computable using this model	FED	Prince Creek
162986	occ	35494		14495	n. gen. Unnuakomys n. sp. hutchisoni	species	381653		Unnuakomys hutchisoni		species	381653	Early Maastrichtian		70.6	66	Eberle et al.	2019	67971	Chordata	33815	Mammalia	36651	NO_ORDER_SPECIFIED	NO	Pediomyidae	209133	Unnuakomys	381652		Pediomys Point, Colville River			-151.591492	70.018669	US	Alaska	North Slope	stated in text	6	outcrop	the Colville River extends halfway across the North Slope, but if Clemens is correct that the locality is at "approximately 70" degrees N, then it is close to the mouth of the Rikiakrorak River at about 151.5 degrees W. Described as where 70° N intersects the Colville River, therefore near Ocean Point. 8 km upstream from the Lipscomb Bonebed.	gp_mid			coordinates not computable using this model	FED	Prince Creek
162987	occ	18742		14495	cf. Gypsonictops sp.	genus	40255		Gypsonictops		genus	40255	Early Maastrichtian		70.6	66	Clemens	1994	1245	Chordata	33815	Mammalia	36651	NO_ORDER_SPECIFIED	NO	Gypsonictopidae	40254	Gypsonictops	40255		Pediomys Point, Colville River			-151.591492	70.018669	US	Alaska	North Slope	stated in text	6	outcrop	the Colville River extends halfway across the North Slope, but if Clemens is correct that the locality is at "approximately 70" degrees N, then it is close to the mouth of the Rikiakrorak River at about 151.5 degrees W. Described as where 70° N intersects the Colville River, therefore near Ocean Point. 8 km upstream from the Lipscomb Bonebed.	gp_mid			coordinates not computable using this model	FED	Prince Creek
162988	occ			14496	Alphadon halleyi	species	43917		Alphadon halleyi		species	43917	Edmontonian		70.6	66	Rigby and Wolberg	1987	2907	Chordata	33815	Mammalia	36651	NO_ORDER_SPECIFIED	NO	Alphadontidae	67663	Alphadon	39947		Fossil Forest Quarry 1		Kirtland Shale; NMMNH L-3539	-108.199997	36.299999	US	New Mexico	San Juan	based on political unit	1	small collection		gp_mid	-74.19	48.42	101	FED
162989	occ	105		14496	Alphadontidae indet.	family	67663		Alphadontidae		family	67663	Edmontonian		70.6	66	Alroy	2002	6294	Chordata	33815	Mammalia	36651	NO_ORDER_SPECIFIED	NO	Alphadontidae	67663				Fossil Forest Quarry 1		Kirtland Shale; NMMNH L-3539	-108.199997	36.299999	US	New Mexico	San Juan	based on political unit	1	small collection		gp_mid	-74.19	48.42	101	FED
162990	occ	106		14496	Alphadon cf. marshi	species	43921		Alphadon marshi		species	43921	Edmontonian		70.6	66	Alroy	2002	6294	Chordata	33815	Mammalia	36651	NO_ORDER_SPECIFIED	NO	Alphadontidae	67663	Alphadon	39947		Fossil Forest Quarry 1		Kirtland Shale; NMMNH L-3539	-108.199997	36.299999	US	New Mexico	San Juan	based on political unit	1	small collection		gp_mid	-74.19	48.42	101	FED
162991	occ			14496	Ectocentrocristus foxi	species	45964		Ectocentrocristus foxi		species	45964	Edmontonian		70.6	66	Rigby and Wolberg	1987	2907	Chordata	33815	Mammalia	36651	NO_ORDER_SPECIFIED	NO	NO_FAMILY_SPECIFIED	NF	Ectocentrocristus	39960		Fossil Forest Quarry 1		Kirtland Shale; NMMNH L-3539	-108.199997	36.299999	US	New Mexico	San Juan	based on political unit	1	small collection		gp_mid	-74.19	48.42	101	FED
162992	occ			14496	Pediomys n. sp. fassetti	species	50065	subjective synonym of	Leptalestes prokrejcii		species	50069	Edmontonian		70.6	66	Rigby and Wolberg	1987	2907	Chordata	33815	Mammalia	36651	NO_ORDER_SPECIFIED	NO	Pediomyidae	209133	Leptalestes	103961		Fossil Forest Quarry 1		Kirtland Shale; NMMNH L-3539	-108.199997	36.299999	US	New Mexico	San Juan	based on political unit	1	small collection		gp_mid	-74.19	48.42	101	FED
162993	occ			14496	Aquiladelphis n. sp. paraminor	species	44203	subjective synonym of	Aquiladelphis minor		species	44202	Edmontonian		70.6	66	Rigby and Wolberg	1987	2907	Chordata	33815	Mammalia	36651	NO_ORDER_SPECIFIED	NO	Aquiladelphidae	103965	Aquiladelphis	40000		Fossil Forest Quarry 1		Kirtland Shale; NMMNH L-3539	-108.199997	36.299999	US	New Mexico	San Juan	based on political unit	1	small collection		gp_mid	-74.19	48.42	101	FED
162994	occ			14496	cf. Eodelphis sp.	genus	40008		Eodelphis		genus	40008	Edmontonian		70.6	66	Rigby and Wolberg	1987	2907	Chordata	33815	Mammalia	36651	NO_ORDER_SPECIFIED	NO	Stagodontidae	40004	Eodelphis	40008		Fossil Forest Quarry 1		Kirtland Shale; NMMNH L-3539	-108.199997	36.299999	US	New Mexico	San Juan	based on political unit	1	small collection		gp_mid	-74.19	48.42	101	FED
162995	occ			14496	Gypsonictops n. sp. clemensi	species	46753		Gypsonictops clemensi		species	46753	Edmontonian		70.6	66	Rigby and Wolberg	1987	2907	Chordata	33815	Mammalia	36651	NO_ORDER_SPECIFIED	NO	Gypsonictopidae	40254	Gypsonictops	40255		Fossil Forest Quarry 1		Kirtland Shale; NMMNH L-3539	-108.199997	36.299999	US	New Mexico	San Juan	based on political unit	1	small collection		gp_mid	-74.19	48.42	101	FED
162996	occ			14496	Gypsonictops cf. lewisi	species	46756		Gypsonictops lewisi		species	46756	Edmontonian		70.6	66	Rigby and Wolberg	1987	2907	Chordata	33815	Mammalia	36651	NO_ORDER_SPECIFIED	NO	Gypsonictopidae	40254	Gypsonictops	40255		Fossil Forest Quarry 1		Kirtland Shale; NMMNH L-3539	-108.199997	36.299999	US	New Mexico	San Juan	based on political unit	1	small collection		gp_mid	-74.19	48.42	101	FED
162997	occ	107		14496	Marsupialia indet.	unranked clade	39937		Marsupialia		unranked clade	39937	Edmontonian		70.6	66	Cifelli	1990	1208	Chordata	33815	Mammalia	36651								Fossil Forest Quarry 1		Kirtland Shale; NMMNH L-3539	-108.199997	36.299999	US	New Mexico	San Juan	based on political unit	1	small collection		gp_mid	-74.19	48.42	101	FED
162998	occ			14496	Paranyctoides cf. sternbergi	species	49929		Paranyctoides sternbergi		species	49929	Edmontonian		70.6	66	Rigby and Wolberg	1987	2907	Chordata	33815	Mammalia	36651	NO_ORDER_SPECIFIED	NO	NO_FAMILY_SPECIFIED	NF	Paranyctoides	40347		Fossil Forest Quarry 1		Kirtland Shale; NMMNH L-3539	-108.199997	36.299999	US	New Mexico	San Juan	based on political unit	1	small collection		gp_mid	-74.19	48.42	101	FED
162999	occ			14496	Eutheria indet.	unranked clade	40209		Eutheria		unranked clade	182911	Edmontonian		70.6	66	Rigby and Wolberg	1987	2907	Chordata	33815	Mammalia	36651								Fossil Forest Quarry 1		Kirtland Shale; NMMNH L-3539	-108.199997	36.299999	US	New Mexico	San Juan	based on political unit	1	small collection		gp_mid	-74.19	48.42	101	FED
163015	occ			14499	Cimolodon nitidus	species	45122		Cimolodon nitidus		species	45122	Edmontonian		70.6	66	Sloan and Russell	1974	3197	Chordata	33815	Mammalia	36651	Multituberculata	39779	Cimolodontidae	39823	Cimolodon	39825		Lundbreck		Locality 11	-114.599998	49.799999	CA	Alberta		based on nearby landmark	1	small collection	Oldman River, 15 mi N of Lundbreck	gp_mid	-72.36	62.66	101		St. Mary River
163018	occ			14502	Mesodma cf. thompsoni	species	48351		Mesodma thompsoni		species	48351	Early Maastrichtian		70.6	66	Lillegraven and McKenna	1986	2237	Chordata	33815	Mammalia	36651	Multituberculata	39779	Neoplagiaulacidae	67560	Mesodma	39815		Scabby Butte, Site 3			-112.985298	49.912998	CA	Alberta		stated in text	3	small collection	one of six sites 4.1 km NE of Nobleford in secs 18 and 19, Tp. 11, Rge. 22\r\non an erosional bench on a westward pomontory near the northeast corner of NE1/4, NW1/4, sec. 18.	gp_mid	-70.23	62.29	101		St. Mary River
163019	occ			14502	Cimolodon nitidus	species	45122		Cimolodon nitidus		species	45122	Early Maastrichtian		70.6	66	Lillegraven and McKenna	1986	2237	Chordata	33815	Mammalia	36651	Multituberculata	39779	Cimolodontidae	39823	Cimolodon	39825		Scabby Butte, Site 3			-112.985298	49.912998	CA	Alberta		stated in text	3	small collection	one of six sites 4.1 km NE of Nobleford in secs 18 and 19, Tp. 11, Rge. 22\r\non an erosional bench on a westward pomontory near the northeast corner of NE1/4, NW1/4, sec. 18.	gp_mid	-70.23	62.29	101		St. Mary River
163020	occ			14502	Cimolomys gracilis	species	45127		Cimolomys gracilis		species	45127	Early Maastrichtian		70.6	66	Lillegraven and McKenna	1986	2237	Chordata	33815	Mammalia	36651	Multituberculata	39779	Cimolomyidae	39853	Cimolomys	39855		Scabby Butte, Site 3			-112.985298	49.912998	CA	Alberta		stated in text	3	small collection	one of six sites 4.1 km NE of Nobleford in secs 18 and 19, Tp. 11, Rge. 22\r\non an erosional bench on a westward pomontory near the northeast corner of NE1/4, NW1/4, sec. 18.	gp_mid	-70.23	62.29	101		St. Mary River
163021	occ			14502	Meniscoessus conquistus	species	48071		Meniscoessus conquistus		species	48071	Early Maastrichtian		70.6	66	Lillegraven and McKenna	1986	2237	Chordata	33815	Mammalia	36651	Multituberculata	39779	Cimolomyidae	39853	Meniscoessus	39832		Scabby Butte, Site 3			-112.985298	49.912998	CA	Alberta		stated in text	3	small collection	one of six sites 4.1 km NE of Nobleford in secs 18 and 19, Tp. 11, Rge. 22\r\non an erosional bench on a westward pomontory near the northeast corner of NE1/4, NW1/4, sec. 18.	gp_mid	-70.23	62.29	101		St. Mary River
163022	occ			14502	Meniscoessus robustus	species	48076		Meniscoessus robustus		species	45847	Early Maastrichtian		70.6	66	Lillegraven and McKenna	1986	2237	Chordata	33815	Mammalia	36651	Multituberculata	39779	Cimolomyidae	39853	Meniscoessus	39832		Scabby Butte, Site 3			-112.985298	49.912998	CA	Alberta		stated in text	3	small collection	one of six sites 4.1 km NE of Nobleford in secs 18 and 19, Tp. 11, Rge. 22\r\non an erosional bench on a westward pomontory near the northeast corner of NE1/4, NW1/4, sec. 18.	gp_mid	-70.23	62.29	101		St. Mary River
163023	occ	110		14502	Turgidodon rhaister ?	species	52541		Turgidodon rhaister		species	43925	Early Maastrichtian		70.6	66	Alroy	2002	6294	Chordata	33815	Mammalia	36651	NO_ORDER_SPECIFIED	NO	Alphadontidae	67663	Turgidodon	39994		Scabby Butte, Site 3			-112.985298	49.912998	CA	Alberta		stated in text	3	small collection	one of six sites 4.1 km NE of Nobleford in secs 18 and 19, Tp. 11, Rge. 22\r\non an erosional bench on a westward pomontory near the northeast corner of NE1/4, NW1/4, sec. 18.	gp_mid	-70.23	62.29	101		St. Mary River
163024	occ			14502	Pediomys cf. cooki	species	50062	recombined as	Leptalestes cooki		species	50062	Early Maastrichtian		70.6	66	Lillegraven and McKenna	1986	2237	Chordata	33815	Mammalia	36651	NO_ORDER_SPECIFIED	NO	Pediomyidae	209133	Leptalestes	103961		Scabby Butte, Site 3			-112.985298	49.912998	CA	Alberta		stated in text	3	small collection	one of six sites 4.1 km NE of Nobleford in secs 18 and 19, Tp. 11, Rge. 22\r\non an erosional bench on a westward pomontory near the northeast corner of NE1/4, NW1/4, sec. 18.	gp_mid	-70.23	62.29	101		St. Mary River
163025	occ			14502	Pediomys cf. krejcii	species	50068	recombined as	Leptalestes krejcii		species	50068	Early Maastrichtian		70.6	66	Lillegraven and McKenna	1986	2237	Chordata	33815	Mammalia	36651	NO_ORDER_SPECIFIED	NO	Pediomyidae	209133	Leptalestes	103961		Scabby Butte, Site 3			-112.985298	49.912998	CA	Alberta		stated in text	3	small collection	one of six sites 4.1 km NE of Nobleford in secs 18 and 19, Tp. 11, Rge. 22\r\non an erosional bench on a westward pomontory near the northeast corner of NE1/4, NW1/4, sec. 18.	gp_mid	-70.23	62.29	101		St. Mary River
163026	occ			14502	Eodelphis cutleri ?	species	46140		Eodelphis cutleri		species	45114	Early Maastrichtian		70.6	66	Lillegraven and McKenna	1986	2237	Chordata	33815	Mammalia	36651	NO_ORDER_SPECIFIED	NO	Stagodontidae	40004	Eodelphis	40008		Scabby Butte, Site 3			-112.985298	49.912998	CA	Alberta		stated in text	3	small collection	one of six sites 4.1 km NE of Nobleford in secs 18 and 19, Tp. 11, Rge. 22\r\non an erosional bench on a westward pomontory near the northeast corner of NE1/4, NW1/4, sec. 18.	gp_mid	-70.23	62.29	101		St. Mary River
163027	occ			14502	Didelphodon sp.	genus	40007		Didelphodon		genus	40007	Early Maastrichtian		70.6	66	Lillegraven and McKenna	1986	2237	Chordata	33815	Mammalia	36651	NO_ORDER_SPECIFIED	NO	Stagodontidae	40004	Didelphodon	40007		Scabby Butte, Site 3			-112.985298	49.912998	CA	Alberta		stated in text	3	small collection	one of six sites 4.1 km NE of Nobleford in secs 18 and 19, Tp. 11, Rge. 22\r\non an erosional bench on a westward pomontory near the northeast corner of NE1/4, NW1/4, sec. 18.	gp_mid	-70.23	62.29	101		St. Mary River
163028	occ			14502	Gypsonictops sp.	genus	40255		Gypsonictops		genus	40255	Early Maastrichtian		70.6	66	Lillegraven and McKenna	1986	2237	Chordata	33815	Mammalia	36651	NO_ORDER_SPECIFIED	NO	Gypsonictopidae	40254	Gypsonictops	40255		Scabby Butte, Site 3			-112.985298	49.912998	CA	Alberta		stated in text	3	small collection	one of six sites 4.1 km NE of Nobleford in secs 18 and 19, Tp. 11, Rge. 22\r\non an erosional bench on a westward pomontory near the northeast corner of NE1/4, NW1/4, sec. 18.	gp_mid	-70.23	62.29	101		St. Mary River
163029	occ			14502	Cimolestes sp.	genus	40235		Cimolestes		genus	40235	Early Maastrichtian		70.6	66	Lillegraven and McKenna	1986	2237	Chordata	33815	Mammalia	36651	Cimolesta	40218	Cimolestidae	40231	Cimolestes	40235		Scabby Butte, Site 3			-112.985298	49.912998	CA	Alberta		stated in text	3	small collection	one of six sites 4.1 km NE of Nobleford in secs 18 and 19, Tp. 11, Rge. 22\r\non an erosional bench on a westward pomontory near the northeast corner of NE1/4, NW1/4, sec. 18.	gp_mid	-70.23	62.29	101		St. Mary River
163030	occ			14503	Pediomys krejcii	species	50068	recombined as	Leptalestes krejcii		species	50068	Edmontonian		70.6	66	Heinrich et al.	1998	1822	Chordata	33815	Mammalia	36651	NO_ORDER_SPECIFIED	NO	Pediomyidae	209133	Leptalestes	103961		St. Mary River Formation (Montana)			-112.800003	48.900002	US	Montana	Glacier	based on political unit	1		county assignment uncertain	gp_mid	-70.96	61.33	101		St. Mary River
163031	occ	112		14503	Turgidodon sp.	genus	39994		Turgidodon		genus	39994	Edmontonian		70.6	66	Alroy	2002	6294	Chordata	33815	Mammalia	36651	NO_ORDER_SPECIFIED	NO	Alphadontidae	67663	Turgidodon	39994		St. Mary River Formation (Montana)			-112.800003	48.900002	US	Montana	Glacier	based on political unit	1		county assignment uncertain	gp_mid	-70.96	61.33	101		St. Mary River
163032	occ			14503	Paracimexomys cf. robisoni	species	49790		Paracimexomys robisoni		species	49790	Edmontonian		70.6	66	Heinrich et al.	1998	1822	Chordata	33815	Mammalia	36651	Multituberculata	39779	NO_FAMILY_SPECIFIED	NF	Paracimexomys	39788		St. Mary River Formation (Montana)			-112.800003	48.900002	US	Montana	Glacier	based on political unit	1		county assignment uncertain	gp_mid	-70.96	61.33	101		St. Mary River
163033	occ			14503	Paracimexomys cf. priscus	species	49789		Paracimexomys priscus		species	45109	Edmontonian		70.6	66	Heinrich et al.	1998	1822	Chordata	33815	Mammalia	36651	Multituberculata	39779	NO_FAMILY_SPECIFIED	NF	Paracimexomys	39788		St. Mary River Formation (Montana)			-112.800003	48.900002	US	Montana	Glacier	based on political unit	1		county assignment uncertain	gp_mid	-70.96	61.33	101		St. Mary River
163034	occ			14503	Ptilodontoidea indet.	superfamily	39807		Ptilodontoidea		superfamily	39807	Edmontonian		70.6	66	Heinrich et al.	1998	1822	Chordata	33815	Mammalia	36651	Multituberculata	39779						St. Mary River Formation (Montana)			-112.800003	48.900002	US	Montana	Glacier	based on political unit	1		county assignment uncertain	gp_mid	-70.96	61.33	101		St. Mary River
163035	occ			14503	Neoplagiaulacidae indet.	family	67560		Neoplagiaulacidae		family	67560	Edmontonian		70.6	66	Heinrich et al.	1998	1822	Chordata	33815	Mammalia	36651	Multituberculata	39779	Neoplagiaulacidae	67560				St. Mary River Formation (Montana)			-112.800003	48.900002	US	Montana	Glacier	based on political unit	1		county assignment uncertain	gp_mid	-70.96	61.33	101		St. Mary River
163037	occ			14505	Meniscoessus robustus	species	48076		Meniscoessus robustus		species	45847	Lancian		70.6	66	Wood and Ormsbee	1954	3880	Chordata	33815	Mammalia	36651	Multituberculata	39779	Cimolomyidae	39853	Meniscoessus	39832		Altman Blowout		UCMP V-5616	-104.533333	43.183334	US	Wyoming	Niobrara	unpublished field data	minutes	small collection	"Altman property, on the Lance Creek-Crazy Woman Creek divide, east of the Lance Creek-Hampshire road, 17.3 miles by road north of Lance Creek"; coordinate based on Lance Creek (not the town) - changed to coordinates from UCMP database	gp_mid	-65.86	53.71	101		Lance
163038	occ			14505	Cimolomys gracilis	species	45127		Cimolomys gracilis		species	45127	Lancian		70.6	66	Wood and Ormsbee	1954	3880	Chordata	33815	Mammalia	36651	Multituberculata	39779	Cimolomyidae	39853	Cimolomys	39855		Altman Blowout		UCMP V-5616	-104.533333	43.183334	US	Wyoming	Niobrara	unpublished field data	minutes	small collection	"Altman property, on the Lance Creek-Crazy Woman Creek divide, east of the Lance Creek-Hampshire road, 17.3 miles by road north of Lance Creek"; coordinate based on Lance Creek (not the town) - changed to coordinates from UCMP database	gp_mid	-65.86	53.71	101		Lance
163039	occ	113		14505	Mesodma sp.	genus	39815		Mesodma		genus	39815	Lancian		70.6	66	Clemens	1964	1239	Chordata	33815	Mammalia	36651	Multituberculata	39779	Neoplagiaulacidae	67560	Mesodma	39815		Altman Blowout		UCMP V-5616	-104.533333	43.183334	US	Wyoming	Niobrara	unpublished field data	minutes	small collection	"Altman property, on the Lance Creek-Crazy Woman Creek divide, east of the Lance Creek-Hampshire road, 17.3 miles by road north of Lance Creek"; coordinate based on Lance Creek (not the town) - changed to coordinates from UCMP database	gp_mid	-65.86	53.71	101		Lance
163040	occ			14505	Mesodma thompsoni	species	48351		Mesodma thompsoni		species	48351	Lancian		70.6	66	Clemens	1964	1239	Chordata	33815	Mammalia	36651	Multituberculata	39779	Neoplagiaulacidae	67560	Mesodma	39815		Altman Blowout		UCMP V-5616	-104.533333	43.183334	US	Wyoming	Niobrara	unpublished field data	minutes	small collection	"Altman property, on the Lance Creek-Crazy Woman Creek divide, east of the Lance Creek-Hampshire road, 17.3 miles by road north of Lance Creek"; coordinate based on Lance Creek (not the town) - changed to coordinates from UCMP database	gp_mid	-65.86	53.71	101		Lance
163041	occ			14505	Cimolodon nitidus	species	45122		Cimolodon nitidus		species	45122	Lancian		70.6	66	Clemens	1964	1239	Chordata	33815	Mammalia	36651	Multituberculata	39779	Cimolodontidae	39823	Cimolodon	39825		Altman Blowout		UCMP V-5616	-104.533333	43.183334	US	Wyoming	Niobrara	unpublished field data	minutes	small collection	"Altman property, on the Lance Creek-Crazy Woman Creek divide, east of the Lance Creek-Hampshire road, 17.3 miles by road north of Lance Creek"; coordinate based on Lance Creek (not the town) - changed to coordinates from UCMP database	gp_mid	-65.86	53.71	101		Lance
163042	occ	114		14505	Didelphodon vorax	species	45711		Didelphodon vorax		species	45711	Lancian		70.6	66	Alroy	2002	6294	Chordata	33815	Mammalia	36651	NO_ORDER_SPECIFIED	NO	Stagodontidae	40004	Didelphodon	40007		Altman Blowout		UCMP V-5616	-104.533333	43.183334	US	Wyoming	Niobrara	unpublished field data	minutes	small collection	"Altman property, on the Lance Creek-Crazy Woman Creek divide, east of the Lance Creek-Hampshire road, 17.3 miles by road north of Lance Creek"; coordinate based on Lance Creek (not the town) - changed to coordinates from UCMP database	gp_mid	-65.86	53.71	101		Lance
163043	occ			14505	Pediomys elegans	species	50063		Pediomys elegans		species	50063	Lancian		70.6	66	Clemens	1966	1241	Chordata	33815	Mammalia	36651	NO_ORDER_SPECIFIED	NO	Pediomyidae	209133	Pediomys	40001		Altman Blowout		UCMP V-5616	-104.533333	43.183334	US	Wyoming	Niobrara	unpublished field data	minutes	small collection	"Altman property, on the Lance Creek-Crazy Woman Creek divide, east of the Lance Creek-Hampshire road, 17.3 miles by road north of Lance Creek"; coordinate based on Lance Creek (not the town) - changed to coordinates from UCMP database	gp_mid	-65.86	53.71	101		Lance
163044	occ			14505	Pediomys cooki	species	50062	recombined as	Leptalestes cooki		species	50062	Lancian		70.6	66	Clemens	1966	1241	Chordata	33815	Mammalia	36651	NO_ORDER_SPECIFIED	NO	Pediomyidae	209133	Leptalestes	103961		Altman Blowout		UCMP V-5616	-104.533333	43.183334	US	Wyoming	Niobrara	unpublished field data	minutes	small collection	"Altman property, on the Lance Creek-Crazy Woman Creek divide, east of the Lance Creek-Hampshire road, 17.3 miles by road north of Lance Creek"; coordinate based on Lance Creek (not the town) - changed to coordinates from UCMP database	gp_mid	-65.86	53.71	101		Lance
163045	occ			14505	Pediomys hatcheri	species	50067	recombined as	Protolambda hatcheri		species	51058	Lancian		70.6	66	Clemens	1966	1241	Chordata	33815	Mammalia	36651	NO_ORDER_SPECIFIED	NO	Pediomyidae	209133	Protolambda	51057		Altman Blowout		UCMP V-5616	-104.533333	43.183334	US	Wyoming	Niobrara	unpublished field data	minutes	small collection	"Altman property, on the Lance Creek-Crazy Woman Creek divide, east of the Lance Creek-Hampshire road, 17.3 miles by road north of Lance Creek"; coordinate based on Lance Creek (not the town) - changed to coordinates from UCMP database	gp_mid	-65.86	53.71	101		Lance
163046	occ			14505	Pediomys florencae	species	50066	recombined as	Protolambda florencae		species	50066	Lancian		70.6	66	Clemens	1966	1241	Chordata	33815	Mammalia	36651	NO_ORDER_SPECIFIED	NO	Pediomyidae	209133	Protolambda	51057		Altman Blowout		UCMP V-5616	-104.533333	43.183334	US	Wyoming	Niobrara	unpublished field data	minutes	small collection	"Altman property, on the Lance Creek-Crazy Woman Creek divide, east of the Lance Creek-Hampshire road, 17.3 miles by road north of Lance Creek"; coordinate based on Lance Creek (not the town) - changed to coordinates from UCMP database	gp_mid	-65.86	53.71	101		Lance
163047	occ			14505	Gypsonictops hypoconus	species	46754		Gypsonictops hypoconus		species	46754	Lancian		70.6	66	Wood and Ormsbee	1954	3880	Chordata	33815	Mammalia	36651	NO_ORDER_SPECIFIED	NO	Gypsonictopidae	40254	Gypsonictops	40255		Altman Blowout		UCMP V-5616	-104.533333	43.183334	US	Wyoming	Niobrara	unpublished field data	minutes	small collection	"Altman property, on the Lance Creek-Crazy Woman Creek divide, east of the Lance Creek-Hampshire road, 17.3 miles by road north of Lance Creek"; coordinate based on Lance Creek (not the town) - changed to coordinates from UCMP database	gp_mid	-65.86	53.71	101		Lance
163048	occ			14505	Cimolestes incisus	species	45115		Cimolestes incisus		species	45115	Lancian		70.6	66	Clemens	1973	1242	Chordata	33815	Mammalia	36651	Cimolesta	40218	Cimolestidae	40231	Cimolestes	40235		Altman Blowout		UCMP V-5616	-104.533333	43.183334	US	Wyoming	Niobrara	unpublished field data	minutes	small collection	"Altman property, on the Lance Creek-Crazy Woman Creek divide, east of the Lance Creek-Hampshire road, 17.3 miles by road north of Lance Creek"; coordinate based on Lance Creek (not the town) - changed to coordinates from UCMP database	gp_mid	-65.86	53.71	101		Lance
163049	occ			14505	Cimolestes stirtoni	species	45120		Cimolestes stirtoni		species	45120	Lancian		70.6	66	Clemens	1973	1242	Chordata	33815	Mammalia	36651	Cimolesta	40218	Cimolestidae	40231	Cimolestes	40235		Altman Blowout		UCMP V-5616	-104.533333	43.183334	US	Wyoming	Niobrara	unpublished field data	minutes	small collection	"Altman property, on the Lance Creek-Crazy Woman Creek divide, east of the Lance Creek-Hampshire road, 17.3 miles by road north of Lance Creek"; coordinate based on Lance Creek (not the town) - changed to coordinates from UCMP database	gp_mid	-65.86	53.71	101		Lance
163050	occ			14506	Meniscoessus robustus	species	48076		Meniscoessus robustus		species	45847	Lancian		70.6	66	Lofgren	1995	2255	Chordata	33815	Mammalia	36651	Multituberculata	39779	Cimolomyidae	39853	Meniscoessus	39832		Bad Mouth Turtle (Reworked)		UCMP V-87153 (in part)	-106.199997	47.633301	US	Montana	McCone	unpublished field data	4	small collection		gp_mid	-64.28	58.23	101	FED	Hell Creek	Montana
163051	occ			14506	Gypsonictops illuminatus	species	46755		Gypsonictops illuminatus		species	46755	Lancian		70.6	66	Lofgren	1995	2255	Chordata	33815	Mammalia	36651	NO_ORDER_SPECIFIED	NO	Gypsonictopidae	40254	Gypsonictops	40255		Bad Mouth Turtle (Reworked)		UCMP V-87153 (in part)	-106.199997	47.633301	US	Montana	McCone	unpublished field data	4	small collection		gp_mid	-64.28	58.23	101	FED	Hell Creek	Montana
163052	occ			14507	Glasbius twitchelli	species	46653		Glasbius twitchelli		species	46653	Lancian		70.6	66	Archibald	1982	960	Chordata	33815	Mammalia	36651	NO_ORDER_SPECIFIED	NO	Glasbiidae	39997	Glasbius	39998		Baldy Butte		UCMP V-72215	-107.116699	47.549999	US	Montana	Garfield	unpublished field data	4	small collection		gp_mid	-65.41	58.43	101		Hell Creek	Montana
163053	occ			14508	Mesodma cf. formosa	species	48344		Mesodma formosa		species	46767	Lancian		70.6	66	Archibald	1982	960	Chordata	33815	Mammalia	36651	Multituberculata	39779	Neoplagiaulacidae	67560	Mesodma	39815		Baldy Butte SW-Blazing Saddle		UCMP V-74116	-107.133301	47.549999	US	Montana	Garfield	unpublished field data	4	small collection		gp_mid	-65.43	58.44	101		Hell Creek	Montana
163054	occ			14508	Mesodma thompsoni	species	48351		Mesodma thompsoni		species	48351	Lancian		70.6	66	Archibald	1982	960	Chordata	33815	Mammalia	36651	Multituberculata	39779	Neoplagiaulacidae	67560	Mesodma	39815		Baldy Butte SW-Blazing Saddle		UCMP V-74116	-107.133301	47.549999	US	Montana	Garfield	unpublished field data	4	small collection		gp_mid	-65.43	58.44	101		Hell Creek	Montana
163055	occ			14508	Cimolodon nitidus	species	45122		Cimolodon nitidus		species	45122	Lancian		70.6	66	Archibald	1982	960	Chordata	33815	Mammalia	36651	Multituberculata	39779	Cimolodontidae	39823	Cimolodon	39825		Baldy Butte SW-Blazing Saddle		UCMP V-74116	-107.133301	47.549999	US	Montana	Garfield	unpublished field data	4	small collection		gp_mid	-65.43	58.44	101		Hell Creek	Montana
163056	occ			14508	Glasbius twitchelli	species	46653		Glasbius twitchelli		species	46653	Lancian		70.6	66	Archibald	1982	960	Chordata	33815	Mammalia	36651	NO_ORDER_SPECIFIED	NO	Glasbiidae	39997	Glasbius	39998		Baldy Butte SW-Blazing Saddle		UCMP V-74116	-107.133301	47.549999	US	Montana	Garfield	unpublished field data	4	small collection		gp_mid	-65.43	58.44	101		Hell Creek	Montana
163057	occ			14508	Pediomys krejcii	species	50068	recombined as	Leptalestes krejcii		species	50068	Lancian		70.6	66	Archibald	1982	960	Chordata	33815	Mammalia	36651	NO_ORDER_SPECIFIED	NO	Pediomyidae	209133	Leptalestes	103961		Baldy Butte SW-Blazing Saddle		UCMP V-74116	-107.133301	47.549999	US	Montana	Garfield	unpublished field data	4	small collection		gp_mid	-65.43	58.44	101		Hell Creek	Montana
163058	occ			14508	Pediomys florencae	species	50066	recombined as	Protolambda florencae		species	50066	Lancian		70.6	66	Archibald	1982	960	Chordata	33815	Mammalia	36651	NO_ORDER_SPECIFIED	NO	Pediomyidae	209133	Protolambda	51057		Baldy Butte SW-Blazing Saddle		UCMP V-74116	-107.133301	47.549999	US	Montana	Garfield	unpublished field data	4	small collection		gp_mid	-65.43	58.44	101		Hell Creek	Montana
163059	occ			14508	Gypsonictops sp.	genus	40255		Gypsonictops		genus	40255	Lancian		70.6	66	Archibald	1982	960	Chordata	33815	Mammalia	36651	NO_ORDER_SPECIFIED	NO	Gypsonictopidae	40254	Gypsonictops	40255		Baldy Butte SW-Blazing Saddle		UCMP V-74116	-107.133301	47.549999	US	Montana	Garfield	unpublished field data	4	small collection		gp_mid	-65.43	58.44	101		Hell Creek	Montana
163060	occ			14509	Pediomys florencae	species	50066	recombined as	Protolambda florencae		species	50066	Lancian		70.6	66	Lofgren	1995	2255	Chordata	33815	Mammalia	36651	NO_ORDER_SPECIFIED	NO	Pediomyidae	209133	Protolambda	51057		BC Bone-anza (Reworked)		UCMP V-87040 (in part)	-106.199997	47.633301	US	Montana	McCone	unpublished field data	4	small collection		gp_mid	-64.28	58.23	101	FED	Hell Creek	Montana
163061	occ			14510	Mesodma sp.	genus	39815		Mesodma		genus	39815	Lancian		70.6	66	Clemens	1964	1239	Chordata	33815	Mammalia	36651	Multituberculata	39779	Neoplagiaulacidae	67560	Mesodma	39815		Beardsley Blowout		UCMP V-5720	-104.5	43	US	Wyoming	Niobrara	based on political unit	1	small collection		gp_mid	-65.95	53.53	101		Lance
163062	occ			14511	Cimolomys nitidus	species	209123	subjective synonym of	Cimolomys gracilis		species	45127	Lancian		70.6	66	Lull	1915	14177	Chordata	33815	Mammalia	36651	Multituberculata	39779	Cimolomyidae	39853	Cimolomys	39855		Beecher's Quarry			-104.597458	43.101318	US	Wyoming	Niobrara	estimated from map	6	small collection	Beecher's Quarry, on the east side of Lance Creek north of its junction with Little Lightning Creek	gp_mid	-65.99	53.66	101		Lance
163063	occ			14511	Halodon sculptus	species	46768	subjective synonym of	Meniscoessus robustus		species	45847	Lancian		70.6	66	Lull	1915	14177	Chordata	33815	Mammalia	36651	Multituberculata	39779	Cimolomyidae	39853	Meniscoessus	39832		Beecher's Quarry			-104.597458	43.101318	US	Wyoming	Niobrara	estimated from map	6	small collection	Beecher's Quarry, on the east side of Lance Creek north of its junction with Little Lightning Creek	gp_mid	-65.99	53.66	101		Lance
163065	occ			14513	Didelphodon vorax	species	45711		Didelphodon vorax		species	45711	Lancian		70.6	66	Archibald	1982	960	Chordata	33815	Mammalia	36651	NO_ORDER_SPECIFIED	NO	Stagodontidae	40004	Didelphodon	40007		Billy Creek 2		UCMP V-75173	-107.316704	47.616699	US	Montana	Garfield	unpublished field data	4	small collection		gp_mid	-65.58	58.55	101	FED	Hell Creek
163066	occ			14514	Mesodma formosa	species	48344		Mesodma formosa		species	46767	Lancian		70.6	66	Breithaupt	1982	1129	Chordata	33815	Mammalia	36651	Multituberculata	39779	Neoplagiaulacidae	67560	Mesodma	39815		Robber's Roost (UW V-79032)		UCMP V-84215, Black Butte	-108.667801	41.568298	US	Wyoming	Sweetwater	stated in text	4	small collection	NE 1/4, SE 1/4, NE 1/4 of Sec 3, T18N, R100W	gp_mid	-71.66	53.45	101	FED	Lance
163067	occ			14514	Mesodma thompsoni	species	48351		Mesodma thompsoni		species	48351	Lancian		70.6	66	Breithaupt	1982	1129	Chordata	33815	Mammalia	36651	Multituberculata	39779	Neoplagiaulacidae	67560	Mesodma	39815		Robber's Roost (UW V-79032)		UCMP V-84215, Black Butte	-108.667801	41.568298	US	Wyoming	Sweetwater	stated in text	4	small collection	NE 1/4, SE 1/4, NE 1/4 of Sec 3, T18N, R100W	gp_mid	-71.66	53.45	101	FED	Lance
163068	occ			14514	Mesodma hensleighi	species	48346		Mesodma hensleighi		species	48346	Lancian		70.6	66	Breithaupt	1982	1129	Chordata	33815	Mammalia	36651	Multituberculata	39779	Neoplagiaulacidae	67560	Mesodma	39815		Robber's Roost (UW V-79032)		UCMP V-84215, Black Butte	-108.667801	41.568298	US	Wyoming	Sweetwater	stated in text	4	small collection	NE 1/4, SE 1/4, NE 1/4 of Sec 3, T18N, R100W	gp_mid	-71.66	53.45	101	FED	Lance
163069	occ			14514	Cimexomys minor	species	45108		Cimexomys minor		species	45108	Lancian		70.6	66	Breithaupt	1982	1129	Chordata	33815	Mammalia	36651	Multituberculata	39779	NO_FAMILY_SPECIFIED	NF	Cimexomys	39784		Robber's Roost (UW V-79032)		UCMP V-84215, Black Butte	-108.667801	41.568298	US	Wyoming	Sweetwater	stated in text	4	small collection	NE 1/4, SE 1/4, NE 1/4 of Sec 3, T18N, R100W	gp_mid	-71.66	53.45	101	FED	Lance
163070	occ			14514	Cimolodon nitidus	species	45122		Cimolodon nitidus		species	45122	Lancian		70.6	66	Breithaupt	1982	1129	Chordata	33815	Mammalia	36651	Multituberculata	39779	Cimolodontidae	39823	Cimolodon	39825		Robber's Roost (UW V-79032)		UCMP V-84215, Black Butte	-108.667801	41.568298	US	Wyoming	Sweetwater	stated in text	4	small collection	NE 1/4, SE 1/4, NE 1/4 of Sec 3, T18N, R100W	gp_mid	-71.66	53.45	101	FED	Lance
163071	occ			14514	Meniscoessus robustus	species	48076		Meniscoessus robustus		species	45847	Lancian		70.6	66	Breithaupt	1982	1129	Chordata	33815	Mammalia	36651	Multituberculata	39779	Cimolomyidae	39853	Meniscoessus	39832		Robber's Roost (UW V-79032)		UCMP V-84215, Black Butte	-108.667801	41.568298	US	Wyoming	Sweetwater	stated in text	4	small collection	NE 1/4, SE 1/4, NE 1/4 of Sec 3, T18N, R100W	gp_mid	-71.66	53.45	101	FED	Lance
163072	occ	28653		14514	Essonodon browni	species	46330		Essonodon browni		species	46330	Lancian		70.6	66	Donohue et al.	2013	46718	Chordata	33815	Mammalia	36651	Multituberculata	39779	Cimolomyidae	39853	Essonodon	39840		Robber's Roost (UW V-79032)		UCMP V-84215, Black Butte	-108.667801	41.568298	US	Wyoming	Sweetwater	stated in text	4	small collection	NE 1/4, SE 1/4, NE 1/4 of Sec 3, T18N, R100W	gp_mid	-71.66	53.45	101	FED	Lance
163073	occ			14514	Alphadon marshi	species	43921		Alphadon marshi		species	43921	Lancian		70.6	66	Breithaupt	1982	1129	Chordata	33815	Mammalia	36651	NO_ORDER_SPECIFIED	NO	Alphadontidae	67663	Alphadon	39947		Robber's Roost (UW V-79032)		UCMP V-84215, Black Butte	-108.667801	41.568298	US	Wyoming	Sweetwater	stated in text	4	small collection	NE 1/4, SE 1/4, NE 1/4 of Sec 3, T18N, R100W	gp_mid	-71.66	53.45	101	FED	Lance
163074	occ			14514	Alphadontidae indet.	family	67663		Alphadontidae		family	67663	Lancian		70.6	66	Breithaupt	1982	1129	Chordata	33815	Mammalia	36651	NO_ORDER_SPECIFIED	NO	Alphadontidae	67663				Robber's Roost (UW V-79032)		UCMP V-84215, Black Butte	-108.667801	41.568298	US	Wyoming	Sweetwater	stated in text	4	small collection	NE 1/4, SE 1/4, NE 1/4 of Sec 3, T18N, R100W	gp_mid	-71.66	53.45	101	FED	Lance
163075	occ			14514	Pediomys elegans	species	50063		Pediomys elegans		species	50063	Lancian		70.6	66	Breithaupt	1982	1129	Chordata	33815	Mammalia	36651	NO_ORDER_SPECIFIED	NO	Pediomyidae	209133	Pediomys	40001		Robber's Roost (UW V-79032)		UCMP V-84215, Black Butte	-108.667801	41.568298	US	Wyoming	Sweetwater	stated in text	4	small collection	NE 1/4, SE 1/4, NE 1/4 of Sec 3, T18N, R100W	gp_mid	-71.66	53.45	101	FED	Lance
163076	occ			14514	Gypsonictops hypoconus	species	46754		Gypsonictops hypoconus		species	46754	Lancian		70.6	66	Breithaupt	1982	1129	Chordata	33815	Mammalia	36651	NO_ORDER_SPECIFIED	NO	Gypsonictopidae	40254	Gypsonictops	40255		Robber's Roost (UW V-79032)		UCMP V-84215, Black Butte	-108.667801	41.568298	US	Wyoming	Sweetwater	stated in text	4	small collection	NE 1/4, SE 1/4, NE 1/4 of Sec 3, T18N, R100W	gp_mid	-71.66	53.45	101	FED	Lance
163077	occ			14514	Protungulatum ? sp.	genus	40211		Protungulatum		genus	40211	Lancian		70.6	66	Breithaupt	1982	1129	Chordata	33815	Mammalia	36651	Procreodi	80645	Arctocyonidae	42198	Protungulatum	40211		Robber's Roost (UW V-79032)		UCMP V-84215, Black Butte	-108.667801	41.568298	US	Wyoming	Sweetwater	stated in text	4	small collection	NE 1/4, SE 1/4, NE 1/4 of Sec 3, T18N, R100W	gp_mid	-71.66	53.45	101	FED	Lance
163078	occ			14515	Cimexomys minor	species	45108		Cimexomys minor		species	45108	Lancian		70.6	66	Sloan and Van Valen	1965	3198	Chordata	33815	Mammalia	36651	Multituberculata	39779	NO_FAMILY_SPECIFIED	NF	Cimexomys	39784		Brownie Butte		UCMP V-73097	-107	47.599998	US	Montana	Garfield	based on political unit	1	small collection		gp_mid	-65.23	58.44	101	FED	Hell Creek	Montana
163079	occ			14515	Mesodma formosa	species	48344		Mesodma formosa		species	46767	Lancian		70.6	66	Sloan and Van Valen	1965	3198	Chordata	33815	Mammalia	36651	Multituberculata	39779	Neoplagiaulacidae	67560	Mesodma	39815		Brownie Butte		UCMP V-73097	-107	47.599998	US	Montana	Garfield	based on political unit	1	small collection		gp_mid	-65.23	58.44	101	FED	Hell Creek	Montana
163080	occ			14515	Mesodma thompsoni	species	48351		Mesodma thompsoni		species	48351	Lancian		70.6	66	Sloan and Van Valen	1965	3198	Chordata	33815	Mammalia	36651	Multituberculata	39779	Neoplagiaulacidae	67560	Mesodma	39815		Brownie Butte		UCMP V-73097	-107	47.599998	US	Montana	Garfield	based on political unit	1	small collection		gp_mid	-65.23	58.44	101	FED	Hell Creek	Montana
163081	occ			14515	Cimolodon nitidus	species	45122		Cimolodon nitidus		species	45122	Lancian		70.6	66	Sloan and Van Valen	1965	3198	Chordata	33815	Mammalia	36651	Multituberculata	39779	Cimolodontidae	39823	Cimolodon	39825		Brownie Butte		UCMP V-73097	-107	47.599998	US	Montana	Garfield	based on political unit	1	small collection		gp_mid	-65.23	58.44	101	FED	Hell Creek	Montana
163082	occ			14515	Meniscoessus borealis	species	48069	subjective synonym of	Meniscoessus robustus		species	45847	Lancian		70.6	66	Sloan and Van Valen	1965	3198	Chordata	33815	Mammalia	36651	Multituberculata	39779	Cimolomyidae	39853	Meniscoessus	39832		Brownie Butte		UCMP V-73097	-107	47.599998	US	Montana	Garfield	based on political unit	1	small collection		gp_mid	-65.23	58.44	101	FED	Hell Creek	Montana
163083	occ			14515	Pediomys elegans	species	50063		Pediomys elegans		species	50063	Lancian		70.6	66	Sloan and Van Valen	1965	3198	Chordata	33815	Mammalia	36651	NO_ORDER_SPECIFIED	NO	Pediomyidae	209133	Pediomys	40001		Brownie Butte		UCMP V-73097	-107	47.599998	US	Montana	Garfield	based on political unit	1	small collection		gp_mid	-65.23	58.44	101	FED	Hell Creek	Montana
163084	occ			14515	Pediomys hatcheri	species	50067	recombined as	Protolambda hatcheri		species	51058	Lancian		70.6	66	Sloan and Van Valen	1965	3198	Chordata	33815	Mammalia	36651	NO_ORDER_SPECIFIED	NO	Pediomyidae	209133	Protolambda	51057		Brownie Butte		UCMP V-73097	-107	47.599998	US	Montana	Garfield	based on political unit	1	small collection		gp_mid	-65.23	58.44	101	FED	Hell Creek	Montana
163085	occ			14515	Pediomys cooki	species	50062	recombined as	Leptalestes cooki		species	50062	Lancian		70.6	66	Archibald	1982	960	Chordata	33815	Mammalia	36651	NO_ORDER_SPECIFIED	NO	Pediomyidae	209133	Leptalestes	103961		Brownie Butte		UCMP V-73097	-107	47.599998	US	Montana	Garfield	based on political unit	1	small collection		gp_mid	-65.23	58.44	101	FED	Hell Creek	Montana
163086	occ			14515	Gypsonictops hypoconus	species	46754		Gypsonictops hypoconus		species	46754	Lancian		70.6	66	Sloan and Van Valen	1965	3198	Chordata	33815	Mammalia	36651	NO_ORDER_SPECIFIED	NO	Gypsonictopidae	40254	Gypsonictops	40255		Brownie Butte		UCMP V-73097	-107	47.599998	US	Montana	Garfield	based on political unit	1	small collection		gp_mid	-65.23	58.44	101	FED	Hell Creek	Montana
163087	occ	116		14515	Glasbius twitchelli	species	46653		Glasbius twitchelli		species	46653	Lancian		70.6	66	Archibald	1982	960	Chordata	33815	Mammalia	36651	NO_ORDER_SPECIFIED	NO	Glasbiidae	39997	Glasbius	39998		Brownie Butte		UCMP V-73097	-107	47.599998	US	Montana	Garfield	based on political unit	1	small collection		gp_mid	-65.23	58.44	101	FED	Hell Creek	Montana
163088	occ			14515	Gypsonictops cf. illuminatus	species	46755		Gypsonictops illuminatus		species	46755	Lancian		70.6	66	Archibald	1982	960	Chordata	33815	Mammalia	36651	NO_ORDER_SPECIFIED	NO	Gypsonictopidae	40254	Gypsonictops	40255		Brownie Butte		UCMP V-73097	-107	47.599998	US	Montana	Garfield	based on political unit	1	small collection		gp_mid	-65.23	58.44	101	FED	Hell Creek	Montana
163089	occ			14516	Cimolomys gracilis	species	45127		Cimolomys gracilis		species	45127	Lancian		70.6	66	Archibald and Clemens	1984	962	Chordata	33815	Mammalia	36651	Multituberculata	39779	Cimolomyidae	39853	Cimolomys	39855		Bug Creek Anthills (Reworked)		UCMP V-65127, V-70201	-106.099998	47.799999	US	Montana	McCone	based on political unit	1	small collection		gp_mid	-64.03	58.34	101	FED	Hell Creek
163090	occ			14516	Essonodon browni	species	46330		Essonodon browni		species	46330	Lancian		70.6	66	Archibald and Clemens	1984	962	Chordata	33815	Mammalia	36651	Multituberculata	39779	Cimolomyidae	39853	Essonodon	39840		Bug Creek Anthills (Reworked)		UCMP V-65127, V-70201	-106.099998	47.799999	US	Montana	McCone	based on political unit	1	small collection		gp_mid	-64.03	58.34	101	FED	Hell Creek
163091	occ			14516	Alphadon marshi	species	43921		Alphadon marshi		species	43921	Lancian		70.6	66	Archibald and Clemens	1984	962	Chordata	33815	Mammalia	36651	NO_ORDER_SPECIFIED	NO	Alphadontidae	67663	Alphadon	39947		Bug Creek Anthills (Reworked)		UCMP V-65127, V-70201	-106.099998	47.799999	US	Montana	McCone	based on political unit	1	small collection		gp_mid	-64.03	58.34	101	FED	Hell Creek
163092	occ			14516	Alphadon jasoni	species	43918	recombined as	Nortedelphys jasoni		species	43918	Lancian		70.6	66	Storer	1991	3310	Chordata	33815	Mammalia	36651	NO_ORDER_SPECIFIED	NO	Herpetotheriidae	58227	Nortedelphys	160063		Bug Creek Anthills (Reworked)		UCMP V-65127, V-70201	-106.099998	47.799999	US	Montana	McCone	based on political unit	1	small collection		gp_mid	-64.03	58.34	101	FED	Hell Creek
163093	occ			14516	Didelphodon vorax	species	45711		Didelphodon vorax		species	45711	Lancian		70.6	66	Archibald and Clemens	1984	962	Chordata	33815	Mammalia	36651	NO_ORDER_SPECIFIED	NO	Stagodontidae	40004	Didelphodon	40007		Bug Creek Anthills (Reworked)		UCMP V-65127, V-70201	-106.099998	47.799999	US	Montana	McCone	based on political unit	1	small collection		gp_mid	-64.03	58.34	101	FED	Hell Creek
163094	occ			14516	Gypsonictops hypoconus	species	46754		Gypsonictops hypoconus		species	46754	Lancian		70.6	66	Archibald and Clemens	1984	962	Chordata	33815	Mammalia	36651	NO_ORDER_SPECIFIED	NO	Gypsonictopidae	40254	Gypsonictops	40255		Bug Creek Anthills (Reworked)		UCMP V-65127, V-70201	-106.099998	47.799999	US	Montana	McCone	based on political unit	1	small collection		gp_mid	-64.03	58.34	101	FED	Hell Creek
163095	occ			14516	Batodon tenuis	species	44482		Batodon tenuis		species	44482	Lancian		70.6	66	Archibald and Clemens	1984	962	Chordata	33815	Mammalia	36651	Cimolesta	40218	Cimolestidae	40231	Batodon	40393		Bug Creek Anthills (Reworked)		UCMP V-65127, V-70201	-106.099998	47.799999	US	Montana	McCone	based on political unit	1	small collection		gp_mid	-64.03	58.34	101	FED	Hell Creek
163096	occ			14516	Cimolodon nitidus	species	45122		Cimolodon nitidus		species	45122	Lancian		70.6	66	Archibald and Clemens	1984	962	Chordata	33815	Mammalia	36651	Multituberculata	39779	Cimolodontidae	39823	Cimolodon	39825		Bug Creek Anthills (Reworked)		UCMP V-65127, V-70201	-106.099998	47.799999	US	Montana	McCone	based on political unit	1	small collection		gp_mid	-64.03	58.34	101	FED	Hell Creek
163097	occ			14516	Pediomys elegans	species	50063		Pediomys elegans		species	50063	Lancian		70.6	66	Archibald and Clemens	1984	962	Chordata	33815	Mammalia	36651	NO_ORDER_SPECIFIED	NO	Pediomyidae	209133	Pediomys	40001		Bug Creek Anthills (Reworked)		UCMP V-65127, V-70201	-106.099998	47.799999	US	Montana	McCone	based on political unit	1	small collection		gp_mid	-64.03	58.34	101	FED	Hell Creek
163098	occ			14516	Pediomys krejcii	species	50068	recombined as	Leptalestes krejcii		species	50068	Lancian		70.6	66	Archibald and Clemens	1984	962	Chordata	33815	Mammalia	36651	NO_ORDER_SPECIFIED	NO	Pediomyidae	209133	Leptalestes	103961		Bug Creek Anthills (Reworked)		UCMP V-65127, V-70201	-106.099998	47.799999	US	Montana	McCone	based on political unit	1	small collection		gp_mid	-64.03	58.34	101	FED	Hell Creek
163099	occ			14516	Pediomys hatcheri	species	50067	recombined as	Protolambda hatcheri		species	51058	Lancian		70.6	66	Archibald and Clemens	1984	962	Chordata	33815	Mammalia	36651	NO_ORDER_SPECIFIED	NO	Pediomyidae	209133	Protolambda	51057		Bug Creek Anthills (Reworked)		UCMP V-65127, V-70201	-106.099998	47.799999	US	Montana	McCone	based on political unit	1	small collection		gp_mid	-64.03	58.34	101	FED	Hell Creek
163100	occ			14516	Pediomys florencae	species	50066	recombined as	Protolambda florencae		species	50066	Lancian		70.6	66	Archibald and Clemens	1984	962	Chordata	33815	Mammalia	36651	NO_ORDER_SPECIFIED	NO	Pediomyidae	209133	Protolambda	51057		Bug Creek Anthills (Reworked)		UCMP V-65127, V-70201	-106.099998	47.799999	US	Montana	McCone	based on political unit	1	small collection		gp_mid	-64.03	58.34	101	FED	Hell Creek
163101	occ	117		14516	Glasbius twitchelli	species	46653		Glasbius twitchelli		species	46653	Lancian		70.6	66	Archibald	1982	960	Chordata	33815	Mammalia	36651	NO_ORDER_SPECIFIED	NO	Glasbiidae	39997	Glasbius	39998		Bug Creek Anthills (Reworked)		UCMP V-65127, V-70201	-106.099998	47.799999	US	Montana	McCone	based on political unit	1	small collection		gp_mid	-64.03	58.34	101	FED	Hell Creek
163102	occ			14516	Gypsonictops petersoni	species	46757	subjective synonym of	Gypsonictops hypoconus		species	46754	Lancian		70.6	66	Archibald and Clemens	1984	962	Chordata	33815	Mammalia	36651	NO_ORDER_SPECIFIED	NO	Gypsonictopidae	40254	Gypsonictops	40255		Bug Creek Anthills (Reworked)		UCMP V-65127, V-70201	-106.099998	47.799999	US	Montana	McCone	based on political unit	1	small collection		gp_mid	-64.03	58.34	101	FED	Hell Creek
163103	occ			14516	Meniscoessus robustus	species	48076		Meniscoessus robustus		species	45847	Lancian		70.6	66	Archibald and Clemens	1984	962	Chordata	33815	Mammalia	36651	Multituberculata	39779	Cimolomyidae	39853	Meniscoessus	39832		Bug Creek Anthills (Reworked)		UCMP V-65127, V-70201	-106.099998	47.799999	US	Montana	McCone	based on political unit	1	small collection		gp_mid	-64.03	58.34	101	FED	Hell Creek
163104	occ			14516	Alostera saskatchewanensis	species	43912		Alostera saskatchewanensis		species	43912	Lancian		70.6	66	Fox	1989	1535	Chordata	33815	Mammalia	36651	NO_ORDER_SPECIFIED	NO	Zhelestidae	67569	Alostera	40219		Bug Creek Anthills (Reworked)		UCMP V-65127, V-70201	-106.099998	47.799999	US	Montana	McCone	based on political unit	1	small collection		gp_mid	-64.03	58.34	101	FED	Hell Creek
163105	occ			14517	Cimolodon nitidus	species	45122		Cimolodon nitidus		species	45122	Lancian		70.6	66	Archibald and Clemens	1984	962	Chordata	33815	Mammalia	36651	Multituberculata	39779	Cimolodontidae	39823	Cimolodon	39825		Bug Creek West (Reworked)			-106.099998	47.799999	US	Montana	McCone	based on political unit	1	small collection		gp_mid	-64.03	58.34	101	FED	Hell Creek
163106	occ			14517	Didelphodon vorax	species	45711		Didelphodon vorax		species	45711	Lancian		70.6	66	Lofgren	1995	2255	Chordata	33815	Mammalia	36651	NO_ORDER_SPECIFIED	NO	Stagodontidae	40004	Didelphodon	40007		Bug Creek West (Reworked)			-106.099998	47.799999	US	Montana	McCone	based on political unit	1	small collection		gp_mid	-64.03	58.34	101	FED	Hell Creek
163107	occ			14517	Pediomys elegans	species	50063		Pediomys elegans		species	50063	Lancian		70.6	66	Archibald and Clemens	1984	962	Chordata	33815	Mammalia	36651	NO_ORDER_SPECIFIED	NO	Pediomyidae	209133	Pediomys	40001		Bug Creek West (Reworked)			-106.099998	47.799999	US	Montana	McCone	based on political unit	1	small collection		gp_mid	-64.03	58.34	101	FED	Hell Creek
163108	occ			14517	Pediomys krejcii ?	species	50068	recombined as	Leptalestes krejcii		species	50068	Lancian		70.6	66	Archibald and Clemens	1984	962	Chordata	33815	Mammalia	36651	NO_ORDER_SPECIFIED	NO	Pediomyidae	209133	Leptalestes	103961		Bug Creek West (Reworked)			-106.099998	47.799999	US	Montana	McCone	based on political unit	1	small collection		gp_mid	-64.03	58.34	101	FED	Hell Creek
163109	occ			14517	Pediomys hatcheri	species	50067	recombined as	Protolambda hatcheri		species	51058	Lancian		70.6	66	Archibald and Clemens	1984	962	Chordata	33815	Mammalia	36651	NO_ORDER_SPECIFIED	NO	Pediomyidae	209133	Protolambda	51057		Bug Creek West (Reworked)			-106.099998	47.799999	US	Montana	McCone	based on political unit	1	small collection		gp_mid	-64.03	58.34	101	FED	Hell Creek
163110	occ			14517	Pediomys cooki ?	species	50062	recombined as	Leptalestes cooki		species	50062	Lancian		70.6	66	Archibald and Clemens	1984	962	Chordata	33815	Mammalia	36651	NO_ORDER_SPECIFIED	NO	Pediomyidae	209133	Leptalestes	103961		Bug Creek West (Reworked)			-106.099998	47.799999	US	Montana	McCone	based on political unit	1	small collection		gp_mid	-64.03	58.34	101	FED	Hell Creek
163111	occ			14517	Pediomys florencae ?	species	50066	recombined as	Protolambda florencae		species	50066	Lancian		70.6	66	Archibald and Clemens	1984	962	Chordata	33815	Mammalia	36651	NO_ORDER_SPECIFIED	NO	Pediomyidae	209133	Protolambda	51057		Bug Creek West (Reworked)			-106.099998	47.799999	US	Montana	McCone	based on political unit	1	small collection		gp_mid	-64.03	58.34	101	FED	Hell Creek
163112	occ			14517	Glasbius sp.	genus	39998		Glasbius		genus	39998	Lancian		70.6	66	Archibald and Clemens	1984	962	Chordata	33815	Mammalia	36651	NO_ORDER_SPECIFIED	NO	Glasbiidae	39997	Glasbius	39998		Bug Creek West (Reworked)			-106.099998	47.799999	US	Montana	McCone	based on political unit	1	small collection		gp_mid	-64.03	58.34	101	FED	Hell Creek
163113	occ			14517	Gypsonictops petersoni	species	46757	subjective synonym of	Gypsonictops hypoconus		species	46754	Lancian		70.6	66	Archibald and Clemens	1984	962	Chordata	33815	Mammalia	36651	NO_ORDER_SPECIFIED	NO	Gypsonictopidae	40254	Gypsonictops	40255		Bug Creek West (Reworked)			-106.099998	47.799999	US	Montana	McCone	based on political unit	1	small collection		gp_mid	-64.03	58.34	101	FED	Hell Creek
163114	occ	118		14517	Meniscoessus robustus	species	48076		Meniscoessus robustus		species	45847	Lancian		70.6	66	Alroy	2002	6294	Chordata	33815	Mammalia	36651	Multituberculata	39779	Cimolomyidae	39853	Meniscoessus	39832		Bug Creek West (Reworked)			-106.099998	47.799999	US	Montana	McCone	based on political unit	1	small collection		gp_mid	-64.03	58.34	101	FED	Hell Creek
163115	occ			14518	Essonodon browni	species	46330		Essonodon browni		species	46330	Lancian		70.6	66	Lehman	1984	2213	Chordata	33815	Mammalia	36651	Multituberculata	39779	Cimolomyidae	39853	Essonodon	39840		BUNM-77-675 (NMMNH L-929)		Alamo Wash (in part), Rick's Site	-108.0485	36.3148	US	New Mexico	San Juan	stated in text	4	small collection	T24N, R11W, sec 18, NE 1/4, NW 1/4; about 1.5 km SW of Ojo Alamo, = Rick's Site	gp_mid	-74.01	48.39	101	FED	Kirtland
163116	occ			14519	Mesodma formosa	species	48344		Mesodma formosa		species	46767	Lancian		70.6	66	Clemens	1964	1239	Chordata	33815	Mammalia	36651	Multituberculata	39779	Neoplagiaulacidae	67560	Mesodma	39815		Bushy Tailed Blowout		UCMP V-5711 (BTB locality)	-104.566704	43.150002	US	Wyoming	Niobrara	unpublished field data	2	small collection		gp_mid	-65.92	53.69	101		Lance
163117	occ			14519	Mesodma hensleighi	species	48346		Mesodma hensleighi		species	48346	Lancian		70.6	66	Novacek and Clemens	1977	2670	Chordata	33815	Mammalia	36651	Multituberculata	39779	Neoplagiaulacidae	67560	Mesodma	39815		Bushy Tailed Blowout		UCMP V-5711 (BTB locality)	-104.566704	43.150002	US	Wyoming	Niobrara	unpublished field data	2	small collection		gp_mid	-65.92	53.69	101		Lance
163118	occ			14519	Mesodma thompsoni	species	48351		Mesodma thompsoni		species	48351	Lancian		70.6	66	Clemens	1964	1239	Chordata	33815	Mammalia	36651	Multituberculata	39779	Neoplagiaulacidae	67560	Mesodma	39815		Bushy Tailed Blowout		UCMP V-5711 (BTB locality)	-104.566704	43.150002	US	Wyoming	Niobrara	unpublished field data	2	small collection		gp_mid	-65.92	53.69	101		Lance
163119	occ			14519	Cimexomys minor	species	45108		Cimexomys minor		species	45108	Lancian		70.6	66	Clemens	1973	1242	Chordata	33815	Mammalia	36651	Multituberculata	39779	NO_FAMILY_SPECIFIED	NF	Cimexomys	39784		Bushy Tailed Blowout		UCMP V-5711 (BTB locality)	-104.566704	43.150002	US	Wyoming	Niobrara	unpublished field data	2	small collection		gp_mid	-65.92	53.69	101		Lance
163120	occ			14519	Cimolodon nitidus	species	45122		Cimolodon nitidus		species	45122	Lancian		70.6	66	Clemens	1964	1239	Chordata	33815	Mammalia	36651	Multituberculata	39779	Cimolodontidae	39823	Cimolodon	39825		Bushy Tailed Blowout		UCMP V-5711 (BTB locality)	-104.566704	43.150002	US	Wyoming	Niobrara	unpublished field data	2	small collection		gp_mid	-65.92	53.69	101		Lance
163121	occ			14519	Cimolomys gracilis	species	45127		Cimolomys gracilis		species	45127	Lancian		70.6	66	Clemens	1964	1239	Chordata	33815	Mammalia	36651	Multituberculata	39779	Cimolomyidae	39853	Cimolomys	39855		Bushy Tailed Blowout		UCMP V-5711 (BTB locality)	-104.566704	43.150002	US	Wyoming	Niobrara	unpublished field data	2	small collection		gp_mid	-65.92	53.69	101		Lance
163122	occ			14519	Meniscoessus robustus	species	48076		Meniscoessus robustus		species	45847	Lancian		70.6	66	Clemens	1964	1239	Chordata	33815	Mammalia	36651	Multituberculata	39779	Cimolomyidae	39853	Meniscoessus	39832		Bushy Tailed Blowout		UCMP V-5711 (BTB locality)	-104.566704	43.150002	US	Wyoming	Niobrara	unpublished field data	2	small collection		gp_mid	-65.92	53.69	101		Lance
163123	occ			14519	Alphadon marshi	species	43921		Alphadon marshi		species	43921	Lancian		70.6	66	Clemens	1966	1241	Chordata	33815	Mammalia	36651	NO_ORDER_SPECIFIED	NO	Alphadontidae	67663	Alphadon	39947		Bushy Tailed Blowout		UCMP V-5711 (BTB locality)	-104.566704	43.150002	US	Wyoming	Niobrara	unpublished field data	2	small collection		gp_mid	-65.92	53.69	101		Lance
163124	occ	119		14519	Protalphadon lulli	species	50932		Protalphadon lulli		species	43920	Lancian		70.6	66	Clemens	1966	1241	Chordata	33815	Mammalia	36651	NO_ORDER_SPECIFIED	NO	NO_FAMILY_SPECIFIED	NF	Protalphadon	39985		Bushy Tailed Blowout		UCMP V-5711 (BTB locality)	-104.566704	43.150002	US	Wyoming	Niobrara	unpublished field data	2	small collection		gp_mid	-65.92	53.69	101		Lance
163125	occ	120		14519	Turgidodon rhaister	species	52541		Turgidodon rhaister		species	43925	Lancian		70.6	66	Clemens	1966	1241	Chordata	33815	Mammalia	36651	NO_ORDER_SPECIFIED	NO	Alphadontidae	67663	Turgidodon	39994		Bushy Tailed Blowout		UCMP V-5711 (BTB locality)	-104.566704	43.150002	US	Wyoming	Niobrara	unpublished field data	2	small collection		gp_mid	-65.92	53.69	101		Lance
163126	occ			14519	Glasbius n. sp. intricatus	species	46652		Glasbius intricatus		species	46652	Lancian		70.6	66	Clemens	1966	1241	Chordata	33815	Mammalia	36651	NO_ORDER_SPECIFIED	NO	Glasbiidae	39997	Glasbius	39998		Bushy Tailed Blowout		UCMP V-5711 (BTB locality)	-104.566704	43.150002	US	Wyoming	Niobrara	unpublished field data	2	small collection		gp_mid	-65.92	53.69	101		Lance
163127	occ			14519	Pediomys elegans	species	50063		Pediomys elegans		species	50063	Lancian		70.6	66	Clemens	1966	1241	Chordata	33815	Mammalia	36651	NO_ORDER_SPECIFIED	NO	Pediomyidae	209133	Pediomys	40001		Bushy Tailed Blowout		UCMP V-5711 (BTB locality)	-104.566704	43.150002	US	Wyoming	Niobrara	unpublished field data	2	small collection		gp_mid	-65.92	53.69	101		Lance
163128	occ			14519	Pediomys n. sp. cooki	species	50062	recombined as	Leptalestes cooki		species	50062	Lancian		70.6	66	Clemens	1966	1241	Chordata	33815	Mammalia	36651	NO_ORDER_SPECIFIED	NO	Pediomyidae	209133	Leptalestes	103961		Bushy Tailed Blowout		UCMP V-5711 (BTB locality)	-104.566704	43.150002	US	Wyoming	Niobrara	unpublished field data	2	small collection		gp_mid	-65.92	53.69	101		Lance
163129	occ			14519	Pediomys krejcii	species	50068	recombined as	Leptalestes krejcii		species	50068	Lancian		70.6	66	Clemens	1966	1241	Chordata	33815	Mammalia	36651	NO_ORDER_SPECIFIED	NO	Pediomyidae	209133	Leptalestes	103961		Bushy Tailed Blowout		UCMP V-5711 (BTB locality)	-104.566704	43.150002	US	Wyoming	Niobrara	unpublished field data	2	small collection		gp_mid	-65.92	53.69	101		Lance
163130	occ			14519	Pediomys hatcheri	species	50067	recombined as	Protolambda hatcheri		species	51058	Lancian		70.6	66	Clemens	1966	1241	Chordata	33815	Mammalia	36651	NO_ORDER_SPECIFIED	NO	Pediomyidae	209133	Protolambda	51057		Bushy Tailed Blowout		UCMP V-5711 (BTB locality)	-104.566704	43.150002	US	Wyoming	Niobrara	unpublished field data	2	small collection		gp_mid	-65.92	53.69	101		Lance
163131	occ			14519	Pediomys florencae	species	50066	recombined as	Protolambda florencae		species	50066	Lancian		70.6	66	Clemens	1966	1241	Chordata	33815	Mammalia	36651	NO_ORDER_SPECIFIED	NO	Pediomyidae	209133	Protolambda	51057		Bushy Tailed Blowout		UCMP V-5711 (BTB locality)	-104.566704	43.150002	US	Wyoming	Niobrara	unpublished field data	2	small collection		gp_mid	-65.92	53.69	101		Lance
163132	occ			14519	Didelphodon vorax	species	45711		Didelphodon vorax		species	45711	Lancian		70.6	66	Clemens	1966	1241	Chordata	33815	Mammalia	36651	NO_ORDER_SPECIFIED	NO	Stagodontidae	40004	Didelphodon	40007		Bushy Tailed Blowout		UCMP V-5711 (BTB locality)	-104.566704	43.150002	US	Wyoming	Niobrara	unpublished field data	2	small collection		gp_mid	-65.92	53.69	101		Lance
163133	occ			14519	Gypsonictops hypoconus	species	46754		Gypsonictops hypoconus		species	46754	Lancian		70.6	66	Clemens	1973	1242	Chordata	33815	Mammalia	36651	NO_ORDER_SPECIFIED	NO	Gypsonictopidae	40254	Gypsonictops	40255		Bushy Tailed Blowout		UCMP V-5711 (BTB locality)	-104.566704	43.150002	US	Wyoming	Niobrara	unpublished field data	2	small collection		gp_mid	-65.92	53.69	101		Lance
163134	occ			14519	Cimolestes incisus	species	45115		Cimolestes incisus		species	45115	Lancian		70.6	66	Clemens	1973	1242	Chordata	33815	Mammalia	36651	Cimolesta	40218	Cimolestidae	40231	Cimolestes	40235		Bushy Tailed Blowout		UCMP V-5711 (BTB locality)	-104.566704	43.150002	US	Wyoming	Niobrara	unpublished field data	2	small collection		gp_mid	-65.92	53.69	101		Lance
163135	occ			14519	Cimolestes n. sp. stirtoni	species	45120		Cimolestes stirtoni		species	45120	Lancian		70.6	66	Clemens	1973	1242	Chordata	33815	Mammalia	36651	Cimolesta	40218	Cimolestidae	40231	Cimolestes	40235		Bushy Tailed Blowout		UCMP V-5711 (BTB locality)	-104.566704	43.150002	US	Wyoming	Niobrara	unpublished field data	2	small collection		gp_mid	-65.92	53.69	101		Lance
163136	occ			14519	Cimolestes magnus	species	45117	recombined as	Altacreodus magnus		species	45117	Lancian		70.6	66	Clemens	1973	1242	Chordata	33815	Mammalia	36651	Creodonta	40902	NO_FAMILY_SPECIFIED	NF	Altacreodus	331292		Bushy Tailed Blowout		UCMP V-5711 (BTB locality)	-104.566704	43.150002	US	Wyoming	Niobrara	unpublished field data	2	small collection		gp_mid	-65.92	53.69	101		Lance
163137	occ			14519	Batodon tenuis	species	44482		Batodon tenuis		species	44482	Lancian		70.6	66	Clemens	1973	1242	Chordata	33815	Mammalia	36651	Cimolesta	40218	Cimolestidae	40231	Batodon	40393		Bushy Tailed Blowout		UCMP V-5711 (BTB locality)	-104.566704	43.150002	US	Wyoming	Niobrara	unpublished field data	2	small collection		gp_mid	-65.92	53.69	101		Lance
163138	occ			14520	Essonodon browni	species	46330		Essonodon browni		species	46330	Lancian		70.6	66	Archibald	1982	960	Chordata	33815	Mammalia	36651	Multituberculata	39779	Cimolomyidae	39853	Essonodon	39840		Clam Hollow		UCMP V-76138	-107	47.599998	US	Montana	Garfield	based on political unit	1	small collection		gp_mid	-65.23	58.44	101	FED	Hell Creek
163139	occ			14521	Pediomys krejcii	species	50068	recombined as	Leptalestes krejcii		species	50068	Lancian		70.6	66	Archibald	1982	960	Chordata	33815	Mammalia	36651	NO_ORDER_SPECIFIED	NO	Pediomyidae	209133	Leptalestes	103961		Cole Anthill 2		UCMP V-76167	-106.650002	47.650002	US	Montana	Garfield	unpublished field data	2	small collection		gp_mid	-64.78	58.38	101	FED	Hell Creek
163140	occ			14522	Mesodma sp.	genus	39815		Mesodma		genus	39815	Lancian		70.6	66	Clemens	1964	1239	Chordata	33815	Mammalia	36651	Multituberculata	39779	Neoplagiaulacidae	67560	Mesodma	39815		Cow Creek Site 1		UCMP V-5621	-104.650002	43.25	US	Wyoming	Niobrara	based on political unit	2	small collection		gp_mid	-65.94	53.81	101		Lance
163141	occ			14522	Cimolodon nitidus	species	45122		Cimolodon nitidus		species	45122	Lancian		70.6	66	Clemens	1964	1239	Chordata	33815	Mammalia	36651	Multituberculata	39779	Cimolodontidae	39823	Cimolodon	39825		Cow Creek Site 1		UCMP V-5621	-104.650002	43.25	US	Wyoming	Niobrara	based on political unit	2	small collection		gp_mid	-65.94	53.81	101		Lance
163142	occ			14522	Glasbius intricatus	species	46652		Glasbius intricatus		species	46652	Lancian		70.6	66	Clemens	1966	1241	Chordata	33815	Mammalia	36651	NO_ORDER_SPECIFIED	NO	Glasbiidae	39997	Glasbius	39998		Cow Creek Site 1		UCMP V-5621	-104.650002	43.25	US	Wyoming	Niobrara	based on political unit	2	small collection		gp_mid	-65.94	53.81	101		Lance
163143	occ			14522	Didelphodon vorax	species	45711		Didelphodon vorax		species	45711	Lancian		70.6	66	Clemens	1966	1241	Chordata	33815	Mammalia	36651	NO_ORDER_SPECIFIED	NO	Stagodontidae	40004	Didelphodon	40007		Cow Creek Site 1		UCMP V-5621	-104.650002	43.25	US	Wyoming	Niobrara	based on political unit	2	small collection		gp_mid	-65.94	53.81	101		Lance
163144	occ			14522	Gypsonictops hypoconus	species	46754		Gypsonictops hypoconus		species	46754	Lancian		70.6	66	Clemens	1973	1242	Chordata	33815	Mammalia	36651	NO_ORDER_SPECIFIED	NO	Gypsonictopidae	40254	Gypsonictops	40255		Cow Creek Site 1		UCMP V-5621	-104.650002	43.25	US	Wyoming	Niobrara	based on political unit	2	small collection		gp_mid	-65.94	53.81	101		Lance
163145	occ			14523	Mesodma thompsoni	species	48351		Mesodma thompsoni		species	48351	Lancian		70.6	66	Sloan and Van Valen	1965	3198	Chordata	33815	Mammalia	36651	Multituberculata	39779	Neoplagiaulacidae	67560	Mesodma	39815		Crooked Creek (Montana)			-107	47.599998	US	Montana	Garfield	based on political unit	1			gp_mid	-65.23	58.44	101	FED	Hell Creek
163146	occ			14523	Cimolomys gracilis	species	45127		Cimolomys gracilis		species	45127	Lancian		70.6	66	Archibald	1982	960	Chordata	33815	Mammalia	36651	Multituberculata	39779	Cimolomyidae	39853	Cimolomys	39855		Crooked Creek (Montana)			-107	47.599998	US	Montana	Garfield	based on political unit	1			gp_mid	-65.23	58.44	101	FED	Hell Creek
163147	occ			14523	Meniscoessus robustus	species	48076		Meniscoessus robustus		species	45847	Lancian		70.6	66	Archibald	1982	960	Chordata	33815	Mammalia	36651	Multituberculata	39779	Cimolomyidae	39853	Meniscoessus	39832		Crooked Creek (Montana)			-107	47.599998	US	Montana	Garfield	based on political unit	1			gp_mid	-65.23	58.44	101	FED	Hell Creek
163148	occ			14523	Essonodon browni	species	46330		Essonodon browni		species	46330	Lancian		70.6	66	Sloan and Van Valen	1965	3198	Chordata	33815	Mammalia	36651	Multituberculata	39779	Cimolomyidae	39853	Essonodon	39840		Crooked Creek (Montana)			-107	47.599998	US	Montana	Garfield	based on political unit	1			gp_mid	-65.23	58.44	101	FED	Hell Creek
163149	occ			14523	Didelphodon vorax	species	45711		Didelphodon vorax		species	45711	Lancian		70.6	66	Sloan and Van Valen	1965	3198	Chordata	33815	Mammalia	36651	NO_ORDER_SPECIFIED	NO	Stagodontidae	40004	Didelphodon	40007		Crooked Creek (Montana)			-107	47.599998	US	Montana	Garfield	based on political unit	1			gp_mid	-65.23	58.44	101	FED	Hell Creek
163150	occ			14523	Pediomys hatcheri	species	50067	recombined as	Protolambda hatcheri		species	51058	Lancian		70.6	66	Sloan and Van Valen	1965	3198	Chordata	33815	Mammalia	36651	NO_ORDER_SPECIFIED	NO	Pediomyidae	209133	Protolambda	51057		Crooked Creek (Montana)			-107	47.599998	US	Montana	Garfield	based on political unit	1			gp_mid	-65.23	58.44	101	FED	Hell Creek
163151	occ			14523	Pediomys cooki	species	50062	recombined as	Leptalestes cooki		species	50062	Lancian		70.6	66	Archibald	1982	960	Chordata	33815	Mammalia	36651	NO_ORDER_SPECIFIED	NO	Pediomyidae	209133	Leptalestes	103961		Crooked Creek (Montana)			-107	47.599998	US	Montana	Garfield	based on political unit	1			gp_mid	-65.23	58.44	101	FED	Hell Creek
163152	occ			14524	Cimolodon nitidus	species	45122		Cimolodon nitidus		species	45122	Lancian		70.6	66	Clemens	1964	1239	Chordata	33815	Mammalia	36651	Multituberculata	39779	Cimolodontidae	39823	Cimolodon	39825		Curiosity Point		UCMP V-5623	-104.566704	43.216702	US	Wyoming	Niobrara	unpublished field data	4	small collection		gp_mid	-65.87	53.75	101		Lance
163153	occ			14524	Cimolomys gracilis	species	45127		Cimolomys gracilis		species	45127	Lancian		70.6	66	Clemens	1964	1239	Chordata	33815	Mammalia	36651	Multituberculata	39779	Cimolomyidae	39853	Cimolomys	39855		Curiosity Point		UCMP V-5623	-104.566704	43.216702	US	Wyoming	Niobrara	unpublished field data	4	small collection		gp_mid	-65.87	53.75	101		Lance
163154	occ			14524	Meniscoessus robustus	species	48076		Meniscoessus robustus		species	45847	Lancian		70.6	66	Clemens	1964	1239	Chordata	33815	Mammalia	36651	Multituberculata	39779	Cimolomyidae	39853	Meniscoessus	39832		Curiosity Point		UCMP V-5623	-104.566704	43.216702	US	Wyoming	Niobrara	unpublished field data	4	small collection		gp_mid	-65.87	53.75	101		Lance
163155	occ			14524	Didelphodon vorax	species	45711		Didelphodon vorax		species	45711	Lancian		70.6	66	Clemens	1966	1241	Chordata	33815	Mammalia	36651	NO_ORDER_SPECIFIED	NO	Stagodontidae	40004	Didelphodon	40007		Curiosity Point		UCMP V-5623	-104.566704	43.216702	US	Wyoming	Niobrara	unpublished field data	4	small collection		gp_mid	-65.87	53.75	101		Lance
163156	occ			14524	Gypsonictops hypoconus	species	46754		Gypsonictops hypoconus		species	46754	Lancian		70.6	66	Clemens	1973	1242	Chordata	33815	Mammalia	36651	NO_ORDER_SPECIFIED	NO	Gypsonictopidae	40254	Gypsonictops	40255		Curiosity Point		UCMP V-5623	-104.566704	43.216702	US	Wyoming	Niobrara	unpublished field data	4	small collection		gp_mid	-65.87	53.75	101		Lance
163157	occ			14525	Meniscoessus robustus	species	48076		Meniscoessus robustus		species	45847	Lancian		70.6	66	Archibald	1982	960	Chordata	33815	Mammalia	36651	Multituberculata	39779	Cimolomyidae	39853	Meniscoessus	39832		Dry Fork Coulee		UCMP V-73103	-106.983299	47.516701	US	Montana	Garfield	unpublished field data	4	small collection		gp_mid	-65.28	58.36	101	FED	Hell Creek
163158	occ			14525	Didelphodon vorax	species	45711		Didelphodon vorax		species	45711	Lancian		70.6	66	Archibald	1982	960	Chordata	33815	Mammalia	36651	NO_ORDER_SPECIFIED	NO	Stagodontidae	40004	Didelphodon	40007		Dry Fork Coulee		UCMP V-73103	-106.983299	47.516701	US	Montana	Garfield	unpublished field data	4	small collection		gp_mid	-65.28	58.36	101	FED	Hell Creek
163159	occ			14526	Cimolomys gracilis	species	45127		Cimolomys gracilis		species	45127	Lancian		70.6	66	Gingerich et al.	1980	6201	Chordata	33815	Mammalia	36651	Multituberculata	39779	Cimolomyidae	39853	Cimolomys	39855		Dumbbell Hill, Silver Tip Gulch			-108.853798	44.935799	US	Wyoming	Park	stated in text	4	outcrop	Little Polecat Dome/Anticline, Big Horn Basin; Silver Tip Gulch, Park Co.; SW 1/4, SE 1/4, sec 7, T57N, R99W	gp_mid	-69.53	56.59	101	FED	Lance
163160	occ			14526	Mesodma formosa	species	48344		Mesodma formosa		species	46767	Lancian		70.6	66	Gingerich et al.	1980	6201	Chordata	33815	Mammalia	36651	Multituberculata	39779	Neoplagiaulacidae	67560	Mesodma	39815		Dumbbell Hill, Silver Tip Gulch			-108.853798	44.935799	US	Wyoming	Park	stated in text	4	outcrop	Little Polecat Dome/Anticline, Big Horn Basin; Silver Tip Gulch, Park Co.; SW 1/4, SE 1/4, sec 7, T57N, R99W	gp_mid	-69.53	56.59	101	FED	Lance
163161	occ	121		14526	Cimolodonta indet.	suborder	57341		Cimolodonta		suborder	57341	Lancian		70.6	66	Alroy	2002	6294	Chordata	33815	Mammalia	36651	Multituberculata	39779						Dumbbell Hill, Silver Tip Gulch			-108.853798	44.935799	US	Wyoming	Park	stated in text	4	outcrop	Little Polecat Dome/Anticline, Big Horn Basin; Silver Tip Gulch, Park Co.; SW 1/4, SE 1/4, sec 7, T57N, R99W	gp_mid	-69.53	56.59	101	FED	Lance
163162	occ			14526	Cimolodon nitidus	species	45122		Cimolodon nitidus		species	45122	Lancian		70.6	66	Gingerich et al.	1980	6201	Chordata	33815	Mammalia	36651	Multituberculata	39779	Cimolodontidae	39823	Cimolodon	39825		Dumbbell Hill, Silver Tip Gulch			-108.853798	44.935799	US	Wyoming	Park	stated in text	4	outcrop	Little Polecat Dome/Anticline, Big Horn Basin; Silver Tip Gulch, Park Co.; SW 1/4, SE 1/4, sec 7, T57N, R99W	gp_mid	-69.53	56.59	101	FED	Lance
163163	occ			14526	Alphadon cf. marshi	species	43921		Alphadon marshi		species	43921	Lancian		70.6	66	Gingerich et al.	1980	6201	Chordata	33815	Mammalia	36651	NO_ORDER_SPECIFIED	NO	Alphadontidae	67663	Alphadon	39947		Dumbbell Hill, Silver Tip Gulch			-108.853798	44.935799	US	Wyoming	Park	stated in text	4	outcrop	Little Polecat Dome/Anticline, Big Horn Basin; Silver Tip Gulch, Park Co.; SW 1/4, SE 1/4, sec 7, T57N, R99W	gp_mid	-69.53	56.59	101	FED	Lance
163164	occ			14527	Mesodma thompsoni	species	48351		Mesodma thompsoni		species	48351	Lancian		70.6	66	Clemens	1964	1239	Chordata	33815	Mammalia	36651	Multituberculata	39779	Neoplagiaulacidae	67560	Mesodma	39815		Dwarf Lighthouse (UCMP V-5622)			-104.5	43	US	Wyoming	Niobrara	based on political unit	1	small collection		gp_mid	-65.95	53.53	101		Lance
163165	occ			14527	Cimolodon nitidus	species	45122		Cimolodon nitidus		species	45122	Lancian		70.6	66	Clemens	1964	1239	Chordata	33815	Mammalia	36651	Multituberculata	39779	Cimolodontidae	39823	Cimolodon	39825		Dwarf Lighthouse (UCMP V-5622)			-104.5	43	US	Wyoming	Niobrara	based on political unit	1	small collection		gp_mid	-65.95	53.53	101		Lance
163166	occ			14527	Cimolomys gracilis	species	45127		Cimolomys gracilis		species	45127	Lancian		70.6	66	Clemens	1964	1239	Chordata	33815	Mammalia	36651	Multituberculata	39779	Cimolomyidae	39853	Cimolomys	39855		Dwarf Lighthouse (UCMP V-5622)			-104.5	43	US	Wyoming	Niobrara	based on political unit	1	small collection		gp_mid	-65.95	53.53	101		Lance
163167	occ			14527	Meniscoessus robustus	species	48076		Meniscoessus robustus		species	45847	Lancian		70.6	66	Clemens	1964	1239	Chordata	33815	Mammalia	36651	Multituberculata	39779	Cimolomyidae	39853	Meniscoessus	39832		Dwarf Lighthouse (UCMP V-5622)			-104.5	43	US	Wyoming	Niobrara	based on political unit	1	small collection		gp_mid	-65.95	53.53	101		Lance
163168	occ			14527	Pediomys hatcheri	species	50067	recombined as	Protolambda hatcheri		species	51058	Lancian		70.6	66	Clemens	1966	1241	Chordata	33815	Mammalia	36651	NO_ORDER_SPECIFIED	NO	Pediomyidae	209133	Protolambda	51057		Dwarf Lighthouse (UCMP V-5622)			-104.5	43	US	Wyoming	Niobrara	based on political unit	1	small collection		gp_mid	-65.95	53.53	101		Lance
163169	occ			14527	Pediomys florencae	species	50066	recombined as	Protolambda florencae		species	50066	Lancian		70.6	66	Clemens	1966	1241	Chordata	33815	Mammalia	36651	NO_ORDER_SPECIFIED	NO	Pediomyidae	209133	Protolambda	51057		Dwarf Lighthouse (UCMP V-5622)			-104.5	43	US	Wyoming	Niobrara	based on political unit	1	small collection		gp_mid	-65.95	53.53	101		Lance
163170	occ			14527	Gypsonictops hypoconus	species	46754		Gypsonictops hypoconus		species	46754	Lancian		70.6	66	Clemens	1973	1242	Chordata	33815	Mammalia	36651	NO_ORDER_SPECIFIED	NO	Gypsonictopidae	40254	Gypsonictops	40255		Dwarf Lighthouse (UCMP V-5622)			-104.5	43	US	Wyoming	Niobrara	based on political unit	1	small collection		gp_mid	-65.95	53.53	101		Lance
163171	occ			14528	Pediomys elegans	species	50063		Pediomys elegans		species	50063	Lancian		70.6	66	Lofgren	1995	2255	Chordata	33815	Mammalia	36651	NO_ORDER_SPECIFIED	NO	Pediomyidae	209133	Pediomys	40001		Eagle High (Reworked)		UCMP V-87051 (in part)	-106.099998	47.799999	US	Montana	McCone	based on political unit	1	small collection		gp_mid	-64.03	58.34	101	FED	Hell Creek
163172	occ			14528	Gypsonictops illuminatus	species	46755		Gypsonictops illuminatus		species	46755	Lancian		70.6	66	Lofgren	1995	2255	Chordata	33815	Mammalia	36651	NO_ORDER_SPECIFIED	NO	Gypsonictopidae	40254	Gypsonictops	40255		Eagle High (Reworked)		UCMP V-87051 (in part)	-106.099998	47.799999	US	Montana	McCone	based on political unit	1	small collection		gp_mid	-64.03	58.34	101	FED	Hell Creek
163173	occ			14529	Pediomys elegans	species	50063		Pediomys elegans		species	50063	Lancian		70.6	66	Lofgren	1995	2255	Chordata	33815	Mammalia	36651	NO_ORDER_SPECIFIED	NO	Pediomyidae	209133	Pediomys	40001		Eagle Nest Channel 1 (Reworked)		UCMP V-87028 (in part)	-106.099998	47.799999	US	Montana	McCone	based on political unit	1	small collection		gp_mid	-64.03	58.34	101	FED	Hell Creek
163174	occ			14530	Didelphodon vorax	species	45711		Didelphodon vorax		species	45711	Lancian		70.6	66	Lofgren	1995	2255	Chordata	33815	Mammalia	36651	NO_ORDER_SPECIFIED	NO	Stagodontidae	40004	Didelphodon	40007		Eagle Nest Channel 2 (Reworked)		UCMP V-87029 (in part)	-106.099998	47.799999	US	Montana	McCone	based on political unit	1	small collection		gp_mid	-64.03	58.34	101	FED	Hell Creek
163175	occ			14531	Pediomys elegans	species	50063		Pediomys elegans		species	50063	Lancian		70.6	66	Lofgren	1995	2255	Chordata	33815	Mammalia	36651	NO_ORDER_SPECIFIED	NO	Pediomyidae	209133	Pediomys	40001		Eagle South (Reworked)		UCMP V-87052 (in part)	-106.099998	47.799999	US	Montana	McCone	based on political unit	1	small collection		gp_mid	-64.03	58.34	101	FED	Hell Creek
163176	occ	122		14531	Turgidodon rhaister	species	52541		Turgidodon rhaister		species	43925	Lancian		70.6	66	Alroy	2002	6294	Chordata	33815	Mammalia	36651	NO_ORDER_SPECIFIED	NO	Alphadontidae	67663	Turgidodon	39994		Eagle South (Reworked)		UCMP V-87052 (in part)	-106.099998	47.799999	US	Montana	McCone	based on political unit	1	small collection		gp_mid	-64.03	58.34	101	FED	Hell Creek
163177	occ			14532	Cimolestes magnus	species	45117	recombined as	Altacreodus magnus		species	45117	Lancian		70.6	66	Clemens	1973	1242	Chordata	33815	Mammalia	36651	Creodonta	40902	NO_FAMILY_SPECIFIED	NF	Altacreodus	331292		Ekalaka			-104.5	46.299999	US	Montana	Fallon	based on political unit	1			gp_mid	-63.48	56.51	101		Hell Creek
163178	occ	123		14532	Meniscoessus robustus	species	48076		Meniscoessus robustus		species	45847	Lancian		70.6	66	Alroy	2002	6294	Chordata	33815	Mammalia	36651	Multituberculata	39779	Cimolomyidae	39853	Meniscoessus	39832		Ekalaka			-104.5	46.299999	US	Montana	Fallon	based on political unit	1			gp_mid	-63.48	56.51	101		Hell Creek
163179	occ			14533	Mesodma thompsoni	species	48351		Mesodma thompsoni		species	48351	Lancian		70.6	66	Archibald	1982	960	Chordata	33815	Mammalia	36651	Multituberculata	39779	Neoplagiaulacidae	67560	Mesodma	39815		Engdahl Anthills 1		UCMP V-72212	-107.099998	47.5667	US	Montana	Garfield	unpublished field data	4	small collection		gp_mid	-65.37	58.44	101		Hell Creek
163180	occ			14533	Cimolodon nitidus	species	45122		Cimolodon nitidus		species	45122	Lancian		70.6	66	Archibald	1982	960	Chordata	33815	Mammalia	36651	Multituberculata	39779	Cimolodontidae	39823	Cimolodon	39825		Engdahl Anthills 1		UCMP V-72212	-107.099998	47.5667	US	Montana	Garfield	unpublished field data	4	small collection		gp_mid	-65.37	58.44	101		Hell Creek
163181	occ	124		14533	Alphadon sp.	genus	39947		Alphadon		genus	39947	Lancian		70.6	66	Alroy	2002	6294	Chordata	33815	Mammalia	36651	NO_ORDER_SPECIFIED	NO	Alphadontidae	67663	Alphadon	39947		Engdahl Anthills 1		UCMP V-72212	-107.099998	47.5667	US	Montana	Garfield	unpublished field data	4	small collection		gp_mid	-65.37	58.44	101		Hell Creek
163182	occ			14533	Glasbius twitchelli	species	46653		Glasbius twitchelli		species	46653	Lancian		70.6	66	Archibald	1982	960	Chordata	33815	Mammalia	36651	NO_ORDER_SPECIFIED	NO	Glasbiidae	39997	Glasbius	39998		Engdahl Anthills 1		UCMP V-72212	-107.099998	47.5667	US	Montana	Garfield	unpublished field data	4	small collection		gp_mid	-65.37	58.44	101		Hell Creek
163183	occ			14533	Didelphodon vorax	species	45711		Didelphodon vorax		species	45711	Lancian		70.6	66	Archibald	1982	960	Chordata	33815	Mammalia	36651	NO_ORDER_SPECIFIED	NO	Stagodontidae	40004	Didelphodon	40007		Engdahl Anthills 1		UCMP V-72212	-107.099998	47.5667	US	Montana	Garfield	unpublished field data	4	small collection		gp_mid	-65.37	58.44	101		Hell Creek
163184	occ			14533	Gypsonictops cf. illuminatus	species	46755		Gypsonictops illuminatus		species	46755	Lancian		70.6	66	Archibald	1982	960	Chordata	33815	Mammalia	36651	NO_ORDER_SPECIFIED	NO	Gypsonictopidae	40254	Gypsonictops	40255		Engdahl Anthills 1		UCMP V-72212	-107.099998	47.5667	US	Montana	Garfield	unpublished field data	4	small collection		gp_mid	-65.37	58.44	101		Hell Creek
163185	occ			14534	Mesodma thompsoni	species	48351		Mesodma thompsoni		species	48351	Lancian		70.6	66	Archibald	1982	960	Chordata	33815	Mammalia	36651	Multituberculata	39779	Neoplagiaulacidae	67560	Mesodma	39815		Engdahl Anthills 2		UCMP V-73076	-107.099998	47.5667	US	Montana	Garfield	unpublished field data	4	small collection		gp_mid	-65.37	58.44	101		Hell Creek	Montana
163186	occ			14534	Meniscoessus robustus	species	48076		Meniscoessus robustus		species	45847	Lancian		70.6	66	Archibald	1982	960	Chordata	33815	Mammalia	36651	Multituberculata	39779	Cimolomyidae	39853	Meniscoessus	39832		Engdahl Anthills 2		UCMP V-73076	-107.099998	47.5667	US	Montana	Garfield	unpublished field data	4	small collection		gp_mid	-65.37	58.44	101		Hell Creek	Montana
163187	occ			14534	Essonodon browni	species	46330		Essonodon browni		species	46330	Lancian		70.6	66	Archibald	1982	960	Chordata	33815	Mammalia	36651	Multituberculata	39779	Cimolomyidae	39853	Essonodon	39840		Engdahl Anthills 2		UCMP V-73076	-107.099998	47.5667	US	Montana	Garfield	unpublished field data	4	small collection		gp_mid	-65.37	58.44	101		Hell Creek	Montana
163188	occ			14534	Pediomys hatcheri	species	50067	recombined as	Protolambda hatcheri		species	51058	Lancian		70.6	66	Archibald	1982	960	Chordata	33815	Mammalia	36651	NO_ORDER_SPECIFIED	NO	Pediomyidae	209133	Protolambda	51057		Engdahl Anthills 2		UCMP V-73076	-107.099998	47.5667	US	Montana	Garfield	unpublished field data	4	small collection		gp_mid	-65.37	58.44	101		Hell Creek	Montana
163189	occ			14534	Gypsonictops cf. illuminatus	species	46755		Gypsonictops illuminatus		species	46755	Lancian		70.6	66	Archibald	1982	960	Chordata	33815	Mammalia	36651	NO_ORDER_SPECIFIED	NO	Gypsonictopidae	40254	Gypsonictops	40255		Engdahl Anthills 2		UCMP V-73076	-107.099998	47.5667	US	Montana	Garfield	unpublished field data	4	small collection		gp_mid	-65.37	58.44	101		Hell Creek	Montana
163190	occ			14535	Cimolodon nitidus	species	45122		Cimolodon nitidus		species	45122	Lancian		70.6	66	Archibald	1982	960	Chordata	33815	Mammalia	36651	Multituberculata	39779	Cimolodontidae	39823	Cimolodon	39825		Engdahl Anthills 3		UCMP V-73077	-107.099998	47.549999	US	Montana	Garfield	unpublished field data	2	small collection		gp_mid	-65.39	58.43	101		Hell Creek	Montana
163191	occ	125		14535	Alphadon sp.	genus	39947		Alphadon		genus	39947	Lancian		70.6	66	Alroy	2002	6294	Chordata	33815	Mammalia	36651	NO_ORDER_SPECIFIED	NO	Alphadontidae	67663	Alphadon	39947		Engdahl Anthills 3		UCMP V-73077	-107.099998	47.549999	US	Montana	Garfield	unpublished field data	2	small collection		gp_mid	-65.39	58.43	101		Hell Creek	Montana
163192	occ			14535	Glasbius twitchelli	species	46653		Glasbius twitchelli		species	46653	Lancian		70.6	66	Archibald	1982	960	Chordata	33815	Mammalia	36651	NO_ORDER_SPECIFIED	NO	Glasbiidae	39997	Glasbius	39998		Engdahl Anthills 3		UCMP V-73077	-107.099998	47.549999	US	Montana	Garfield	unpublished field data	2	small collection		gp_mid	-65.39	58.43	101		Hell Creek	Montana
163193	occ			14535	Gypsonictops cf. illuminatus	species	46755		Gypsonictops illuminatus		species	46755	Lancian		70.6	66	Archibald	1982	960	Chordata	33815	Mammalia	36651	NO_ORDER_SPECIFIED	NO	Gypsonictopidae	40254	Gypsonictops	40255		Engdahl Anthills 3		UCMP V-73077	-107.099998	47.549999	US	Montana	Garfield	unpublished field data	2	small collection		gp_mid	-65.39	58.43	101		Hell Creek	Montana
163194	occ			14536	Mesodma thompsoni	species	48351		Mesodma thompsoni		species	48351	Lancian		70.6	66	Archibald	1982	960	Chordata	33815	Mammalia	36651	Multituberculata	39779	Neoplagiaulacidae	67560	Mesodma	39815		Engdahl Anthills 4		UCMP V-73078	-107.099998	47.5667	US	Montana	Garfield	unpublished field data	4	small collection		gp_mid	-65.37	58.44	101		Hell Creek	Montana
163195	occ	126		14536	Alphadon sp.	genus	39947		Alphadon		genus	39947	Lancian		70.6	66	Alroy	2002	6294	Chordata	33815	Mammalia	36651	NO_ORDER_SPECIFIED	NO	Alphadontidae	67663	Alphadon	39947		Engdahl Anthills 4		UCMP V-73078	-107.099998	47.5667	US	Montana	Garfield	unpublished field data	4	small collection		gp_mid	-65.37	58.44	101		Hell Creek	Montana
163196	occ			14536	Glasbius twitchelli	species	46653		Glasbius twitchelli		species	46653	Lancian		70.6	66	Archibald	1982	960	Chordata	33815	Mammalia	36651	NO_ORDER_SPECIFIED	NO	Glasbiidae	39997	Glasbius	39998		Engdahl Anthills 4		UCMP V-73078	-107.099998	47.5667	US	Montana	Garfield	unpublished field data	4	small collection		gp_mid	-65.37	58.44	101		Hell Creek	Montana
163197	occ			14536	Pediomys elegans	species	50063		Pediomys elegans		species	50063	Lancian		70.6	66	Archibald	1982	960	Chordata	33815	Mammalia	36651	NO_ORDER_SPECIFIED	NO	Pediomyidae	209133	Pediomys	40001		Engdahl Anthills 4		UCMP V-73078	-107.099998	47.5667	US	Montana	Garfield	unpublished field data	4	small collection		gp_mid	-65.37	58.44	101		Hell Creek	Montana
163198	occ			14536	Gypsonictops cf. illuminatus	species	46755		Gypsonictops illuminatus		species	46755	Lancian		70.6	66	Archibald	1982	960	Chordata	33815	Mammalia	36651	NO_ORDER_SPECIFIED	NO	Gypsonictopidae	40254	Gypsonictops	40255		Engdahl Anthills 4		UCMP V-73078	-107.099998	47.5667	US	Montana	Garfield	unpublished field data	4	small collection		gp_mid	-65.37	58.44	101		Hell Creek	Montana
163199	occ			14537	Meniscoessus robustus ?	species	48076		Meniscoessus robustus		species	45847	Lancian		70.6	66	Wilson	1983	3705	Chordata	33815	Mammalia	36651	Multituberculata	39779	Cimolomyidae	39853	Meniscoessus	39832		Eureka Quarry, SDSM loc. V637			-103.099998	45.5	US	South Dakota	Harding	based on political unit	1	small collection	14 mi. SW of Buffalo, near top of Jump Off Bluffs	gp_mid	-62.55	55.37	101		Hell Creek	Montana
163200	occ			14537	Mesodma thompsoni	species	48351		Mesodma thompsoni		species	48351	Lancian		70.6	66	Wilson	1983	3705	Chordata	33815	Mammalia	36651	Multituberculata	39779	Neoplagiaulacidae	67560	Mesodma	39815		Eureka Quarry, SDSM loc. V637			-103.099998	45.5	US	South Dakota	Harding	based on political unit	1	small collection	14 mi. SW of Buffalo, near top of Jump Off Bluffs	gp_mid	-62.55	55.37	101		Hell Creek	Montana
163201	occ			14537	Mesodma hensleighi ?	species	48346		Mesodma hensleighi		species	48346	Lancian		70.6	66	Wilson	1983	3705	Chordata	33815	Mammalia	36651	Multituberculata	39779	Neoplagiaulacidae	67560	Mesodma	39815		Eureka Quarry, SDSM loc. V637			-103.099998	45.5	US	South Dakota	Harding	based on political unit	1	small collection	14 mi. SW of Buffalo, near top of Jump Off Bluffs	gp_mid	-62.55	55.37	101		Hell Creek	Montana
163202	occ			14537	Mesodma formosa	species	48344		Mesodma formosa		species	46767	Lancian		70.6	66	Wilson	1983	3705	Chordata	33815	Mammalia	36651	Multituberculata	39779	Neoplagiaulacidae	67560	Mesodma	39815		Eureka Quarry, SDSM loc. V637			-103.099998	45.5	US	South Dakota	Harding	based on political unit	1	small collection	14 mi. SW of Buffalo, near top of Jump Off Bluffs	gp_mid	-62.55	55.37	101		Hell Creek	Montana
163203	occ			14537	Cimolomys gracilis ?	species	45127		Cimolomys gracilis		species	45127	Lancian		70.6	66	Wilson	1983	3705	Chordata	33815	Mammalia	36651	Multituberculata	39779	Cimolomyidae	39853	Cimolomys	39855		Eureka Quarry, SDSM loc. V637			-103.099998	45.5	US	South Dakota	Harding	based on political unit	1	small collection	14 mi. SW of Buffalo, near top of Jump Off Bluffs	gp_mid	-62.55	55.37	101		Hell Creek	Montana
163204	occ			14537	Cimolodon nitidus ?	species	45122		Cimolodon nitidus		species	45122	Lancian		70.6	66	Wilson	1983	3705	Chordata	33815	Mammalia	36651	Multituberculata	39779	Cimolodontidae	39823	Cimolodon	39825		Eureka Quarry, SDSM loc. V637			-103.099998	45.5	US	South Dakota	Harding	based on political unit	1	small collection	14 mi. SW of Buffalo, near top of Jump Off Bluffs	gp_mid	-62.55	55.37	101		Hell Creek	Montana
163205	occ	127		14537	Peradectidae indet.	unranked clade	96592		Peradectidae		unranked clade	96592	Lancian		70.6	66	Alroy	2002	6294	Chordata	33815	Mammalia	36651			Peradectidae	96592				Eureka Quarry, SDSM loc. V637			-103.099998	45.5	US	South Dakota	Harding	based on political unit	1	small collection	14 mi. SW of Buffalo, near top of Jump Off Bluffs	gp_mid	-62.55	55.37	101		Hell Creek	Montana
163206	occ			14537	Pediomys hatcheri	species	50067	recombined as	Protolambda hatcheri		species	51058	Lancian		70.6	66	Wilson	1983	3705	Chordata	33815	Mammalia	36651	NO_ORDER_SPECIFIED	NO	Pediomyidae	209133	Protolambda	51057		Eureka Quarry, SDSM loc. V637			-103.099998	45.5	US	South Dakota	Harding	based on political unit	1	small collection	14 mi. SW of Buffalo, near top of Jump Off Bluffs	gp_mid	-62.55	55.37	101		Hell Creek	Montana
163207	occ			14537	Pediomys elegans	species	50063		Pediomys elegans		species	50063	Lancian		70.6	66	Wilson	1983	3705	Chordata	33815	Mammalia	36651	NO_ORDER_SPECIFIED	NO	Pediomyidae	209133	Pediomys	40001		Eureka Quarry, SDSM loc. V637			-103.099998	45.5	US	South Dakota	Harding	based on political unit	1	small collection	14 mi. SW of Buffalo, near top of Jump Off Bluffs	gp_mid	-62.55	55.37	101		Hell Creek	Montana
163208	occ			14537	Pediomys florencae	species	50066	recombined as	Protolambda florencae		species	50066	Lancian		70.6	66	Wilson	1983	3705	Chordata	33815	Mammalia	36651	NO_ORDER_SPECIFIED	NO	Pediomyidae	209133	Protolambda	51057		Eureka Quarry, SDSM loc. V637			-103.099998	45.5	US	South Dakota	Harding	based on political unit	1	small collection	14 mi. SW of Buffalo, near top of Jump Off Bluffs	gp_mid	-62.55	55.37	101		Hell Creek	Montana
163209	occ			14537	Didelphodon cf. vorax	species	45711		Didelphodon vorax		species	45711	Lancian		70.6	66	Wilson	1983	3705	Chordata	33815	Mammalia	36651	NO_ORDER_SPECIFIED	NO	Stagodontidae	40004	Didelphodon	40007		Eureka Quarry, SDSM loc. V637			-103.099998	45.5	US	South Dakota	Harding	based on political unit	1	small collection	14 mi. SW of Buffalo, near top of Jump Off Bluffs	gp_mid	-62.55	55.37	101		Hell Creek	Montana
163210	occ			14537	Gypsonictops hypoconus	species	46754		Gypsonictops hypoconus		species	46754	Lancian		70.6	66	Wilson	1983	3705	Chordata	33815	Mammalia	36651	NO_ORDER_SPECIFIED	NO	Gypsonictopidae	40254	Gypsonictops	40255		Eureka Quarry, SDSM loc. V637			-103.099998	45.5	US	South Dakota	Harding	based on political unit	1	small collection	14 mi. SW of Buffalo, near top of Jump Off Bluffs	gp_mid	-62.55	55.37	101		Hell Creek	Montana
163211	occ	128		14538	Mesodma sp.	genus	39815		Mesodma		genus	39815	Lancian		70.6	66	Alroy	2002	6294	Chordata	33815	Mammalia	36651	Multituberculata	39779	Neoplagiaulacidae	67560	Mesodma	39815		False Disciple Point		UCMP V-5817	-104.533302	43.166698	US	Wyoming	Niobrara	unpublished field data	4	small collection		gp_mid	-65.87	53.7	101		Lance
163212	occ			14538	Mesodma thompsoni	species	48351		Mesodma thompsoni		species	48351	Lancian		70.6	66	Clemens	1964	1239	Chordata	33815	Mammalia	36651	Multituberculata	39779	Neoplagiaulacidae	67560	Mesodma	39815		False Disciple Point		UCMP V-5817	-104.533302	43.166698	US	Wyoming	Niobrara	unpublished field data	4	small collection		gp_mid	-65.87	53.7	101		Lance
163213	occ			14538	Cimolodon nitidus	species	45122		Cimolodon nitidus		species	45122	Lancian		70.6	66	Clemens	1964	1239	Chordata	33815	Mammalia	36651	Multituberculata	39779	Cimolodontidae	39823	Cimolodon	39825		False Disciple Point		UCMP V-5817	-104.533302	43.166698	US	Wyoming	Niobrara	unpublished field data	4	small collection		gp_mid	-65.87	53.7	101		Lance
163214	occ			14538	Cimolomys gracilis	species	45127		Cimolomys gracilis		species	45127	Lancian		70.6	66	Clemens	1964	1239	Chordata	33815	Mammalia	36651	Multituberculata	39779	Cimolomyidae	39853	Cimolomys	39855		False Disciple Point		UCMP V-5817	-104.533302	43.166698	US	Wyoming	Niobrara	unpublished field data	4	small collection		gp_mid	-65.87	53.7	101		Lance
163215	occ			14538	Meniscoessus robustus	species	48076		Meniscoessus robustus		species	45847	Lancian		70.6	66	Clemens	1964	1239	Chordata	33815	Mammalia	36651	Multituberculata	39779	Cimolomyidae	39853	Meniscoessus	39832		False Disciple Point		UCMP V-5817	-104.533302	43.166698	US	Wyoming	Niobrara	unpublished field data	4	small collection		gp_mid	-65.87	53.7	101		Lance
163216	occ			14538	Alphadon marshi	species	43921		Alphadon marshi		species	43921	Lancian		70.6	66	Clemens	1966	1241	Chordata	33815	Mammalia	36651	NO_ORDER_SPECIFIED	NO	Alphadontidae	67663	Alphadon	39947		False Disciple Point		UCMP V-5817	-104.533302	43.166698	US	Wyoming	Niobrara	unpublished field data	4	small collection		gp_mid	-65.87	53.7	101		Lance
163217	occ			14538	Pediomys cooki	species	50062	recombined as	Leptalestes cooki		species	50062	Lancian		70.6	66	Clemens	1966	1241	Chordata	33815	Mammalia	36651	NO_ORDER_SPECIFIED	NO	Pediomyidae	209133	Leptalestes	103961		False Disciple Point		UCMP V-5817	-104.533302	43.166698	US	Wyoming	Niobrara	unpublished field data	4	small collection		gp_mid	-65.87	53.7	101		Lance
163218	occ			14538	Pediomys hatcheri	species	50067	recombined as	Protolambda hatcheri		species	51058	Lancian		70.6	66	Clemens	1966	1241	Chordata	33815	Mammalia	36651	NO_ORDER_SPECIFIED	NO	Pediomyidae	209133	Protolambda	51057		False Disciple Point		UCMP V-5817	-104.533302	43.166698	US	Wyoming	Niobrara	unpublished field data	4	small collection		gp_mid	-65.87	53.7	101		Lance
163219	occ			14538	Pediomys florencae	species	50066	recombined as	Protolambda florencae		species	50066	Lancian		70.6	66	Clemens	1966	1241	Chordata	33815	Mammalia	36651	NO_ORDER_SPECIFIED	NO	Pediomyidae	209133	Protolambda	51057		False Disciple Point		UCMP V-5817	-104.533302	43.166698	US	Wyoming	Niobrara	unpublished field data	4	small collection		gp_mid	-65.87	53.7	101		Lance
163220	occ			14538	Didelphodon vorax	species	45711		Didelphodon vorax		species	45711	Lancian		70.6	66	Clemens	1966	1241	Chordata	33815	Mammalia	36651	NO_ORDER_SPECIFIED	NO	Stagodontidae	40004	Didelphodon	40007		False Disciple Point		UCMP V-5817	-104.533302	43.166698	US	Wyoming	Niobrara	unpublished field data	4	small collection		gp_mid	-65.87	53.7	101		Lance
163221	occ			14538	Gypsonictops hypoconus	species	46754		Gypsonictops hypoconus		species	46754	Lancian		70.6	66	Clemens	1973	1242	Chordata	33815	Mammalia	36651	NO_ORDER_SPECIFIED	NO	Gypsonictopidae	40254	Gypsonictops	40255		False Disciple Point		UCMP V-5817	-104.533302	43.166698	US	Wyoming	Niobrara	unpublished field data	4	small collection		gp_mid	-65.87	53.7	101		Lance
163222	occ			14538	Cimolestes incisus	species	45115		Cimolestes incisus		species	45115	Lancian		70.6	66	Clemens	1973	1242	Chordata	33815	Mammalia	36651	Cimolesta	40218	Cimolestidae	40231	Cimolestes	40235		False Disciple Point		UCMP V-5817	-104.533302	43.166698	US	Wyoming	Niobrara	unpublished field data	4	small collection		gp_mid	-65.87	53.7	101		Lance
163223	occ			14539	Palaeoryctidae indet.	family	40223		Palaeoryctidae		family	40223	Lancian		70.6	66	Eberle and Lillegraven	1998	1419	Chordata	33815	Mammalia	36651	Proteutheria	57523	Palaeoryctidae	40223				Ferris Formation (UW V-91032)		Mister Inbetween	-106.876312	41.939877	US	Wyoming	Carbon	estimated from map	6	small collection	Hanna Basin	gp_mid	-69.36	53.27	101	FED	Ferris
163224	occ			14540	Cimolodon nitidus	species	45122		Cimolodon nitidus		species	45122	Lancian		70.6	66	Eberle and Lillegraven	1998	1419	Chordata	33815	Mammalia	36651	Multituberculata	39779	Cimolodontidae	39823	Cimolodon	39825		Ferris Formation (UW V-92010)		Deja Vu	-106.876312	41.939877	US	Wyoming	Carbon	estimated from map	6	small collection	Hanna Basin	gp_mid	-69.36	53.27	101	FED	Ferris
163225	occ			14540	Neoplagiaulacidae indet.	family	67560		Neoplagiaulacidae		family	67560	Lancian		70.6	66	Eberle and Lillegraven	1998	1419	Chordata	33815	Mammalia	36651	Multituberculata	39779	Neoplagiaulacidae	67560				Ferris Formation (UW V-92010)		Deja Vu	-106.876312	41.939877	US	Wyoming	Carbon	estimated from map	6	small collection	Hanna Basin	gp_mid	-69.36	53.27	101	FED	Ferris
163226	occ			14540	Peradectidae indet.	unranked clade	96592		Peradectidae		unranked clade	96592	Lancian		70.6	66	Eberle and Lillegraven	1998	1419	Chordata	33815	Mammalia	36651			Peradectidae	96592				Ferris Formation (UW V-92010)		Deja Vu	-106.876312	41.939877	US	Wyoming	Carbon	estimated from map	6	small collection	Hanna Basin	gp_mid	-69.36	53.27	101	FED	Ferris
163227	occ			14540	cf. Cimolestes sp.	genus	40235		Cimolestes		genus	40235	Lancian		70.6	66	Eberle and Lillegraven	1998	1419	Chordata	33815	Mammalia	36651	Cimolesta	40218	Cimolestidae	40231	Cimolestes	40235		Ferris Formation (UW V-92010)		Deja Vu	-106.876312	41.939877	US	Wyoming	Carbon	estimated from map	6	small collection	Hanna Basin	gp_mid	-69.36	53.27	101	FED	Ferris
163228	occ			14541	Multituberculata indet.	order	39779		Multituberculata		order	39779	Lancian		70.6	66	Eberle and Lillegraven	1998	1419	Chordata	33815	Mammalia	36651	Multituberculata	39779						Ferris Formation (UW V-92027)		A Gathering of Ankylosaurs	-106.891731	41.94062	US	Wyoming	Carbon	estimated from map	6	small collection	Hanna Basin	gp_mid	-69.37	53.28	101	FED	Ferris
163229	occ			14541	Cimolodon nitidus	species	45122		Cimolodon nitidus		species	45122	Lancian		70.6	66	Eberle and Lillegraven	1998	1419	Chordata	33815	Mammalia	36651	Multituberculata	39779	Cimolodontidae	39823	Cimolodon	39825		Ferris Formation (UW V-92027)		A Gathering of Ankylosaurs	-106.891731	41.94062	US	Wyoming	Carbon	estimated from map	6	small collection	Hanna Basin	gp_mid	-69.37	53.28	101	FED	Ferris
163230	occ	129		14541	Protalphadon cf. lulli	species	50932		Protalphadon lulli		species	43920	Lancian		70.6	66	Alroy	2002	6294	Chordata	33815	Mammalia	36651	NO_ORDER_SPECIFIED	NO	NO_FAMILY_SPECIFIED	NF	Protalphadon	39985		Ferris Formation (UW V-92027)		A Gathering of Ankylosaurs	-106.891731	41.94062	US	Wyoming	Carbon	estimated from map	6	small collection	Hanna Basin	gp_mid	-69.37	53.28	101	FED	Ferris
163231	occ			14542	Cimolodon nitidus	species	45122		Cimolodon nitidus		species	45122	Lancian		70.6	66	Eberle and Lillegraven	1998	1419	Chordata	33815	Mammalia	36651	Multituberculata	39779	Cimolodontidae	39823	Cimolodon	39825		Ferris Formation (UW V-92036)		Chinacat Sunflower	-106.88224	41.935326	US	Wyoming	Carbon	estimated from map	6	small collection	Hanna Basin	gp_mid	-69.37	53.27	101	FED	Ferris
163232	occ			14542	Gypsonictops sp.	genus	40255		Gypsonictops		genus	40255	Lancian		70.6	66	Eberle and Lillegraven	1998	1419	Chordata	33815	Mammalia	36651	NO_ORDER_SPECIFIED	NO	Gypsonictopidae	40254	Gypsonictops	40255		Ferris Formation (UW V-92036)		Chinacat Sunflower	-106.88224	41.935326	US	Wyoming	Carbon	estimated from map	6	small collection	Hanna Basin	gp_mid	-69.37	53.27	101	FED	Ferris
163233	occ	130		14543	Protalphadon lulli	species	50932		Protalphadon lulli		species	43920	Lancian		70.6	66	Alroy	2002	6294	Chordata	33815	Mammalia	36651	NO_ORDER_SPECIFIED	NO	NO_FAMILY_SPECIFIED	NF	Protalphadon	39985		Ferris Formation (UW V-92046)		Three and a Half Teeth	-106.853416	41.938137	US	Wyoming	Carbon	estimated from map	6	small collection	Hanna Basin	gp_mid	-69.33	53.27	101	FED	Ferris
163234	occ			14544	Cimolodon cf. nitidus	species	45122		Cimolodon nitidus		species	45122	Lancian		70.6	66	Eberle and Lillegraven	1998	1419	Chordata	33815	Mammalia	36651	Multituberculata	39779	Cimolodontidae	39823	Cimolodon	39825		Ferris Formation (UW V-93002)		Baba O'Reilly	-107	41.799999	US	Wyoming	Carbon	based on political unit	1	small collection	Hanna Basin	gp_mid	-69.59	53.18	101	FED	Ferris
163235	occ			14545	Meniscoessus n. sp. seminoensis	species	48077		Meniscoessus seminoensis		species	48077	Lancian		70.6	66	Eberle and Lillegraven	1998	1419	Chordata	33815	Mammalia	36651	Multituberculata	39779	Cimolomyidae	39853	Meniscoessus	39832		Ferris Formation (UW V-93006)		Leave No Toad Unturned	-106.888214	41.956699	US	Wyoming	Carbon	estimated from map	6	small collection	Hanna Basin	gp_mid	-69.36	53.29	101	FED	Ferris
163236	occ			14546	Cimolodon nitidus	species	45122		Cimolodon nitidus		species	45122	Lancian		70.6	66	Archibald	1982	960	Chordata	33815	Mammalia	36651	Multituberculata	39779	Cimolodontidae	39823	Cimolodon	39825		Flat Creek 1		UCMP V-73083	-106.400002	47.516701	US	Montana	Garfield	unpublished field data	4	small collection		gp_mid	-64.61	58.18	101	FED	Hell Creek
163237	occ			14546	Meniscoessus robustus	species	48076		Meniscoessus robustus		species	45847	Lancian		70.6	66	Archibald	1982	960	Chordata	33815	Mammalia	36651	Multituberculata	39779	Cimolomyidae	39853	Meniscoessus	39832		Flat Creek 1		UCMP V-73083	-106.400002	47.516701	US	Montana	Garfield	unpublished field data	4	small collection		gp_mid	-64.61	58.18	101	FED	Hell Creek
163238	occ			14546	Essonodon browni	species	46330		Essonodon browni		species	46330	Lancian		70.6	66	Archibald	1982	960	Chordata	33815	Mammalia	36651	Multituberculata	39779	Cimolomyidae	39853	Essonodon	39840		Flat Creek 1		UCMP V-73083	-106.400002	47.516701	US	Montana	Garfield	unpublished field data	4	small collection		gp_mid	-64.61	58.18	101	FED	Hell Creek
163239	occ	131		14546	Alphadon sp.	genus	39947		Alphadon		genus	39947	Lancian		70.6	66	Alroy	2002	6294	Chordata	33815	Mammalia	36651	NO_ORDER_SPECIFIED	NO	Alphadontidae	67663	Alphadon	39947		Flat Creek 1		UCMP V-73083	-106.400002	47.516701	US	Montana	Garfield	unpublished field data	4	small collection		gp_mid	-64.61	58.18	101	FED	Hell Creek
163240	occ			14547	Pediomys ? cf. florencae	species	50066	recombined as	Protolambda florencae		species	50066	Lancian		70.6	66	Archibald	1982	960	Chordata	33815	Mammalia	36651	NO_ORDER_SPECIFIED	NO	Pediomyidae	209133	Protolambda	51057		Flat Creek 2		UCMP V-73084	-106.400002	47.516701	US	Montana	Garfield	unpublished field data	4	small collection		gp_mid	-64.61	58.18	101	FED	Hell Creek
163241	occ			14548	Cimolodon nitidus	species	45122		Cimolodon nitidus		species	45122	Lancian		70.6	66	Archibald	1982	960	Chordata	33815	Mammalia	36651	Multituberculata	39779	Cimolodontidae	39823	Cimolodon	39825		Flat Creek 3		UCMP V-73085	-106.416702	47.516701	US	Montana	Garfield	unpublished field data	4	small collection		gp_mid	-64.63	58.19	101	FED	Hell Creek	Montana
163242	occ	132		14548	Alphadon sp.	genus	39947		Alphadon		genus	39947	Lancian		70.6	66	Alroy	2002	6294	Chordata	33815	Mammalia	36651	NO_ORDER_SPECIFIED	NO	Alphadontidae	67663	Alphadon	39947		Flat Creek 3		UCMP V-73085	-106.416702	47.516701	US	Montana	Garfield	unpublished field data	4	small collection		gp_mid	-64.63	58.19	101	FED	Hell Creek	Montana
163243	occ			14549	Mesodma hensleighi	species	48346		Mesodma hensleighi		species	48346	Lancian		70.6	66	Archibald	1982	960	Chordata	33815	Mammalia	36651	Multituberculata	39779	Neoplagiaulacidae	67560	Mesodma	39815		Flat Creek 5		UCMP V-73087	-106.400002	47.516701	US	Montana	Garfield	unpublished field data	4	small collection		gp_mid	-64.61	58.18	101	FED	Hell Creek	Montana
163244	occ			14549	Mesodma cf. formosa	species	48344		Mesodma formosa		species	46767	Lancian		70.6	66	Archibald	1982	960	Chordata	33815	Mammalia	36651	Multituberculata	39779	Neoplagiaulacidae	67560	Mesodma	39815		Flat Creek 5		UCMP V-73087	-106.400002	47.516701	US	Montana	Garfield	unpublished field data	4	small collection		gp_mid	-64.61	58.18	101	FED	Hell Creek	Montana
163245	occ			14549	Mesodma thompsoni	species	48351		Mesodma thompsoni		species	48351	Lancian		70.6	66	Archibald	1982	960	Chordata	33815	Mammalia	36651	Multituberculata	39779	Neoplagiaulacidae	67560	Mesodma	39815		Flat Creek 5		UCMP V-73087	-106.400002	47.516701	US	Montana	Garfield	unpublished field data	4	small collection		gp_mid	-64.61	58.18	101	FED	Hell Creek	Montana
163246	occ			14549	Neoplagiaulax ? n. sp. burgessi	species	49072		Neoplagiaulax burgessi		species	49072	Lancian		70.6	66	Archibald	1982	960	Chordata	33815	Mammalia	36651	Multituberculata	39779	Neoplagiaulacidae	67560	Neoplagiaulax	39817		Flat Creek 5		UCMP V-73087	-106.400002	47.516701	US	Montana	Garfield	unpublished field data	4	small collection		gp_mid	-64.61	58.18	101	FED	Hell Creek	Montana
163247	occ			14549	Cimolodon nitidus	species	45122		Cimolodon nitidus		species	45122	Lancian		70.6	66	Archibald	1982	960	Chordata	33815	Mammalia	36651	Multituberculata	39779	Cimolodontidae	39823	Cimolodon	39825		Flat Creek 5		UCMP V-73087	-106.400002	47.516701	US	Montana	Garfield	unpublished field data	4	small collection		gp_mid	-64.61	58.18	101	FED	Hell Creek	Montana
163248	occ			14549	Cimolomys gracilis	species	45127		Cimolomys gracilis		species	45127	Lancian		70.6	66	Archibald	1982	960	Chordata	33815	Mammalia	36651	Multituberculata	39779	Cimolomyidae	39853	Cimolomys	39855		Flat Creek 5		UCMP V-73087	-106.400002	47.516701	US	Montana	Garfield	unpublished field data	4	small collection		gp_mid	-64.61	58.18	101	FED	Hell Creek	Montana
163249	occ			14549	Meniscoessus robustus	species	48076		Meniscoessus robustus		species	45847	Lancian		70.6	66	Archibald	1982	960	Chordata	33815	Mammalia	36651	Multituberculata	39779	Cimolomyidae	39853	Meniscoessus	39832		Flat Creek 5		UCMP V-73087	-106.400002	47.516701	US	Montana	Garfield	unpublished field data	4	small collection		gp_mid	-64.61	58.18	101	FED	Hell Creek	Montana
163250	occ			14549	Essonodon browni	species	46330		Essonodon browni		species	46330	Lancian		70.6	66	Archibald	1982	960	Chordata	33815	Mammalia	36651	Multituberculata	39779	Cimolomyidae	39853	Essonodon	39840		Flat Creek 5		UCMP V-73087	-106.400002	47.516701	US	Montana	Garfield	unpublished field data	4	small collection		gp_mid	-64.61	58.18	101	FED	Hell Creek	Montana
163251	occ			14549	Paracimexomys priscus	species	49789		Paracimexomys priscus		species	45109	Lancian		70.6	66	Archibald	1982	960	Chordata	33815	Mammalia	36651	Multituberculata	39779	NO_FAMILY_SPECIFIED	NF	Paracimexomys	39788		Flat Creek 5		UCMP V-73087	-106.400002	47.516701	US	Montana	Garfield	unpublished field data	4	small collection		gp_mid	-64.61	58.18	101	FED	Hell Creek	Montana
163252	occ			14549	Alphadon marshi	species	43921		Alphadon marshi		species	43921	Lancian		70.6	66	Archibald	1982	960	Chordata	33815	Mammalia	36651	NO_ORDER_SPECIFIED	NO	Alphadontidae	67663	Alphadon	39947		Flat Creek 5		UCMP V-73087	-106.400002	47.516701	US	Montana	Garfield	unpublished field data	4	small collection		gp_mid	-64.61	58.18	101	FED	Hell Creek	Montana
163253	occ			14549	Alphadon jasoni	species	43918	recombined as	Nortedelphys jasoni		species	43918	Lancian		70.6	66	Johanson	1996	2036	Chordata	33815	Mammalia	36651	NO_ORDER_SPECIFIED	NO	Herpetotheriidae	58227	Nortedelphys	160063		Flat Creek 5		UCMP V-73087	-106.400002	47.516701	US	Montana	Garfield	unpublished field data	4	small collection		gp_mid	-64.61	58.18	101	FED	Hell Creek	Montana
163254	occ	133		14549	Protalphadon n. sp. foxi	species	50931		Protalphadon foxi		species	50931	Lancian		70.6	66	Johanson	1996	2036	Chordata	33815	Mammalia	36651	NO_ORDER_SPECIFIED	NO	NO_FAMILY_SPECIFIED	NF	Protalphadon	39985		Flat Creek 5		UCMP V-73087	-106.400002	47.516701	US	Montana	Garfield	unpublished field data	4	small collection		gp_mid	-64.61	58.18	101	FED	Hell Creek	Montana
163255	occ	134		14549	Turgidodon rhaister	species	52541		Turgidodon rhaister		species	43925	Lancian		70.6	66	Alroy	2002	6294	Chordata	33815	Mammalia	36651	NO_ORDER_SPECIFIED	NO	Alphadontidae	67663	Turgidodon	39994		Flat Creek 5		UCMP V-73087	-106.400002	47.516701	US	Montana	Garfield	unpublished field data	4	small collection		gp_mid	-64.61	58.18	101	FED	Hell Creek	Montana
163256	occ			14549	Glasbius n. sp. twitchelli	species	46653		Glasbius twitchelli		species	46653	Lancian		70.6	66	Archibald	1982	960	Chordata	33815	Mammalia	36651	NO_ORDER_SPECIFIED	NO	Glasbiidae	39997	Glasbius	39998		Flat Creek 5		UCMP V-73087	-106.400002	47.516701	US	Montana	Garfield	unpublished field data	4	small collection		gp_mid	-64.61	58.18	101	FED	Hell Creek	Montana
163257	occ			14549	Pediomys elegans	species	50063		Pediomys elegans		species	50063	Lancian		70.6	66	Archibald	1982	960	Chordata	33815	Mammalia	36651	NO_ORDER_SPECIFIED	NO	Pediomyidae	209133	Pediomys	40001		Flat Creek 5		UCMP V-73087	-106.400002	47.516701	US	Montana	Garfield	unpublished field data	4	small collection		gp_mid	-64.61	58.18	101	FED	Hell Creek	Montana
163258	occ			14549	Pediomys cf. cooki	species	50062	recombined as	Leptalestes cooki		species	50062	Lancian		70.6	66	Archibald	1982	960	Chordata	33815	Mammalia	36651	NO_ORDER_SPECIFIED	NO	Pediomyidae	209133	Leptalestes	103961		Flat Creek 5		UCMP V-73087	-106.400002	47.516701	US	Montana	Garfield	unpublished field data	4	small collection		gp_mid	-64.61	58.18	101	FED	Hell Creek	Montana
163259	occ			14549	Pediomys krejcii	species	50068	recombined as	Leptalestes krejcii		species	50068	Lancian		70.6	66	Archibald	1982	960	Chordata	33815	Mammalia	36651	NO_ORDER_SPECIFIED	NO	Pediomyidae	209133	Leptalestes	103961		Flat Creek 5		UCMP V-73087	-106.400002	47.516701	US	Montana	Garfield	unpublished field data	4	small collection		gp_mid	-64.61	58.18	101	FED	Hell Creek	Montana
163260	occ			14549	Pediomys hatcheri	species	50067	recombined as	Protolambda hatcheri		species	51058	Lancian		70.6	66	Archibald	1982	960	Chordata	33815	Mammalia	36651	NO_ORDER_SPECIFIED	NO	Pediomyidae	209133	Protolambda	51057		Flat Creek 5		UCMP V-73087	-106.400002	47.516701	US	Montana	Garfield	unpublished field data	4	small collection		gp_mid	-64.61	58.18	101	FED	Hell Creek	Montana
163261	occ			14549	Pediomys florencae	species	50066	recombined as	Protolambda florencae		species	50066	Lancian		70.6	66	Archibald	1982	960	Chordata	33815	Mammalia	36651	NO_ORDER_SPECIFIED	NO	Pediomyidae	209133	Protolambda	51057		Flat Creek 5		UCMP V-73087	-106.400002	47.516701	US	Montana	Garfield	unpublished field data	4	small collection		gp_mid	-64.61	58.18	101	FED	Hell Creek	Montana
163262	occ			14549	Didelphodon vorax	species	45711		Didelphodon vorax		species	45711	Lancian		70.6	66	Archibald	1982	960	Chordata	33815	Mammalia	36651	NO_ORDER_SPECIFIED	NO	Stagodontidae	40004	Didelphodon	40007		Flat Creek 5		UCMP V-73087	-106.400002	47.516701	US	Montana	Garfield	unpublished field data	4	small collection		gp_mid	-64.61	58.18	101	FED	Hell Creek	Montana
163263	occ			14549	Gypsonictops cf. illuminatus	species	46755		Gypsonictops illuminatus		species	46755	Lancian		70.6	66	Archibald	1982	960	Chordata	33815	Mammalia	36651	NO_ORDER_SPECIFIED	NO	Gypsonictopidae	40254	Gypsonictops	40255		Flat Creek 5		UCMP V-73087	-106.400002	47.516701	US	Montana	Garfield	unpublished field data	4	small collection		gp_mid	-64.61	58.18	101	FED	Hell Creek	Montana
163264	occ			14549	Cimolestes incisus	species	45115		Cimolestes incisus		species	45115	Lancian		70.6	66	Archibald	1982	960	Chordata	33815	Mammalia	36651	Cimolesta	40218	Cimolestidae	40231	Cimolestes	40235		Flat Creek 5		UCMP V-73087	-106.400002	47.516701	US	Montana	Garfield	unpublished field data	4	small collection		gp_mid	-64.61	58.18	101	FED	Hell Creek	Montana
163265	occ			14549	Cimolestes stirtoni	species	45120		Cimolestes stirtoni		species	45120	Lancian		70.6	66	Archibald	1982	960	Chordata	33815	Mammalia	36651	Cimolesta	40218	Cimolestidae	40231	Cimolestes	40235		Flat Creek 5		UCMP V-73087	-106.400002	47.516701	US	Montana	Garfield	unpublished field data	4	small collection		gp_mid	-64.61	58.18	101	FED	Hell Creek	Montana
163266	occ			14549	Cimolestes propalaeoryctes	species	45118	recombined as	Scollardius propalaeoryctes		species	45118	Lancian		70.6	66	Archibald	1982	960	Chordata	33815	Mammalia	36651	Cimolesta	40218	Cimolestidae	40231	Scollardius	331296		Flat Creek 5		UCMP V-73087	-106.400002	47.516701	US	Montana	Garfield	unpublished field data	4	small collection		gp_mid	-64.61	58.18	101	FED	Hell Creek	Montana
163267	occ			14549	Batodon tenuis	species	44482		Batodon tenuis		species	44482	Lancian		70.6	66	Archibald	1982	960	Chordata	33815	Mammalia	36651	Cimolesta	40218	Cimolestidae	40231	Batodon	40393		Flat Creek 5		UCMP V-73087	-106.400002	47.516701	US	Montana	Garfield	unpublished field data	4	small collection		gp_mid	-64.61	58.18	101	FED	Hell Creek	Montana
163268	occ			14550	Meniscoessus robustus	species	48076		Meniscoessus robustus		species	45847	Lancian		70.6	66	Archibald	1982	960	Chordata	33815	Mammalia	36651	Multituberculata	39779	Cimolomyidae	39853	Meniscoessus	39832		Flint's Stones		UCMP V-76145	-106.383301	47.599998	US	Montana	Garfield	unpublished field data	1	small collection		gp_mid	-64.52	58.25	101	FED	Hell Creek
163269	occ			14551	Cimolodon cf. nitidus	species	45122		Cimolodon nitidus		species	45122	Lancian		70.6	66	Fox	1989	1535	Chordata	33815	Mammalia	36651	Multituberculata	39779	Cimolodontidae	39823	Cimolodon	39825		Fr-1 (Reworked)		Frenchman-1	-109.099998	49.5	CA	Saskatchewan		based on nearby landmark	1	small collection	3.5 km NW of Ravenscrag	gp_mid	-65.95	60.77	101		Frenchman
163270	occ			14551	Meniscoessus cf. robustus	species	48076		Meniscoessus robustus		species	45847	Lancian		70.6	66	Fox	1989	1535	Chordata	33815	Mammalia	36651	Multituberculata	39779	Cimolomyidae	39853	Meniscoessus	39832		Fr-1 (Reworked)		Frenchman-1	-109.099998	49.5	CA	Saskatchewan		based on nearby landmark	1	small collection	3.5 km NW of Ravenscrag	gp_mid	-65.95	60.77	101		Frenchman
163271	occ			14552	Meniscoessus robustus	species	48076		Meniscoessus robustus		species	45847	Lancian		70.6	66	Archibald	1982	960	Chordata	33815	Mammalia	36651	Multituberculata	39779	Cimolomyidae	39853	Meniscoessus	39832		Fred Fitch Ranch		UCMP V-73051	-107	47.599998	US	Montana	Garfield	based on political unit	1	small collection		gp_mid	-65.23	58.44	101	FED	Hell Creek
163272	occ			14553	Meniscoessus robustus	species	48076		Meniscoessus robustus		species	45847	Lancian		70.6	66	Archibald	1982	960	Chordata	33815	Mammalia	36651	Multituberculata	39779	Cimolomyidae	39853	Meniscoessus	39832		Fred's Place		UCMP V-72200	-107.083298	47.533298	US	Montana	Garfield	unpublished field data	4	small collection		gp_mid	-65.38	58.41	101	FED	Hell Creek
163273	occ			14554	Meniscoessus robustus	species	48076		Meniscoessus robustus		species	45847	Lancian		70.6	66	Archibald	1982	960	Chordata	33815	Mammalia	36651	Multituberculata	39779	Cimolomyidae	39853	Meniscoessus	39832		FV-15			-105.599998	45.400002	US	Montana	Powder River	based on political unit	1	small collection	county assignment uncertain	gp_mid	-65.43	56.04	101
163274	occ			14555	Mesodma cf. garfieldensis	species	48345	subjective synonym of	Mesodma thompsoni		species	48351	Late Maastrichtian		70.6	66	Storer	1993	3313	Chordata	33815	Mammalia	36651	Multituberculata	39779	Neoplagiaulacidae	67560	Mesodma	39815		Glen McPherson		DUPLICATE REF 3312 or 3313 or 3314	-107.400002	49.400002	CA	Saskatchewan		based on nearby landmark	1	small collection	Pinto Butte, between Val Marie and Mankota	gp_mid	-64.06	60.16	101		Frenchman
163275	occ			14556	Alphadon sp.	genus	39947		Alphadon		genus	39947	Lancian		70.6	66	Lofgren	1995	2255	Chordata	33815	Mammalia	36651	NO_ORDER_SPECIFIED	NO	Alphadontidae	67663	Alphadon	39947		Grass Patch (Reworked)		UCMP V-87073 (in part)	-106.099998	47.799999	US	Montana	McCone	based on political unit	1	small collection		gp_mid	-64.03	58.34	101	FED	Hell Creek
163276	occ			14556	Didelphodon vorax	species	45711		Didelphodon vorax		species	45711	Lancian		70.6	66	Lofgren	1995	2255	Chordata	33815	Mammalia	36651	NO_ORDER_SPECIFIED	NO	Stagodontidae	40004	Didelphodon	40007		Grass Patch (Reworked)		UCMP V-87073 (in part)	-106.099998	47.799999	US	Montana	McCone	based on political unit	1	small collection		gp_mid	-64.03	58.34	101	FED	Hell Creek
163277	occ			14557	Pediomys cf. krejcii	species	50068	recombined as	Leptalestes krejcii		species	50068	Lancian		70.6	66	Whitmore and Martin	1986	774	Chordata	33815	Mammalia	36651	NO_ORDER_SPECIFIED	NO	Pediomyidae	209133	Leptalestes	103961		Greasewood Creek		SDSM V-685	-104.366669	43.299999	US	Wyoming	Niobrara	based on nearby landmark	minutes	outcrop	from "a blowout"	gp_mid	-65.59	53.77	101		Lance
163278	occ			14558	Mesodma hensleighi	species	48346		Mesodma hensleighi		species	48346	Lancian		70.6	66	Storer	1991	3310	Chordata	33815	Mammalia	36651	Multituberculata	39779	Neoplagiaulacidae	67560	Mesodma	39815		Gryde locality		SMNH Locality 72F08-0012	-108.400002	49.299999	CA	Saskatchewan		based on nearby landmark	1	small collection	"farm of Mr. Greg Gryde in Legal Sub-Division 11, Section 19, Township 4, Range 18 West of the 3rd Meridian"; S of Shaunavon	gp_mid	-65.32	60.38	101		Frenchman
163279	occ			14558	Mesodma formosa	species	48344		Mesodma formosa		species	46767	Lancian		70.6	66	Storer	1991	3310	Chordata	33815	Mammalia	36651	Multituberculata	39779	Neoplagiaulacidae	67560	Mesodma	39815		Gryde locality		SMNH Locality 72F08-0012	-108.400002	49.299999	CA	Saskatchewan		based on nearby landmark	1	small collection	"farm of Mr. Greg Gryde in Legal Sub-Division 11, Section 19, Township 4, Range 18 West of the 3rd Meridian"; S of Shaunavon	gp_mid	-65.32	60.38	101		Frenchman
163280	occ			14558	Mesodma cf. thompsoni	species	48351		Mesodma thompsoni		species	48351	Lancian		70.6	66	Storer	1991	3310	Chordata	33815	Mammalia	36651	Multituberculata	39779	Neoplagiaulacidae	67560	Mesodma	39815		Gryde locality		SMNH Locality 72F08-0012	-108.400002	49.299999	CA	Saskatchewan		based on nearby landmark	1	small collection	"farm of Mr. Greg Gryde in Legal Sub-Division 11, Section 19, Township 4, Range 18 West of the 3rd Meridian"; S of Shaunavon	gp_mid	-65.32	60.38	101		Frenchman
163281	occ			14558	Parectypodus n. sp. foxi	species	49969		Parectypodus foxi		species	49969	Lancian		70.6	66	Storer	1991	3310	Chordata	33815	Mammalia	36651	Multituberculata	39779	Neoplagiaulacidae	67560	Parectypodus	39818		Gryde locality		SMNH Locality 72F08-0012	-108.400002	49.299999	CA	Saskatchewan		based on nearby landmark	1	small collection	"farm of Mr. Greg Gryde in Legal Sub-Division 11, Section 19, Township 4, Range 18 West of the 3rd Meridian"; S of Shaunavon	gp_mid	-65.32	60.38	101		Frenchman
163282	occ			14558	Cimolodon nitidus	species	45122		Cimolodon nitidus		species	45122	Lancian		70.6	66	Storer	1991	3310	Chordata	33815	Mammalia	36651	Multituberculata	39779	Cimolodontidae	39823	Cimolodon	39825		Gryde locality		SMNH Locality 72F08-0012	-108.400002	49.299999	CA	Saskatchewan		based on nearby landmark	1	small collection	"farm of Mr. Greg Gryde in Legal Sub-Division 11, Section 19, Township 4, Range 18 West of the 3rd Meridian"; S of Shaunavon	gp_mid	-65.32	60.38	101		Frenchman
163283	occ			14558	Cimolomys gracilis	species	45127		Cimolomys gracilis		species	45127	Lancian		70.6	66	Storer	1991	3310	Chordata	33815	Mammalia	36651	Multituberculata	39779	Cimolomyidae	39853	Cimolomys	39855		Gryde locality		SMNH Locality 72F08-0012	-108.400002	49.299999	CA	Saskatchewan		based on nearby landmark	1	small collection	"farm of Mr. Greg Gryde in Legal Sub-Division 11, Section 19, Township 4, Range 18 West of the 3rd Meridian"; S of Shaunavon	gp_mid	-65.32	60.38	101		Frenchman
163284	occ			14558	Meniscoessus ? robustus	species	48076		Meniscoessus robustus		species	45847	Lancian		70.6	66	Storer	1991	3310	Chordata	33815	Mammalia	36651	Multituberculata	39779	Cimolomyidae	39853	Meniscoessus	39832		Gryde locality		SMNH Locality 72F08-0012	-108.400002	49.299999	CA	Saskatchewan		based on nearby landmark	1	small collection	"farm of Mr. Greg Gryde in Legal Sub-Division 11, Section 19, Township 4, Range 18 West of the 3rd Meridian"; S of Shaunavon	gp_mid	-65.32	60.38	101		Frenchman
163285	occ			14558	Paracimexomys priscus	species	49789		Paracimexomys priscus		species	45109	Lancian		70.6	66	Storer	1991	3310	Chordata	33815	Mammalia	36651	Multituberculata	39779	NO_FAMILY_SPECIFIED	NF	Paracimexomys	39788		Gryde locality		SMNH Locality 72F08-0012	-108.400002	49.299999	CA	Saskatchewan		based on nearby landmark	1	small collection	"farm of Mr. Greg Gryde in Legal Sub-Division 11, Section 19, Township 4, Range 18 West of the 3rd Meridian"; S of Shaunavon	gp_mid	-65.32	60.38	101		Frenchman
163286	occ			14558	Alphadon n. sp. jasoni	species	43918	recombined as	Nortedelphys jasoni		species	43918	Lancian		70.6	66	Storer	1991	3310	Chordata	33815	Mammalia	36651	NO_ORDER_SPECIFIED	NO	Herpetotheriidae	58227	Nortedelphys	160063		Gryde locality		SMNH Locality 72F08-0012	-108.400002	49.299999	CA	Saskatchewan		based on nearby landmark	1	small collection	"farm of Mr. Greg Gryde in Legal Sub-Division 11, Section 19, Township 4, Range 18 West of the 3rd Meridian"; S of Shaunavon	gp_mid	-65.32	60.38	101		Frenchman
163287	occ			14558	Turgidodon n. sp. petiminis	species	52539		Turgidodon petiminis		species	52539	Lancian		70.6	66	Storer	1991	3310	Chordata	33815	Mammalia	36651	NO_ORDER_SPECIFIED	NO	Alphadontidae	67663	Turgidodon	39994		Gryde locality		SMNH Locality 72F08-0012	-108.400002	49.299999	CA	Saskatchewan		based on nearby landmark	1	small collection	"farm of Mr. Greg Gryde in Legal Sub-Division 11, Section 19, Township 4, Range 18 West of the 3rd Meridian"; S of Shaunavon	gp_mid	-65.32	60.38	101		Frenchman
163288	occ			14558	Pediomys elegans	species	50063		Pediomys elegans		species	50063	Lancian		70.6	66	Storer	1991	3310	Chordata	33815	Mammalia	36651	NO_ORDER_SPECIFIED	NO	Pediomyidae	209133	Pediomys	40001		Gryde locality		SMNH Locality 72F08-0012	-108.400002	49.299999	CA	Saskatchewan		based on nearby landmark	1	small collection	"farm of Mr. Greg Gryde in Legal Sub-Division 11, Section 19, Township 4, Range 18 West of the 3rd Meridian"; S of Shaunavon	gp_mid	-65.32	60.38	101		Frenchman
163289	occ			14558	"Pediomys" krejcii	species	50068	recombined as	Leptalestes krejcii		species	50068	Lancian		70.6	66	Storer	1991	3310	Chordata	33815	Mammalia	36651	NO_ORDER_SPECIFIED	NO	Pediomyidae	209133	Leptalestes	103961		Gryde locality		SMNH Locality 72F08-0012	-108.400002	49.299999	CA	Saskatchewan		based on nearby landmark	1	small collection	"farm of Mr. Greg Gryde in Legal Sub-Division 11, Section 19, Township 4, Range 18 West of the 3rd Meridian"; S of Shaunavon	gp_mid	-65.32	60.38	101		Frenchman
163290	occ			14558	"Pediomys" cf. hatcheri	species	50067	recombined as	Protolambda hatcheri		species	51058	Lancian		70.6	66	Storer	1991	3310	Chordata	33815	Mammalia	36651	NO_ORDER_SPECIFIED	NO	Pediomyidae	209133	Protolambda	51057		Gryde locality		SMNH Locality 72F08-0012	-108.400002	49.299999	CA	Saskatchewan		based on nearby landmark	1	small collection	"farm of Mr. Greg Gryde in Legal Sub-Division 11, Section 19, Township 4, Range 18 West of the 3rd Meridian"; S of Shaunavon	gp_mid	-65.32	60.38	101		Frenchman
163291	occ			14558	Didelphodon vorax	species	45711		Didelphodon vorax		species	45711	Lancian		70.6	66	Storer	1991	3310	Chordata	33815	Mammalia	36651	NO_ORDER_SPECIFIED	NO	Stagodontidae	40004	Didelphodon	40007		Gryde locality		SMNH Locality 72F08-0012	-108.400002	49.299999	CA	Saskatchewan		based on nearby landmark	1	small collection	"farm of Mr. Greg Gryde in Legal Sub-Division 11, Section 19, Township 4, Range 18 West of the 3rd Meridian"; S of Shaunavon	gp_mid	-65.32	60.38	101		Frenchman
163292	occ			14558	Gypsonictops illuminatus	species	46755		Gypsonictops illuminatus		species	46755	Lancian		70.6	66	Storer	1991	3310	Chordata	33815	Mammalia	36651	NO_ORDER_SPECIFIED	NO	Gypsonictopidae	40254	Gypsonictops	40255		Gryde locality		SMNH Locality 72F08-0012	-108.400002	49.299999	CA	Saskatchewan		based on nearby landmark	1	small collection	"farm of Mr. Greg Gryde in Legal Sub-Division 11, Section 19, Township 4, Range 18 West of the 3rd Meridian"; S of Shaunavon	gp_mid	-65.32	60.38	101		Frenchman
163293	occ			14558	Cimolestes incisus	species	45115		Cimolestes incisus		species	45115	Lancian		70.6	66	Storer	1991	3310	Chordata	33815	Mammalia	36651	Cimolesta	40218	Cimolestidae	40231	Cimolestes	40235		Gryde locality		SMNH Locality 72F08-0012	-108.400002	49.299999	CA	Saskatchewan		based on nearby landmark	1	small collection	"farm of Mr. Greg Gryde in Legal Sub-Division 11, Section 19, Township 4, Range 18 West of the 3rd Meridian"; S of Shaunavon	gp_mid	-65.32	60.38	101		Frenchman
163294	occ			14558	Cimolestes magnus	species	45117	recombined as	Altacreodus magnus		species	45117	Lancian		70.6	66	Storer	1991	3310	Chordata	33815	Mammalia	36651	Creodonta	40902	NO_FAMILY_SPECIFIED	NF	Altacreodus	331292		Gryde locality		SMNH Locality 72F08-0012	-108.400002	49.299999	CA	Saskatchewan		based on nearby landmark	1	small collection	"farm of Mr. Greg Gryde in Legal Sub-Division 11, Section 19, Township 4, Range 18 West of the 3rd Meridian"; S of Shaunavon	gp_mid	-65.32	60.38	101		Frenchman
163295	occ			14558	Batodon tenuis	species	44482		Batodon tenuis		species	44482	Lancian		70.6	66	Storer	1991	3310	Chordata	33815	Mammalia	36651	Cimolesta	40218	Cimolestidae	40231	Batodon	40393		Gryde locality		SMNH Locality 72F08-0012	-108.400002	49.299999	CA	Saskatchewan		based on nearby landmark	1	small collection	"farm of Mr. Greg Gryde in Legal Sub-Division 11, Section 19, Township 4, Range 18 West of the 3rd Meridian"; S of Shaunavon	gp_mid	-65.32	60.38	101		Frenchman
163296	occ			14558	Alostera saskatchewanensis	species	43912		Alostera saskatchewanensis		species	43912	Lancian		70.6	66	Fox	1989	1535	Chordata	33815	Mammalia	36651	NO_ORDER_SPECIFIED	NO	Zhelestidae	67569	Alostera	40219		Gryde locality		SMNH Locality 72F08-0012	-108.400002	49.299999	CA	Saskatchewan		based on nearby landmark	1	small collection	"farm of Mr. Greg Gryde in Legal Sub-Division 11, Section 19, Township 4, Range 18 West of the 3rd Meridian"; S of Shaunavon	gp_mid	-65.32	60.38	101		Frenchman
163297	occ			14559	Meniscoessus robustus	species	48076		Meniscoessus robustus		species	45847	Lancian		70.6	66	Archibald	1982	960	Chordata	33815	Mammalia	36651	Multituberculata	39779	Cimolomyidae	39853	Meniscoessus	39832		Gynnoskus		UCMP V-73089	-106.300003	47.583302	US	Montana	Garfield	unpublished field data	4	small collection		gp_mid	-64.44	58.21	101	FED	Hell Creek
163298	occ			14560	Mesodma thompsoni	species	48351		Mesodma thompsoni		species	48351	Lancian		70.6	66	Archibald	1982	960	Chordata	33815	Mammalia	36651	Multituberculata	39779	Neoplagiaulacidae	67560	Mesodma	39815		Haley		UCMP V-75157	-107.25	47.549999	US	Montana	Garfield	unpublished field data	4	small collection		gp_mid	-65.56	58.47	101		Hell Creek
163299	occ			14560	Cimolodon nitidus	species	45122		Cimolodon nitidus		species	45122	Lancian		70.6	66	Archibald	1982	960	Chordata	33815	Mammalia	36651	Multituberculata	39779	Cimolodontidae	39823	Cimolodon	39825		Haley		UCMP V-75157	-107.25	47.549999	US	Montana	Garfield	unpublished field data	4	small collection		gp_mid	-65.56	58.47	101		Hell Creek
163300	occ			14561	Cimolodon nitidus	species	45122		Cimolodon nitidus		species	45122	Lancian		70.6	66	Whitmore	1985	3640	Chordata	33815	Mammalia	36651	Multituberculata	39779	Cimolodontidae	39823	Cimolodon	39825		Hanson Locality		SDSM V-852	-104.5	43	US	Wyoming	Niobrara	based on political unit	1	small collection	Mule Creek Junction	gp_mid	-65.95	53.53	101		Lance
163301	occ			14561	Meniscoessus robustus	species	48076		Meniscoessus robustus		species	45847	Lancian		70.6	66	Whitmore	1985	3640	Chordata	33815	Mammalia	36651	Multituberculata	39779	Cimolomyidae	39853	Meniscoessus	39832		Hanson Locality		SDSM V-852	-104.5	43	US	Wyoming	Niobrara	based on political unit	1	small collection	Mule Creek Junction	gp_mid	-65.95	53.53	101		Lance
163302	occ			14561	Pediomys hatcheri	species	50067	recombined as	Protolambda hatcheri		species	51058	Lancian		70.6	66	Whitmore	1985	3640	Chordata	33815	Mammalia	36651	NO_ORDER_SPECIFIED	NO	Pediomyidae	209133	Protolambda	51057		Hanson Locality		SDSM V-852	-104.5	43	US	Wyoming	Niobrara	based on political unit	1	small collection	Mule Creek Junction	gp_mid	-65.95	53.53	101		Lance
163303	occ			14561	Didelphodon vorax	species	45711		Didelphodon vorax		species	45711	Lancian		70.6	66	Whitmore	1985	3640	Chordata	33815	Mammalia	36651	NO_ORDER_SPECIFIED	NO	Stagodontidae	40004	Didelphodon	40007		Hanson Locality		SDSM V-852	-104.5	43	US	Wyoming	Niobrara	based on political unit	1	small collection	Mule Creek Junction	gp_mid	-65.95	53.53	101		Lance
163304	occ	135		14562	Meniscoessus robustus	species	48076		Meniscoessus robustus		species	45847	Lancian		70.6	66	Alroy	2002	6294	Chordata	33815	Mammalia	36651	Multituberculata	39779	Cimolomyidae	39853	Meniscoessus	39832		Harbicht Hill (Reworked)		UCMP V-71203	-106.183296	47.866699	US	Montana	McCone	unpublished field data	4	small collection		gp_mid	-64.06	58.43	101	FED	Hell Creek
163305	occ	136		14562	Alphadontidae indet.	family	67663		Alphadontidae		family	67663	Lancian		70.6	66	Lofgren	1995	2255	Chordata	33815	Mammalia	36651	NO_ORDER_SPECIFIED	NO	Alphadontidae	67663				Harbicht Hill (Reworked)		UCMP V-71203	-106.183296	47.866699	US	Montana	McCone	unpublished field data	4	small collection		gp_mid	-64.06	58.43	101	FED	Hell Creek
163306	occ			14562	Glasbius sp.	genus	39998		Glasbius		genus	39998	Lancian		70.6	66	Lofgren	1995	2255	Chordata	33815	Mammalia	36651	NO_ORDER_SPECIFIED	NO	Glasbiidae	39997	Glasbius	39998		Harbicht Hill (Reworked)		UCMP V-71203	-106.183296	47.866699	US	Montana	McCone	unpublished field data	4	small collection		gp_mid	-64.06	58.43	101	FED	Hell Creek
163307	occ			14562	Gypsonictops sp.	genus	40255		Gypsonictops		genus	40255	Lancian		70.6	66	Lofgren	1995	2255	Chordata	33815	Mammalia	36651	NO_ORDER_SPECIFIED	NO	Gypsonictopidae	40254	Gypsonictops	40255		Harbicht Hill (Reworked)		UCMP V-71203	-106.183296	47.866699	US	Montana	McCone	unpublished field data	4	small collection		gp_mid	-64.06	58.43	101	FED	Hell Creek
163308	occ			14563	Pediomys florencae	species	50066	recombined as	Protolambda florencae		species	50066	Lancian		70.6	66	Archibald	1982	960	Chordata	33815	Mammalia	36651	NO_ORDER_SPECIFIED	NO	Pediomyidae	209133	Protolambda	51057		Harmonica Hollow		UCMP V-74106	-106.433296	47.599998	US	Montana	Garfield	unpublished field data	4	small collection		gp_mid	-64.58	58.27	101	FED	Hell Creek
163309	occ			14564	Mesodma sp.	genus	39815		Mesodma		genus	39815	Lancian		70.6	66	Clemens	1964	1239	Chordata	33815	Mammalia	36651	Multituberculata	39779	Neoplagiaulacidae	67560	Mesodma	39815		Hatcherella Anthill		UCMP V-5617	-104.5	43	US	Wyoming	Niobrara	based on political unit	1	small collection		gp_mid	-65.95	53.53	101		Lance
163310	occ	137		14565	Mesodma sp.	genus	39815		Mesodma		genus	39815	Lancian		70.6	66	Alroy	2002	6294	Chordata	33815	Mammalia	36651	Multituberculata	39779	Neoplagiaulacidae	67560	Mesodma	39815		Mammal Quarry No. 1 (UCMP V-5003)		Lance Quarry 1; Hatcher No. 1	-104.569	43.16526	US	Wyoming	Niobrara	estimated from map	6	small collection	along small tributary on E side of Lance Creek	gp_mid	-65.91	53.71	101		Lance
163311	occ			14565	Cimolodon n. sp. nitidus	species	45122		Cimolodon nitidus		species	45122	Lancian		70.6	66	Lull	1915	14177	Chordata	33815	Mammalia	36651	Multituberculata	39779	Cimolodontidae	39823	Cimolodon	39825		Mammal Quarry No. 1 (UCMP V-5003)		Lance Quarry 1; Hatcher No. 1	-104.569	43.16526	US	Wyoming	Niobrara	estimated from map	6	small collection	along small tributary on E side of Lance Creek	gp_mid	-65.91	53.71	101		Lance
163312	occ			14565	Halodon n. sp. gracilis	species	46766	subjective synonym of, species not entered	Meniscoessus		genus	39832	Lancian		70.6	66	Lull	1915	14177	Chordata	33815	Mammalia	36651	Multituberculata	39779	Cimolomyidae	39853	Meniscoessus	39832		Mammal Quarry No. 1 (UCMP V-5003)		Lance Quarry 1; Hatcher No. 1	-104.569	43.16526	US	Wyoming	Niobrara	estimated from map	6	small collection	along small tributary on E side of Lance Creek	gp_mid	-65.91	53.71	101		Lance
163313	occ			14565	Meniscoessus robustus	species	48076		Meniscoessus robustus		species	45847	Lancian		70.6	66	Clemens	1964	1239	Chordata	33815	Mammalia	36651	Multituberculata	39779	Cimolomyidae	39853	Meniscoessus	39832		Mammal Quarry No. 1 (UCMP V-5003)		Lance Quarry 1; Hatcher No. 1	-104.569	43.16526	US	Wyoming	Niobrara	estimated from map	6	small collection	along small tributary on E side of Lance Creek	gp_mid	-65.91	53.71	101		Lance
163314	occ	138		14565	Turgidodon rhaister	species	52541		Turgidodon rhaister		species	43925	Lancian		70.6	66	Clemens	1966	1241	Chordata	33815	Mammalia	36651	NO_ORDER_SPECIFIED	NO	Alphadontidae	67663	Turgidodon	39994		Mammal Quarry No. 1 (UCMP V-5003)		Lance Quarry 1; Hatcher No. 1	-104.569	43.16526	US	Wyoming	Niobrara	estimated from map	6	small collection	along small tributary on E side of Lance Creek	gp_mid	-65.91	53.71	101		Lance
163315	occ			14565	Pediomys n. sp. elegans	species	50063		Pediomys elegans		species	50063	Lancian		70.6	66	Lull	1915	14177	Chordata	33815	Mammalia	36651	NO_ORDER_SPECIFIED	NO	Pediomyidae	209133	Pediomys	40001		Mammal Quarry No. 1 (UCMP V-5003)		Lance Quarry 1; Hatcher No. 1	-104.569	43.16526	US	Wyoming	Niobrara	estimated from map	6	small collection	along small tributary on E side of Lance Creek	gp_mid	-65.91	53.71	101		Lance
163316	occ			14565	Pediomys hatcheri	species	50067	recombined as	Protolambda hatcheri		species	51058	Lancian		70.6	66	Clemens	1966	1241	Chordata	33815	Mammalia	36651	NO_ORDER_SPECIFIED	NO	Pediomyidae	209133	Protolambda	51057		Mammal Quarry No. 1 (UCMP V-5003)		Lance Quarry 1; Hatcher No. 1	-104.569	43.16526	US	Wyoming	Niobrara	estimated from map	6	small collection	along small tributary on E side of Lance Creek	gp_mid	-65.91	53.71	101		Lance
163317	occ			14565	Pediomys florencae	species	50066	recombined as	Protolambda florencae		species	50066	Lancian		70.6	66	Clemens	1966	1241	Chordata	33815	Mammalia	36651	NO_ORDER_SPECIFIED	NO	Pediomyidae	209133	Protolambda	51057		Mammal Quarry No. 1 (UCMP V-5003)		Lance Quarry 1; Hatcher No. 1	-104.569	43.16526	US	Wyoming	Niobrara	estimated from map	6	small collection	along small tributary on E side of Lance Creek	gp_mid	-65.91	53.71	101		Lance
163318	occ			14565	Didelphodon n. sp. vorax	species	45711		Didelphodon vorax		species	45711	Lancian		70.6	66	Lull	1915	14177	Chordata	33815	Mammalia	36651	NO_ORDER_SPECIFIED	NO	Stagodontidae	40004	Didelphodon	40007		Mammal Quarry No. 1 (UCMP V-5003)		Lance Quarry 1; Hatcher No. 1	-104.569	43.16526	US	Wyoming	Niobrara	estimated from map	6	small collection	along small tributary on E side of Lance Creek	gp_mid	-65.91	53.71	101		Lance
163319	occ			14565	Gypsonictops hypoconus	species	46754		Gypsonictops hypoconus		species	46754	Lancian		70.6	66	Clemens	1973	1242	Chordata	33815	Mammalia	36651	NO_ORDER_SPECIFIED	NO	Gypsonictopidae	40254	Gypsonictops	40255		Mammal Quarry No. 1 (UCMP V-5003)		Lance Quarry 1; Hatcher No. 1	-104.569	43.16526	US	Wyoming	Niobrara	estimated from map	6	small collection	along small tributary on E side of Lance Creek	gp_mid	-65.91	53.71	101		Lance
163320	occ			14565	Cimolestes n. sp. incisus	species	45115		Cimolestes incisus		species	45115	Lancian		70.6	66	Lull	1915	14177	Chordata	33815	Mammalia	36651	Cimolesta	40218	Cimolestidae	40231	Cimolestes	40235		Mammal Quarry No. 1 (UCMP V-5003)		Lance Quarry 1; Hatcher No. 1	-104.569	43.16526	US	Wyoming	Niobrara	estimated from map	6	small collection	along small tributary on E side of Lance Creek	gp_mid	-65.91	53.71	101		Lance
163321	occ			14565	n. gen. Batodon n. sp. tenuis	species	44482		Batodon tenuis		species	44482	Lancian		70.6	66	Marsh	1892	83600	Chordata	33815	Mammalia	36651	Cimolesta	40218	Cimolestidae	40231	Batodon	40393		Mammal Quarry No. 1 (UCMP V-5003)		Lance Quarry 1; Hatcher No. 1	-104.569	43.16526	US	Wyoming	Niobrara	estimated from map	6	small collection	along small tributary on E side of Lance Creek	gp_mid	-65.91	53.71	101		Lance
163322	occ	139		14566	Mesodma sp.	genus	39815		Mesodma		genus	39815	Lancian		70.6	66	Alroy	2002	6294	Chordata	33815	Mammalia	36651	Multituberculata	39779	Neoplagiaulacidae	67560	Mesodma	39815		Mammal Quarry No. 2 (UCMP V-5815)		Lance Quarry 2, Hatcher No. 2	-104.494713	43.128948	US	Wyoming	Niobrara	estimated from map	6	small collection	on W side of an erosional remnant near center of large blowout on crest of ridge, 150 yds N of road (from which point the Johnson Ranch is 0.4 mi. away). 200 yds N80°E of benchmark Q-100.	gp_mid	-65.85	53.65	101		Lance
163323	occ			14566	Mesodma thompsoni	species	48351		Mesodma thompsoni		species	48351	Lancian		70.6	66	Clemens	1964	1239	Chordata	33815	Mammalia	36651	Multituberculata	39779	Neoplagiaulacidae	67560	Mesodma	39815		Mammal Quarry No. 2 (UCMP V-5815)		Lance Quarry 2, Hatcher No. 2	-104.494713	43.128948	US	Wyoming	Niobrara	estimated from map	6	small collection	on W side of an erosional remnant near center of large blowout on crest of ridge, 150 yds N of road (from which point the Johnson Ranch is 0.4 mi. away). 200 yds N80°E of benchmark Q-100.	gp_mid	-65.85	53.65	101		Lance
163324	occ			14566	Cimolodon nitidus	species	45122		Cimolodon nitidus		species	45122	Lancian		70.6	66	Clemens	1964	1239	Chordata	33815	Mammalia	36651	Multituberculata	39779	Cimolodontidae	39823	Cimolodon	39825		Mammal Quarry No. 2 (UCMP V-5815)		Lance Quarry 2, Hatcher No. 2	-104.494713	43.128948	US	Wyoming	Niobrara	estimated from map	6	small collection	on W side of an erosional remnant near center of large blowout on crest of ridge, 150 yds N of road (from which point the Johnson Ranch is 0.4 mi. away). 200 yds N80°E of benchmark Q-100.	gp_mid	-65.85	53.65	101		Lance
163325	occ			14566	Cimolomys gracilis	species	45127		Cimolomys gracilis		species	45127	Lancian		70.6	66	Clemens	1964	1239	Chordata	33815	Mammalia	36651	Multituberculata	39779	Cimolomyidae	39853	Cimolomys	39855		Mammal Quarry No. 2 (UCMP V-5815)		Lance Quarry 2, Hatcher No. 2	-104.494713	43.128948	US	Wyoming	Niobrara	estimated from map	6	small collection	on W side of an erosional remnant near center of large blowout on crest of ridge, 150 yds N of road (from which point the Johnson Ranch is 0.4 mi. away). 200 yds N80°E of benchmark Q-100.	gp_mid	-65.85	53.65	101		Lance
163326	occ			14566	Dipriodon n. sp. robustus	species	45847	recombined as	Meniscoessus robustus		species	45847	Lancian		70.6	66	Lull	1915	14177	Chordata	33815	Mammalia	36651	Multituberculata	39779	Cimolomyidae	39853	Meniscoessus	39832		Mammal Quarry No. 2 (UCMP V-5815)		Lance Quarry 2, Hatcher No. 2	-104.494713	43.128948	US	Wyoming	Niobrara	estimated from map	6	small collection	on W side of an erosional remnant near center of large blowout on crest of ridge, 150 yds N of road (from which point the Johnson Ranch is 0.4 mi. away). 200 yds N80°E of benchmark Q-100.	gp_mid	-65.85	53.65	101		Lance
163327	occ			14566	Alphadon marshi	species	43921		Alphadon marshi		species	43921	Lancian		70.6	66	Clemens	1966	1241	Chordata	33815	Mammalia	36651	NO_ORDER_SPECIFIED	NO	Alphadontidae	67663	Alphadon	39947		Mammal Quarry No. 2 (UCMP V-5815)		Lance Quarry 2, Hatcher No. 2	-104.494713	43.128948	US	Wyoming	Niobrara	estimated from map	6	small collection	on W side of an erosional remnant near center of large blowout on crest of ridge, 150 yds N of road (from which point the Johnson Ranch is 0.4 mi. away). 200 yds N80°E of benchmark Q-100.	gp_mid	-65.85	53.65	101		Lance
163328	occ			14566	Alphadon lulli	species	43920	recombined as	Protalphadon lulli		species	43920	Lancian		70.6	66	Clemens	1964	1239	Chordata	33815	Mammalia	36651	NO_ORDER_SPECIFIED	NO	NO_FAMILY_SPECIFIED	NF	Protalphadon	39985		Mammal Quarry No. 2 (UCMP V-5815)		Lance Quarry 2, Hatcher No. 2	-104.494713	43.128948	US	Wyoming	Niobrara	estimated from map	6	small collection	on W side of an erosional remnant near center of large blowout on crest of ridge, 150 yds N of road (from which point the Johnson Ranch is 0.4 mi. away). 200 yds N80°E of benchmark Q-100.	gp_mid	-65.85	53.65	101		Lance
163329	occ			14566	Alphadon n. sp. rhaister	species	43925	recombined as	Turgidodon rhaister		species	43925	Lancian		70.6	66	Clemens	1964	1239	Chordata	33815	Mammalia	36651	NO_ORDER_SPECIFIED	NO	Alphadontidae	67663	Turgidodon	39994		Mammal Quarry No. 2 (UCMP V-5815)		Lance Quarry 2, Hatcher No. 2	-104.494713	43.128948	US	Wyoming	Niobrara	estimated from map	6	small collection	on W side of an erosional remnant near center of large blowout on crest of ridge, 150 yds N of road (from which point the Johnson Ranch is 0.4 mi. away). 200 yds N80°E of benchmark Q-100.	gp_mid	-65.85	53.65	101		Lance
163330	occ			14566	Pediomys elegans	species	50063		Pediomys elegans		species	50063	Lancian		70.6	66	Clemens	1966	1241	Chordata	33815	Mammalia	36651	NO_ORDER_SPECIFIED	NO	Pediomyidae	209133	Pediomys	40001		Mammal Quarry No. 2 (UCMP V-5815)		Lance Quarry 2, Hatcher No. 2	-104.494713	43.128948	US	Wyoming	Niobrara	estimated from map	6	small collection	on W side of an erosional remnant near center of large blowout on crest of ridge, 150 yds N of road (from which point the Johnson Ranch is 0.4 mi. away). 200 yds N80°E of benchmark Q-100.	gp_mid	-65.85	53.65	101		Lance
163331	occ			14566	Pediomys cooki	species	50062	recombined as	Leptalestes cooki		species	50062	Lancian		70.6	66	Clemens	1966	1241	Chordata	33815	Mammalia	36651	NO_ORDER_SPECIFIED	NO	Pediomyidae	209133	Leptalestes	103961		Mammal Quarry No. 2 (UCMP V-5815)		Lance Quarry 2, Hatcher No. 2	-104.494713	43.128948	US	Wyoming	Niobrara	estimated from map	6	small collection	on W side of an erosional remnant near center of large blowout on crest of ridge, 150 yds N of road (from which point the Johnson Ranch is 0.4 mi. away). 200 yds N80°E of benchmark Q-100.	gp_mid	-65.85	53.65	101		Lance
163332	occ			14566	Pediomys krejcii	species	50068	recombined as	Leptalestes krejcii		species	50068	Lancian		70.6	66	Clemens	1966	1241	Chordata	33815	Mammalia	36651	NO_ORDER_SPECIFIED	NO	Pediomyidae	209133	Leptalestes	103961		Mammal Quarry No. 2 (UCMP V-5815)		Lance Quarry 2, Hatcher No. 2	-104.494713	43.128948	US	Wyoming	Niobrara	estimated from map	6	small collection	on W side of an erosional remnant near center of large blowout on crest of ridge, 150 yds N of road (from which point the Johnson Ranch is 0.4 mi. away). 200 yds N80°E of benchmark Q-100.	gp_mid	-65.85	53.65	101		Lance
163333	occ			14566	Pediomys hatcheri	species	50067	recombined as	Protolambda hatcheri		species	51058	Lancian		70.6	66	Clemens	1966	1241	Chordata	33815	Mammalia	36651	NO_ORDER_SPECIFIED	NO	Pediomyidae	209133	Protolambda	51057		Mammal Quarry No. 2 (UCMP V-5815)		Lance Quarry 2, Hatcher No. 2	-104.494713	43.128948	US	Wyoming	Niobrara	estimated from map	6	small collection	on W side of an erosional remnant near center of large blowout on crest of ridge, 150 yds N of road (from which point the Johnson Ranch is 0.4 mi. away). 200 yds N80°E of benchmark Q-100.	gp_mid	-65.85	53.65	101		Lance
163334	occ			14566	Pediomys florencae	species	50066	recombined as	Protolambda florencae		species	50066	Lancian		70.6	66	Clemens	1966	1241	Chordata	33815	Mammalia	36651	NO_ORDER_SPECIFIED	NO	Pediomyidae	209133	Protolambda	51057		Mammal Quarry No. 2 (UCMP V-5815)		Lance Quarry 2, Hatcher No. 2	-104.494713	43.128948	US	Wyoming	Niobrara	estimated from map	6	small collection	on W side of an erosional remnant near center of large blowout on crest of ridge, 150 yds N of road (from which point the Johnson Ranch is 0.4 mi. away). 200 yds N80°E of benchmark Q-100.	gp_mid	-65.85	53.65	101		Lance
163335	occ			14566	Didelphodon vorax	species	45711		Didelphodon vorax		species	45711	Lancian		70.6	66	Clemens	1966	1241	Chordata	33815	Mammalia	36651	NO_ORDER_SPECIFIED	NO	Stagodontidae	40004	Didelphodon	40007		Mammal Quarry No. 2 (UCMP V-5815)		Lance Quarry 2, Hatcher No. 2	-104.494713	43.128948	US	Wyoming	Niobrara	estimated from map	6	small collection	on W side of an erosional remnant near center of large blowout on crest of ridge, 150 yds N of road (from which point the Johnson Ranch is 0.4 mi. away). 200 yds N80°E of benchmark Q-100.	gp_mid	-65.85	53.65	101		Lance
163336	occ			14566	Gypsonictops hypoconus	species	46754		Gypsonictops hypoconus		species	46754	Lancian		70.6	66	Clemens	1973	1242	Chordata	33815	Mammalia	36651	NO_ORDER_SPECIFIED	NO	Gypsonictopidae	40254	Gypsonictops	40255		Mammal Quarry No. 2 (UCMP V-5815)		Lance Quarry 2, Hatcher No. 2	-104.494713	43.128948	US	Wyoming	Niobrara	estimated from map	6	small collection	on W side of an erosional remnant near center of large blowout on crest of ridge, 150 yds N of road (from which point the Johnson Ranch is 0.4 mi. away). 200 yds N80°E of benchmark Q-100.	gp_mid	-65.85	53.65	101		Lance
163337	occ			14566	Cimolestes incisus	species	45115		Cimolestes incisus		species	45115	Lancian		70.6	66	Clemens	1973	1242	Chordata	33815	Mammalia	36651	Cimolesta	40218	Cimolestidae	40231	Cimolestes	40235		Mammal Quarry No. 2 (UCMP V-5815)		Lance Quarry 2, Hatcher No. 2	-104.494713	43.128948	US	Wyoming	Niobrara	estimated from map	6	small collection	on W side of an erosional remnant near center of large blowout on crest of ridge, 150 yds N of road (from which point the Johnson Ranch is 0.4 mi. away). 200 yds N80°E of benchmark Q-100.	gp_mid	-65.85	53.65	101		Lance
163339	occ			14568	Meniscoessus robustus	species	48076		Meniscoessus robustus		species	45847	Lancian		70.6	66	Archibald	1982	960	Chordata	33815	Mammalia	36651	Multituberculata	39779	Cimolomyidae	39853	Meniscoessus	39832		Hauso 1		UCMP V-77130	-107.183327	47.516701	US	Montana	Garfield	unpublished field data	4	small collection		gp_mid	-65.51	58.42	101		Hell Creek
163340	occ			14568	Essonodon browni	species	46330		Essonodon browni		species	46330	Lancian		70.6	66	Archibald	1982	960	Chordata	33815	Mammalia	36651	Multituberculata	39779	Cimolomyidae	39853	Essonodon	39840		Hauso 1		UCMP V-77130	-107.183327	47.516701	US	Montana	Garfield	unpublished field data	4	small collection		gp_mid	-65.51	58.42	101		Hell Creek
163341	occ	38705		14569	Neoplagiaulacidae indet.	family	67560		Neoplagiaulacidae		family	67560	Late Maastrichtian		70.6	66	Evans et al.	2012	47906	Chordata	33815	Mammalia	36651	Multituberculata	39779	Neoplagiaulacidae	67560				Henry Farm			-113.124603	52.3284	CA	Alberta		stated in text	4	outcrop	3 km W of Content Bridge, SW of Nevis, Red Deer River Valley; LSD 8, Sec 5, T39, R22, W 4th meridian	gp_mid	-67.87	64.46	101		Scollard	Edmonton
163342	occ			14569	Pediomys cf. florencae	species	50066	recombined as	Protolambda florencae		species	50066	Late Maastrichtian		70.6	66	Russell	1987	3006	Chordata	33815	Mammalia	36651	NO_ORDER_SPECIFIED	NO	Pediomyidae	209133	Protolambda	51057		Henry Farm			-113.124603	52.3284	CA	Alberta		stated in text	4	outcrop	3 km W of Content Bridge, SW of Nevis, Red Deer River Valley; LSD 8, Sec 5, T39, R22, W 4th meridian	gp_mid	-67.87	64.46	101		Scollard	Edmonton
163343	occ			14569	Gypsonictops cf. hypoconus	species	46754		Gypsonictops hypoconus		species	46754	Late Maastrichtian		70.6	66	Russell	1987	3006	Chordata	33815	Mammalia	36651	NO_ORDER_SPECIFIED	NO	Gypsonictopidae	40254	Gypsonictops	40255		Henry Farm			-113.124603	52.3284	CA	Alberta		stated in text	4	outcrop	3 km W of Content Bridge, SW of Nevis, Red Deer River Valley; LSD 8, Sec 5, T39, R22, W 4th meridian	gp_mid	-67.87	64.46	101		Scollard	Edmonton
163344	occ			14570	Cimolodon nitidus	species	45122		Cimolodon nitidus		species	45122	Lancian		70.6	66	Clemens	1964	1239	Chordata	33815	Mammalia	36651	Multituberculata	39779	Cimolodontidae	39823	Cimolodon	39825		Howard Locality		UCMP V-5709	-104.516701	43.25	US	Wyoming	Niobrara	unpublished field data	4	small collection		gp_mid	-65.79	53.77	101		Lance
163345	occ			14570	Cimolomys gracilis	species	45127		Cimolomys gracilis		species	45127	Lancian		70.6	66	Clemens	1964	1239	Chordata	33815	Mammalia	36651	Multituberculata	39779	Cimolomyidae	39853	Cimolomys	39855		Howard Locality		UCMP V-5709	-104.516701	43.25	US	Wyoming	Niobrara	unpublished field data	4	small collection		gp_mid	-65.79	53.77	101		Lance
163346	occ			14570	Pediomys cooki	species	50062	recombined as	Leptalestes cooki		species	50062	Lancian		70.6	66	Clemens	1966	1241	Chordata	33815	Mammalia	36651	NO_ORDER_SPECIFIED	NO	Pediomyidae	209133	Leptalestes	103961		Howard Locality		UCMP V-5709	-104.516701	43.25	US	Wyoming	Niobrara	unpublished field data	4	small collection		gp_mid	-65.79	53.77	101		Lance
163347	occ			14570	Didelphodon vorax	species	45711		Didelphodon vorax		species	45711	Lancian		70.6	66	Clemens	1966	1241	Chordata	33815	Mammalia	36651	NO_ORDER_SPECIFIED	NO	Stagodontidae	40004	Didelphodon	40007		Howard Locality		UCMP V-5709	-104.516701	43.25	US	Wyoming	Niobrara	unpublished field data	4	small collection		gp_mid	-65.79	53.77	101		Lance
163348	occ			14570	Gypsonictops hypoconus	species	46754		Gypsonictops hypoconus		species	46754	Lancian		70.6	66	Clemens	1973	1242	Chordata	33815	Mammalia	36651	NO_ORDER_SPECIFIED	NO	Gypsonictopidae	40254	Gypsonictops	40255		Howard Locality		UCMP V-5709	-104.516701	43.25	US	Wyoming	Niobrara	unpublished field data	4	small collection		gp_mid	-65.79	53.77	101		Lance
163349	occ			14571	Cimolomys gracilis	species	45127		Cimolomys gracilis		species	45127	Lancian		70.6	66	Waage	1968	3520	Chordata	33815	Mammalia	36651	Multituberculata	39779	Cimolomyidae	39853	Cimolomys	39855		Iron Lightning Member type locality (YPM Loc. 74)			-101.803001	45.132599	US	South Dakota	Ziebach	stated in text	4	small collection	Sec. 33, T14N; R19E, Ziebach County; "type section of the Iron Lightning Member where it was measured in the SW corner of a drainage divide in the badlands located to the east of the gravel road running northward from Highway 212 to the village of Iron Lightning near the Moreau River."	gp_mid			coordinates not computable using this model		Fox Hills	Montana
163350	occ	142		14571	Meniscoessus robustus	species	48076		Meniscoessus robustus		species	45847	Lancian		70.6	66	Alroy	2002	6294	Chordata	33815	Mammalia	36651	Multituberculata	39779	Cimolomyidae	39853	Meniscoessus	39832		Iron Lightning Member type locality (YPM Loc. 74)			-101.803001	45.132599	US	South Dakota	Ziebach	stated in text	4	small collection	Sec. 33, T14N; R19E, Ziebach County; "type section of the Iron Lightning Member where it was measured in the SW corner of a drainage divide in the badlands located to the east of the gravel road running northward from Highway 212 to the village of Iron Lightning near the Moreau River."	gp_mid			coordinates not computable using this model		Fox Hills	Montana
163351	occ			14571	Delphodon cf. comptus	species	45567	recombined as	Didelphodon comptus		species	45706	Lancian		70.6	66	Waage	1968	3520	Chordata	33815	Mammalia	36651	NO_ORDER_SPECIFIED	NO	Stagodontidae	40004	Didelphodon	40007		Iron Lightning Member type locality (YPM Loc. 74)			-101.803001	45.132599	US	South Dakota	Ziebach	stated in text	4	small collection	Sec. 33, T14N; R19E, Ziebach County; "type section of the Iron Lightning Member where it was measured in the SW corner of a drainage divide in the badlands located to the east of the gravel road running northward from Highway 212 to the village of Iron Lightning near the Moreau River."	gp_mid			coordinates not computable using this model		Fox Hills	Montana
163352	occ			14571	Pediomys sp.	genus	40001		Pediomys		genus	40001	Lancian		70.6	66	Waage	1968	3520	Chordata	33815	Mammalia	36651	NO_ORDER_SPECIFIED	NO	Pediomyidae	209133	Pediomys	40001		Iron Lightning Member type locality (YPM Loc. 74)			-101.803001	45.132599	US	South Dakota	Ziebach	stated in text	4	small collection	Sec. 33, T14N; R19E, Ziebach County; "type section of the Iron Lightning Member where it was measured in the SW corner of a drainage divide in the badlands located to the east of the gravel road running northward from Highway 212 to the village of Iron Lightning near the Moreau River."	gp_mid			coordinates not computable using this model		Fox Hills	Montana
163353	occ			14572	Meniscoessus robustus	species	48076		Meniscoessus robustus		species	45847	Lancian		70.6	66	Lofgren	1995	2255	Chordata	33815	Mammalia	36651	Multituberculata	39779	Cimolomyidae	39853	Meniscoessus	39832		Jaw Breaker (Reworked)		UCMP V-86031 (in part)	-106.099998	47.799999	US	Montana	McCone	unpublished field data	1	small collection		gp_mid	-64.03	58.34	101	FED	Hell Creek
163354	occ			14573	Mesodma formosa	species	48344		Mesodma formosa		species	46767	Lancian		70.6	66	Flynn	1986	1497	Chordata	33815	Mammalia	36651	Multituberculata	39779	Neoplagiaulacidae	67560	Mesodma	39815		Jon Powell Microsite		UCMP V-8020; "Alamo Wash" in part	-108.199997	36.299999	US	New Mexico	San Juan	based on political unit	1	small collection	Ojo Alamo Arroyo	gp_mid	-74.19	48.42	101	FED	Ojo Alamo
163355	occ			14573	Alphadon marshi	species	43921		Alphadon marshi		species	43921	Lancian		70.6	66	Flynn	1986	1497	Chordata	33815	Mammalia	36651	NO_ORDER_SPECIFIED	NO	Alphadontidae	67663	Alphadon	39947		Jon Powell Microsite		UCMP V-8020; "Alamo Wash" in part	-108.199997	36.299999	US	New Mexico	San Juan	based on political unit	1	small collection	Ojo Alamo Arroyo	gp_mid	-74.19	48.42	101	FED	Ojo Alamo
163356	occ			14574	Cimolodon nitidus	species	45122		Cimolodon nitidus		species	45122	Lancian		70.6	66	Archibald	1982	960	Chordata	33815	Mammalia	36651	Multituberculata	39779	Cimolodontidae	39823	Cimolodon	39825		Jordan Coulee		UCMP V-73093	-106.916702	47.533298	US	Montana	Garfield	unpublished field data	4	small collection		gp_mid	-65.19	58.36	101	FED	Hell Creek	Montana
163357	occ			14575	Meniscoessus robustus	species	48076		Meniscoessus robustus		species	45847	Lancian		70.6	66	Lofgren	1995	2255	Chordata	33815	Mammalia	36651	Multituberculata	39779	Cimolomyidae	39853	Meniscoessus	39832		Juniper Tree West (Reworked)		UCMP V-87151 (in part)	-106.199997	47.650002	US	Montana	McCone	unpublished field data	4	small collection		gp_mid	-64.27	58.24	101	FED	Hell Creek
163358	occ			14575	Essonodon browni	species	46330		Essonodon browni		species	46330	Lancian		70.6	66	Lofgren	1995	2255	Chordata	33815	Mammalia	36651	Multituberculata	39779	Cimolomyidae	39853	Essonodon	39840		Juniper Tree West (Reworked)		UCMP V-87151 (in part)	-106.199997	47.650002	US	Montana	McCone	unpublished field data	4	small collection		gp_mid	-64.27	58.24	101	FED	Hell Creek
163359	occ			14575	Pediomys hatcheri	species	50067	recombined as	Protolambda hatcheri		species	51058	Lancian		70.6	66	Lofgren	1995	2255	Chordata	33815	Mammalia	36651	NO_ORDER_SPECIFIED	NO	Pediomyidae	209133	Protolambda	51057		Juniper Tree West (Reworked)		UCMP V-87151 (in part)	-106.199997	47.650002	US	Montana	McCone	unpublished field data	4	small collection		gp_mid	-64.27	58.24	101	FED	Hell Creek
163360	occ			14575	Pediomys krejcii	species	50068	recombined as	Leptalestes krejcii		species	50068	Lancian		70.6	66	Lofgren	1995	2255	Chordata	33815	Mammalia	36651	NO_ORDER_SPECIFIED	NO	Pediomyidae	209133	Leptalestes	103961		Juniper Tree West (Reworked)		UCMP V-87151 (in part)	-106.199997	47.650002	US	Montana	McCone	unpublished field data	4	small collection		gp_mid	-64.27	58.24	101	FED	Hell Creek
163361	occ			14575	Pediomys florencae	species	50066	recombined as	Protolambda florencae		species	50066	Lancian		70.6	66	Lofgren	1995	2255	Chordata	33815	Mammalia	36651	NO_ORDER_SPECIFIED	NO	Pediomyidae	209133	Protolambda	51057		Juniper Tree West (Reworked)		UCMP V-87151 (in part)	-106.199997	47.650002	US	Montana	McCone	unpublished field data	4	small collection		gp_mid	-64.27	58.24	101	FED	Hell Creek
163362	occ			14575	Didelphodon vorax	species	45711		Didelphodon vorax		species	45711	Lancian		70.6	66	Lofgren	1995	2255	Chordata	33815	Mammalia	36651	NO_ORDER_SPECIFIED	NO	Stagodontidae	40004	Didelphodon	40007		Juniper Tree West (Reworked)		UCMP V-87151 (in part)	-106.199997	47.650002	US	Montana	McCone	unpublished field data	4	small collection		gp_mid	-64.27	58.24	101	FED	Hell Creek
163363	occ			14575	Gypsonictops illuminatus	species	46755		Gypsonictops illuminatus		species	46755	Lancian		70.6	66	Lofgren	1995	2255	Chordata	33815	Mammalia	36651	NO_ORDER_SPECIFIED	NO	Gypsonictopidae	40254	Gypsonictops	40255		Juniper Tree West (Reworked)		UCMP V-87151 (in part)	-106.199997	47.650002	US	Montana	McCone	unpublished field data	4	small collection		gp_mid	-64.27	58.24	101	FED	Hell Creek
163364	occ			14575	Batodon tenuis	species	44482		Batodon tenuis		species	44482	Lancian		70.6	66	Lofgren	1995	2255	Chordata	33815	Mammalia	36651	Cimolesta	40218	Cimolestidae	40231	Batodon	40393		Juniper Tree West (Reworked)		UCMP V-87151 (in part)	-106.199997	47.650002	US	Montana	McCone	unpublished field data	4	small collection		gp_mid	-64.27	58.24	101	FED	Hell Creek
163365	occ			14576	Cimexomys minor	species	45108		Cimexomys minor		species	45108	Lancian		70.6	66	Sloan and Van Valen	1965	3198	Chordata	33815	Mammalia	36651	Multituberculata	39779	NO_FAMILY_SPECIFIED	NF	Cimexomys	39784		Ken's Saddle			-106.099998	47.799999	US	Montana	McCone	based on political unit	1			gp_mid	-64.03	58.34	101	FED	Hell Creek
163366	occ			14576	Mesodma formosa	species	48344		Mesodma formosa		species	46767	Lancian		70.6	66	Sloan and Van Valen	1965	3198	Chordata	33815	Mammalia	36651	Multituberculata	39779	Neoplagiaulacidae	67560	Mesodma	39815		Ken's Saddle			-106.099998	47.799999	US	Montana	McCone	based on political unit	1			gp_mid	-64.03	58.34	101	FED	Hell Creek
163367	occ			14576	Mesodma thompsoni	species	48351		Mesodma thompsoni		species	48351	Lancian		70.6	66	Sloan and Van Valen	1965	3198	Chordata	33815	Mammalia	36651	Multituberculata	39779	Neoplagiaulacidae	67560	Mesodma	39815		Ken's Saddle			-106.099998	47.799999	US	Montana	McCone	based on political unit	1			gp_mid	-64.03	58.34	101	FED	Hell Creek
163368	occ			14576	Cimolodon nitidus	species	45122		Cimolodon nitidus		species	45122	Lancian		70.6	66	Sloan and Van Valen	1965	3198	Chordata	33815	Mammalia	36651	Multituberculata	39779	Cimolodontidae	39823	Cimolodon	39825		Ken's Saddle			-106.099998	47.799999	US	Montana	McCone	based on political unit	1			gp_mid	-64.03	58.34	101	FED	Hell Creek
163369	occ			14576	Essonodon browni	species	46330		Essonodon browni		species	46330	Lancian		70.6	66	Sloan and Van Valen	1965	3198	Chordata	33815	Mammalia	36651	Multituberculata	39779	Cimolomyidae	39853	Essonodon	39840		Ken's Saddle			-106.099998	47.799999	US	Montana	McCone	based on political unit	1			gp_mid	-64.03	58.34	101	FED	Hell Creek
163370	occ			14576	Cimolomys gracilis	species	45127		Cimolomys gracilis		species	45127	Lancian		70.6	66	Sloan and Van Valen	1965	3198	Chordata	33815	Mammalia	36651	Multituberculata	39779	Cimolomyidae	39853	Cimolomys	39855		Ken's Saddle			-106.099998	47.799999	US	Montana	McCone	based on political unit	1			gp_mid	-64.03	58.34	101	FED	Hell Creek
163371	occ	143		14576	Meniscoessus robustus	species	48076		Meniscoessus robustus		species	45847	Lancian		70.6	66	Alroy	2002	6294	Chordata	33815	Mammalia	36651	Multituberculata	39779	Cimolomyidae	39853	Meniscoessus	39832		Ken's Saddle			-106.099998	47.799999	US	Montana	McCone	based on political unit	1			gp_mid	-64.03	58.34	101	FED	Hell Creek
163372	occ			14576	Didelphodon vorax	species	45711		Didelphodon vorax		species	45711	Lancian		70.6	66	Sloan and Van Valen	1965	3198	Chordata	33815	Mammalia	36651	NO_ORDER_SPECIFIED	NO	Stagodontidae	40004	Didelphodon	40007		Ken's Saddle			-106.099998	47.799999	US	Montana	McCone	based on political unit	1			gp_mid	-64.03	58.34	101	FED	Hell Creek
163373	occ			14576	Pediomys elegans	species	50063		Pediomys elegans		species	50063	Lancian		70.6	66	Sloan and Van Valen	1965	3198	Chordata	33815	Mammalia	36651	NO_ORDER_SPECIFIED	NO	Pediomyidae	209133	Pediomys	40001		Ken's Saddle			-106.099998	47.799999	US	Montana	McCone	based on political unit	1			gp_mid	-64.03	58.34	101	FED	Hell Creek
163374	occ			14576	Pediomys hatcheri	species	50067	recombined as	Protolambda hatcheri		species	51058	Lancian		70.6	66	Sloan and Van Valen	1965	3198	Chordata	33815	Mammalia	36651	NO_ORDER_SPECIFIED	NO	Pediomyidae	209133	Protolambda	51057		Ken's Saddle			-106.099998	47.799999	US	Montana	McCone	based on political unit	1			gp_mid	-64.03	58.34	101	FED	Hell Creek
163375	occ	19461		14576	Pediomyidae indet.	family	39999		Pediomyidae		family	209133	Lancian		70.6	66	Alroy	2007	19636	Chordata	33815	Mammalia	36651	NO_ORDER_SPECIFIED	NO	Pediomyidae	209133				Ken's Saddle			-106.099998	47.799999	US	Montana	McCone	based on political unit	1			gp_mid	-64.03	58.34	101	FED	Hell Creek
163376	occ			14576	Gypsonictops hypoconus	species	46754		Gypsonictops hypoconus		species	46754	Lancian		70.6	66	Sloan and Van Valen	1965	3198	Chordata	33815	Mammalia	36651	NO_ORDER_SPECIFIED	NO	Gypsonictopidae	40254	Gypsonictops	40255		Ken's Saddle			-106.099998	47.799999	US	Montana	McCone	based on political unit	1			gp_mid	-64.03	58.34	101	FED	Hell Creek
163377	occ			14577	Meniscoessus robustus	species	48076		Meniscoessus robustus		species	45847	Lancian		70.6	66	Clemens	1964	1239	Chordata	33815	Mammalia	36651	Multituberculata	39779	Cimolomyidae	39853	Meniscoessus	39832		Kent 1		UCMP V-5618	-104.583298	43.233299	US	Wyoming	Niobrara	unpublished field data	4	small collection		gp_mid	-65.88	53.77	101		Lance
163378	occ			14578	Didelphodon vorax	species	45711		Didelphodon vorax		species	45711	Lancian		70.6	66	Clemens	1966	1241	Chordata	33815	Mammalia	36651	NO_ORDER_SPECIFIED	NO	Stagodontidae	40004	Didelphodon	40007		Kent 2		UCMP V-5715	-104.5	43	US	Wyoming	Niobrara	based on political unit	1	small collection		gp_mid	-65.95	53.53	101		Lance
163379	occ			14579	Pediomys n. sp. florencae	species	50066	recombined as	Protolambda florencae		species	50066	Lancian		70.6	66	Clemens	1966	1241	Chordata	33815	Mammalia	36651	NO_ORDER_SPECIFIED	NO	Pediomyidae	209133	Protolambda	51057		Kent 484		UCMP V-5820	-104.5	43	US	Wyoming	Niobrara	based on political unit	1	small collection		gp_mid	-65.95	53.53	101		Lance
163380	occ			14579	Didelphodon vorax	species	45711		Didelphodon vorax		species	45711	Lancian		70.6	66	Clemens	1966	1241	Chordata	33815	Mammalia	36651	NO_ORDER_SPECIFIED	NO	Stagodontidae	40004	Didelphodon	40007		Kent 484		UCMP V-5820	-104.5	43	US	Wyoming	Niobrara	based on political unit	1	small collection		gp_mid	-65.95	53.53	101		Lance
163381	occ			14580	Meniscoessus robustus	species	48076		Meniscoessus robustus		species	45847	Lancian		70.6	66	Lofgren	1995	2255	Chordata	33815	Mammalia	36651	Multituberculata	39779	Cimolomyidae	39853	Meniscoessus	39832		K-Mark Channel		KMark II; UCMP V-85092	-106.099998	47.799999	US	Montana	McCone	based on political unit	1	small collection		gp_mid	-64.03	58.34	101	FED	Hell Creek
163382	occ			14580	Pediomys florencae	species	50066	recombined as	Protolambda florencae		species	50066	Lancian		70.6	66	Lofgren	1995	2255	Chordata	33815	Mammalia	36651	NO_ORDER_SPECIFIED	NO	Pediomyidae	209133	Protolambda	51057		K-Mark Channel		KMark II; UCMP V-85092	-106.099998	47.799999	US	Montana	McCone	based on political unit	1	small collection		gp_mid	-64.03	58.34	101	FED	Hell Creek
163383	occ			14580	Didelphodon vorax	species	45711		Didelphodon vorax		species	45711	Lancian		70.6	66	Lofgren	1995	2255	Chordata	33815	Mammalia	36651	NO_ORDER_SPECIFIED	NO	Stagodontidae	40004	Didelphodon	40007		K-Mark Channel		KMark II; UCMP V-85092	-106.099998	47.799999	US	Montana	McCone	based on political unit	1	small collection		gp_mid	-64.03	58.34	101	FED	Hell Creek
163384	occ			14580	Gypsonictops illuminatus	species	46755		Gypsonictops illuminatus		species	46755	Lancian		70.6	66	Lofgren	1995	2255	Chordata	33815	Mammalia	36651	NO_ORDER_SPECIFIED	NO	Gypsonictopidae	40254	Gypsonictops	40255		K-Mark Channel		KMark II; UCMP V-85092	-106.099998	47.799999	US	Montana	McCone	based on political unit	1	small collection		gp_mid	-64.03	58.34	101	FED	Hell Creek
163385	occ			14581	Meniscoessus conquistus	species	48071		Meniscoessus conquistus		species	48071	Lancian		70.6	66	Clemens et al.	1979	1247	Chordata	33815	Mammalia	36651	Multituberculata	39779	Cimolomyidae	39853	Meniscoessus	39832		Laramie Formation			-104.199997	40.799999	US	Colorado	Weld	based on political unit	1			gp_mid	-67.08	51.43	101
163386	occ			14581	Cimolomys sp.	genus	39855		Cimolomys		genus	39855	Lancian		70.6	66	Clemens et al.	1979	1247	Chordata	33815	Mammalia	36651	Multituberculata	39779	Cimolomyidae	39853	Cimolomys	39855		Laramie Formation			-104.199997	40.799999	US	Colorado	Weld	based on political unit	1			gp_mid	-67.08	51.43	101
163387	occ			14581	Gypsonictops sp.	genus	40255		Gypsonictops		genus	40255	Lancian		70.6	66	Clemens et al.	1979	1247	Chordata	33815	Mammalia	36651	NO_ORDER_SPECIFIED	NO	Gypsonictopidae	40254	Gypsonictops	40255		Laramie Formation			-104.199997	40.799999	US	Colorado	Weld	based on political unit	1			gp_mid	-67.08	51.43	101
163388	occ			14582	Neoplagiaulacidae ? indet.	family	67560		Neoplagiaulacidae		family	67560	Lancian		70.6	66	Archibald	1982	960	Chordata	33815	Mammalia	36651	Multituberculata	39779	Neoplagiaulacidae	67560				Lead Slug Hill 1		UCMP V-72208	-106.916702	47.0667	US	Montana	Garfield	unpublished field data	4	small collection		gp_mid	-65.59	57.94	101		Hell Creek	Montana
163389	occ			14582	Cimolodon nitidus	species	45122		Cimolodon nitidus		species	45122	Lancian		70.6	66	Archibald	1982	960	Chordata	33815	Mammalia	36651	Multituberculata	39779	Cimolodontidae	39823	Cimolodon	39825		Lead Slug Hill 1		UCMP V-72208	-106.916702	47.0667	US	Montana	Garfield	unpublished field data	4	small collection		gp_mid	-65.59	57.94	101		Hell Creek	Montana
163390	occ			14582	Cimolomys gracilis	species	45127		Cimolomys gracilis		species	45127	Lancian		70.6	66	Archibald	1982	960	Chordata	33815	Mammalia	36651	Multituberculata	39779	Cimolomyidae	39853	Cimolomys	39855		Lead Slug Hill 1		UCMP V-72208	-106.916702	47.0667	US	Montana	Garfield	unpublished field data	4	small collection		gp_mid	-65.59	57.94	101		Hell Creek	Montana
163391	occ	144		14582	Alphadon sp.	genus	39947		Alphadon		genus	39947	Lancian		70.6	66	Alroy	2002	6294	Chordata	33815	Mammalia	36651	NO_ORDER_SPECIFIED	NO	Alphadontidae	67663	Alphadon	39947		Lead Slug Hill 1		UCMP V-72208	-106.916702	47.0667	US	Montana	Garfield	unpublished field data	4	small collection		gp_mid	-65.59	57.94	101		Hell Creek	Montana
163392	occ	145		14582	Turgidodon rhaister	species	52541		Turgidodon rhaister		species	43925	Lancian		70.6	66	Alroy	2002	6294	Chordata	33815	Mammalia	36651	NO_ORDER_SPECIFIED	NO	Alphadontidae	67663	Turgidodon	39994		Lead Slug Hill 1		UCMP V-72208	-106.916702	47.0667	US	Montana	Garfield	unpublished field data	4	small collection		gp_mid	-65.59	57.94	101		Hell Creek	Montana
163393	occ			14582	Pediomys hatcheri	species	50067	recombined as	Protolambda hatcheri		species	51058	Lancian		70.6	66	Archibald	1982	960	Chordata	33815	Mammalia	36651	NO_ORDER_SPECIFIED	NO	Pediomyidae	209133	Protolambda	51057		Lead Slug Hill 1		UCMP V-72208	-106.916702	47.0667	US	Montana	Garfield	unpublished field data	4	small collection		gp_mid	-65.59	57.94	101		Hell Creek	Montana
163394	occ			14582	Didelphodon vorax	species	45711		Didelphodon vorax		species	45711	Lancian		70.6	66	Archibald	1982	960	Chordata	33815	Mammalia	36651	NO_ORDER_SPECIFIED	NO	Stagodontidae	40004	Didelphodon	40007		Lead Slug Hill 1		UCMP V-72208	-106.916702	47.0667	US	Montana	Garfield	unpublished field data	4	small collection		gp_mid	-65.59	57.94	101		Hell Creek	Montana
163395	occ			14583	Meniscoessus robustus	species	48076		Meniscoessus robustus		species	45847	Lancian		70.6	66	Lofgren	1995	2255	Chordata	33815	Mammalia	36651	Multituberculata	39779	Cimolomyidae	39853	Meniscoessus	39832		Little Roundtop (Reworked)		UCMP V-87098 (in part)	-106.199997	47.633301	US	Montana	McCone	unpublished field data	4	small collection		gp_mid	-64.28	58.23	101	FED	Hell Creek
163396	occ			14583	Pediomys hatcheri	species	50067	recombined as	Protolambda hatcheri		species	51058	Lancian		70.6	66	Lofgren	1995	2255	Chordata	33815	Mammalia	36651	NO_ORDER_SPECIFIED	NO	Pediomyidae	209133	Protolambda	51057		Little Roundtop (Reworked)		UCMP V-87098 (in part)	-106.199997	47.633301	US	Montana	McCone	unpublished field data	4	small collection		gp_mid	-64.28	58.23	101	FED	Hell Creek
163397	occ			14583	Pediomys elegans	species	50063		Pediomys elegans		species	50063	Lancian		70.6	66	Lofgren	1995	2255	Chordata	33815	Mammalia	36651	NO_ORDER_SPECIFIED	NO	Pediomyidae	209133	Pediomys	40001		Little Roundtop (Reworked)		UCMP V-87098 (in part)	-106.199997	47.633301	US	Montana	McCone	unpublished field data	4	small collection		gp_mid	-64.28	58.23	101	FED	Hell Creek
163398	occ	146		14583	Turgidodon rhaister	species	52541		Turgidodon rhaister		species	43925	Lancian		70.6	66	Alroy	2002	6294	Chordata	33815	Mammalia	36651	NO_ORDER_SPECIFIED	NO	Alphadontidae	67663	Turgidodon	39994		Little Roundtop (Reworked)		UCMP V-87098 (in part)	-106.199997	47.633301	US	Montana	McCone	unpublished field data	4	small collection		gp_mid	-64.28	58.23	101	FED	Hell Creek
163399	occ			14583	Alphadon sp.	genus	39947		Alphadon		genus	39947	Lancian		70.6	66	Lofgren	1995	2255	Chordata	33815	Mammalia	36651	NO_ORDER_SPECIFIED	NO	Alphadontidae	67663	Alphadon	39947		Little Roundtop (Reworked)		UCMP V-87098 (in part)	-106.199997	47.633301	US	Montana	McCone	unpublished field data	4	small collection		gp_mid	-64.28	58.23	101	FED	Hell Creek
163400	occ			14583	Didelphodon vorax	species	45711		Didelphodon vorax		species	45711	Lancian		70.6	66	Lofgren	1995	2255	Chordata	33815	Mammalia	36651	NO_ORDER_SPECIFIED	NO	Stagodontidae	40004	Didelphodon	40007		Little Roundtop (Reworked)		UCMP V-87098 (in part)	-106.199997	47.633301	US	Montana	McCone	unpublished field data	4	small collection		gp_mid	-64.28	58.23	101	FED	Hell Creek
163401	occ			14583	Gypsonictops illuminatus	species	46755		Gypsonictops illuminatus		species	46755	Lancian		70.6	66	Lofgren	1995	2255	Chordata	33815	Mammalia	36651	NO_ORDER_SPECIFIED	NO	Gypsonictopidae	40254	Gypsonictops	40255		Little Roundtop (Reworked)		UCMP V-87098 (in part)	-106.199997	47.633301	US	Montana	McCone	unpublished field data	4	small collection		gp_mid	-64.28	58.23	101	FED	Hell Creek
163402	occ			14584	Cimolodon nitidus	species	45122		Cimolodon nitidus		species	45122	Lancian		70.6	66	Fox	1989	1535	Chordata	33815	Mammalia	36651	Multituberculata	39779	Cimolodontidae	39823	Cimolodon	39825		Long Fall Horizon		Medicine Hat Brick and Tile Quarry (MHBT Quarry), in part	-109.199997	49.5	CA	Saskatchewan		based on nearby landmark	1	small collection	3.5 km WNW of Ravenscrag	gp_mid	-66.07	60.8	101		Frenchman
163403	occ			14584	Meniscoessus cf. robustus	species	48076		Meniscoessus robustus		species	45847	Lancian		70.6	66	Fox	1989	1535	Chordata	33815	Mammalia	36651	Multituberculata	39779	Cimolomyidae	39853	Meniscoessus	39832		Long Fall Horizon		Medicine Hat Brick and Tile Quarry (MHBT Quarry), in part	-109.199997	49.5	CA	Saskatchewan		based on nearby landmark	1	small collection	3.5 km WNW of Ravenscrag	gp_mid	-66.07	60.8	101		Frenchman
163404	occ			14584	Cimolomys cf. gracilis	species	45127		Cimolomys gracilis		species	45127	Lancian		70.6	66	Fox	1989	1535	Chordata	33815	Mammalia	36651	Multituberculata	39779	Cimolomyidae	39853	Cimolomys	39855		Long Fall Horizon		Medicine Hat Brick and Tile Quarry (MHBT Quarry), in part	-109.199997	49.5	CA	Saskatchewan		based on nearby landmark	1	small collection	3.5 km WNW of Ravenscrag	gp_mid	-66.07	60.8	101		Frenchman
163405	occ	147		14584	Alphadon jasoni	species	43918	recombined as	Nortedelphys jasoni		species	43918	Lancian		70.6	66	Johanson	1996	2036	Chordata	33815	Mammalia	36651	NO_ORDER_SPECIFIED	NO	Herpetotheriidae	58227	Nortedelphys	160063		Long Fall Horizon		Medicine Hat Brick and Tile Quarry (MHBT Quarry), in part	-109.199997	49.5	CA	Saskatchewan		based on nearby landmark	1	small collection	3.5 km WNW of Ravenscrag	gp_mid	-66.07	60.8	101		Frenchman
163406	occ			14584	Pediomys elegans	species	50063		Pediomys elegans		species	50063	Lancian		70.6	66	Fox	1989	1535	Chordata	33815	Mammalia	36651	NO_ORDER_SPECIFIED	NO	Pediomyidae	209133	Pediomys	40001		Long Fall Horizon		Medicine Hat Brick and Tile Quarry (MHBT Quarry), in part	-109.199997	49.5	CA	Saskatchewan		based on nearby landmark	1	small collection	3.5 km WNW of Ravenscrag	gp_mid	-66.07	60.8	101		Frenchman
163407	occ			14584	Gypsonictops illuminatus	species	46755		Gypsonictops illuminatus		species	46755	Lancian		70.6	66	Fox	1989	1535	Chordata	33815	Mammalia	36651	NO_ORDER_SPECIFIED	NO	Gypsonictopidae	40254	Gypsonictops	40255		Long Fall Horizon		Medicine Hat Brick and Tile Quarry (MHBT Quarry), in part	-109.199997	49.5	CA	Saskatchewan		based on nearby landmark	1	small collection	3.5 km WNW of Ravenscrag	gp_mid	-66.07	60.8	101		Frenchman
163408	occ			14584	Cimolestes cf. cerberoides	species	45112	recombined as	Ambilestes cerberoides		species	45112	Lancian		70.6	66	Fox	1989	1535	Chordata	33815	Mammalia	36651	Cimolesta	40218	Cimolestidae	40231	Ambilestes	331294		Long Fall Horizon		Medicine Hat Brick and Tile Quarry (MHBT Quarry), in part	-109.199997	49.5	CA	Saskatchewan		based on nearby landmark	1	small collection	3.5 km WNW of Ravenscrag	gp_mid	-66.07	60.8	101		Frenchman
163409	occ			14584	Cimolestes cf. stirtoni	species	45120		Cimolestes stirtoni		species	45120	Lancian		70.6	66	Fox	1989	1535	Chordata	33815	Mammalia	36651	Cimolesta	40218	Cimolestidae	40231	Cimolestes	40235		Long Fall Horizon		Medicine Hat Brick and Tile Quarry (MHBT Quarry), in part	-109.199997	49.5	CA	Saskatchewan		based on nearby landmark	1	small collection	3.5 km WNW of Ravenscrag	gp_mid	-66.07	60.8	101		Frenchman
163410	occ			14585	Mesodma formosa	species	48344		Mesodma formosa		species	46767	Late Maastrichtian		70.6	66	Clemens	1964	1239	Chordata	33815	Mammalia	36651	Multituberculata	39779	Neoplagiaulacidae	67560	Mesodma	39815		Lull 2 Quarry (UCMP V-5620)		Lull's Locality 2	-104.637001	43.116329	US	Wyoming	Niobrara	estimated from map	6	small collection	Lance Creek; *not* the same as Hatcher No. 2. In S side of small canyon near head of a tributary of Buck Creek, 1200 yds N70°E of benchmark N-100.	gp_mid	-66.02	53.68	101		Lance
163411	occ			14585	Mesodma hensleighi	species	48346		Mesodma hensleighi		species	48346	Late Maastrichtian		70.6	66	Novacek and Clemens	1977	2670	Chordata	33815	Mammalia	36651	Multituberculata	39779	Neoplagiaulacidae	67560	Mesodma	39815		Lull 2 Quarry (UCMP V-5620)		Lull's Locality 2	-104.637001	43.116329	US	Wyoming	Niobrara	estimated from map	6	small collection	Lance Creek; *not* the same as Hatcher No. 2. In S side of small canyon near head of a tributary of Buck Creek, 1200 yds N70°E of benchmark N-100.	gp_mid	-66.02	53.68	101		Lance
163412	occ			14585	Mesodma n. sp. thompsoni	species	48351		Mesodma thompsoni		species	48351	Late Maastrichtian		70.6	66	Clemens	1964	1239	Chordata	33815	Mammalia	36651	Multituberculata	39779	Neoplagiaulacidae	67560	Mesodma	39815		Lull 2 Quarry (UCMP V-5620)		Lull's Locality 2	-104.637001	43.116329	US	Wyoming	Niobrara	estimated from map	6	small collection	Lance Creek; *not* the same as Hatcher No. 2. In S side of small canyon near head of a tributary of Buck Creek, 1200 yds N70°E of benchmark N-100.	gp_mid	-66.02	53.68	101		Lance
163413	occ			14585	Cimexomys minor	species	45108		Cimexomys minor		species	45108	Late Maastrichtian		70.6	66	Clemens	1973	1242	Chordata	33815	Mammalia	36651	Multituberculata	39779	NO_FAMILY_SPECIFIED	NF	Cimexomys	39784		Lull 2 Quarry (UCMP V-5620)		Lull's Locality 2	-104.637001	43.116329	US	Wyoming	Niobrara	estimated from map	6	small collection	Lance Creek; *not* the same as Hatcher No. 2. In S side of small canyon near head of a tributary of Buck Creek, 1200 yds N70°E of benchmark N-100.	gp_mid	-66.02	53.68	101		Lance
163414	occ	148		14585	n. gen. Clemensodon n. sp. megaloba	species	45174		Clemensodon megaloba		species	45174	Late Maastrichtian		70.6	66	Krause	1992	2162	Chordata	33815	Mammalia	36651	Multituberculata	39779	Eucosmodontidae	39836	Clemensodon	39785		Lull 2 Quarry (UCMP V-5620)		Lull's Locality 2	-104.637001	43.116329	US	Wyoming	Niobrara	estimated from map	6	small collection	Lance Creek; *not* the same as Hatcher No. 2. In S side of small canyon near head of a tributary of Buck Creek, 1200 yds N70°E of benchmark N-100.	gp_mid	-66.02	53.68	101		Lance
163415	occ			14585	Cimolodon nitidus	species	45122		Cimolodon nitidus		species	45122	Late Maastrichtian		70.6	66	Clemens	1964	1239	Chordata	33815	Mammalia	36651	Multituberculata	39779	Cimolodontidae	39823	Cimolodon	39825		Lull 2 Quarry (UCMP V-5620)		Lull's Locality 2	-104.637001	43.116329	US	Wyoming	Niobrara	estimated from map	6	small collection	Lance Creek; *not* the same as Hatcher No. 2. In S side of small canyon near head of a tributary of Buck Creek, 1200 yds N70°E of benchmark N-100.	gp_mid	-66.02	53.68	101		Lance
163416	occ			14585	Cimolomys gracilis	species	45127		Cimolomys gracilis		species	45127	Late Maastrichtian		70.6	66	Clemens	1964	1239	Chordata	33815	Mammalia	36651	Multituberculata	39779	Cimolomyidae	39853	Cimolomys	39855		Lull 2 Quarry (UCMP V-5620)		Lull's Locality 2	-104.637001	43.116329	US	Wyoming	Niobrara	estimated from map	6	small collection	Lance Creek; *not* the same as Hatcher No. 2. In S side of small canyon near head of a tributary of Buck Creek, 1200 yds N70°E of benchmark N-100.	gp_mid	-66.02	53.68	101		Lance
163417	occ			14585	Meniscoessus robustus	species	48076		Meniscoessus robustus		species	45847	Late Maastrichtian		70.6	66	Clemens	1964	1239	Chordata	33815	Mammalia	36651	Multituberculata	39779	Cimolomyidae	39853	Meniscoessus	39832		Lull 2 Quarry (UCMP V-5620)		Lull's Locality 2	-104.637001	43.116329	US	Wyoming	Niobrara	estimated from map	6	small collection	Lance Creek; *not* the same as Hatcher No. 2. In S side of small canyon near head of a tributary of Buck Creek, 1200 yds N70°E of benchmark N-100.	gp_mid	-66.02	53.68	101		Lance
163418	occ			14585	Alphadon marshi	species	43921		Alphadon marshi		species	43921	Late Maastrichtian		70.6	66	Clemens	1966	1241	Chordata	33815	Mammalia	36651	NO_ORDER_SPECIFIED	NO	Alphadontidae	67663	Alphadon	39947		Lull 2 Quarry (UCMP V-5620)		Lull's Locality 2	-104.637001	43.116329	US	Wyoming	Niobrara	estimated from map	6	small collection	Lance Creek; *not* the same as Hatcher No. 2. In S side of small canyon near head of a tributary of Buck Creek, 1200 yds N70°E of benchmark N-100.	gp_mid	-66.02	53.68	101		Lance
163419	occ			14585	Alphadon n. sp. lulli	species	43920	recombined as	Protalphadon lulli		species	43920	Late Maastrichtian		70.6	66	Clemens	1964	1239	Chordata	33815	Mammalia	36651	NO_ORDER_SPECIFIED	NO	NO_FAMILY_SPECIFIED	NF	Protalphadon	39985		Lull 2 Quarry (UCMP V-5620)		Lull's Locality 2	-104.637001	43.116329	US	Wyoming	Niobrara	estimated from map	6	small collection	Lance Creek; *not* the same as Hatcher No. 2. In S side of small canyon near head of a tributary of Buck Creek, 1200 yds N70°E of benchmark N-100.	gp_mid	-66.02	53.68	101		Lance
163420	occ			14585	Alphadon rhaister	species	43925	recombined as	Turgidodon rhaister		species	43925	Late Maastrichtian		70.6	66	Clemens	1964	1239	Chordata	33815	Mammalia	36651	NO_ORDER_SPECIFIED	NO	Alphadontidae	67663	Turgidodon	39994		Lull 2 Quarry (UCMP V-5620)		Lull's Locality 2	-104.637001	43.116329	US	Wyoming	Niobrara	estimated from map	6	small collection	Lance Creek; *not* the same as Hatcher No. 2. In S side of small canyon near head of a tributary of Buck Creek, 1200 yds N70°E of benchmark N-100.	gp_mid	-66.02	53.68	101		Lance
163421	occ			14585	Glasbius intricatus	species	46652		Glasbius intricatus		species	46652	Late Maastrichtian		70.6	66	Clemens	1966	1241	Chordata	33815	Mammalia	36651	NO_ORDER_SPECIFIED	NO	Glasbiidae	39997	Glasbius	39998		Lull 2 Quarry (UCMP V-5620)		Lull's Locality 2	-104.637001	43.116329	US	Wyoming	Niobrara	estimated from map	6	small collection	Lance Creek; *not* the same as Hatcher No. 2. In S side of small canyon near head of a tributary of Buck Creek, 1200 yds N70°E of benchmark N-100.	gp_mid	-66.02	53.68	101		Lance
163422	occ			14585	Pediomys elegans	species	50063		Pediomys elegans		species	50063	Late Maastrichtian		70.6	66	Clemens	1966	1241	Chordata	33815	Mammalia	36651	NO_ORDER_SPECIFIED	NO	Pediomyidae	209133	Pediomys	40001		Lull 2 Quarry (UCMP V-5620)		Lull's Locality 2	-104.637001	43.116329	US	Wyoming	Niobrara	estimated from map	6	small collection	Lance Creek; *not* the same as Hatcher No. 2. In S side of small canyon near head of a tributary of Buck Creek, 1200 yds N70°E of benchmark N-100.	gp_mid	-66.02	53.68	101		Lance
163423	occ			14585	Pediomys cooki	species	50062	recombined as	Leptalestes cooki		species	50062	Late Maastrichtian		70.6	66	Clemens	1966	1241	Chordata	33815	Mammalia	36651	NO_ORDER_SPECIFIED	NO	Pediomyidae	209133	Leptalestes	103961		Lull 2 Quarry (UCMP V-5620)		Lull's Locality 2	-104.637001	43.116329	US	Wyoming	Niobrara	estimated from map	6	small collection	Lance Creek; *not* the same as Hatcher No. 2. In S side of small canyon near head of a tributary of Buck Creek, 1200 yds N70°E of benchmark N-100.	gp_mid	-66.02	53.68	101		Lance
163424	occ			14585	Pediomys krejcii	species	50068	recombined as	Leptalestes krejcii		species	50068	Late Maastrichtian		70.6	66	Clemens	1966	1241	Chordata	33815	Mammalia	36651	NO_ORDER_SPECIFIED	NO	Pediomyidae	209133	Leptalestes	103961		Lull 2 Quarry (UCMP V-5620)		Lull's Locality 2	-104.637001	43.116329	US	Wyoming	Niobrara	estimated from map	6	small collection	Lance Creek; *not* the same as Hatcher No. 2. In S side of small canyon near head of a tributary of Buck Creek, 1200 yds N70°E of benchmark N-100.	gp_mid	-66.02	53.68	101		Lance
163425	occ			14585	Pediomys hatcheri	species	50067	recombined as	Protolambda hatcheri		species	51058	Late Maastrichtian		70.6	66	Clemens	1966	1241	Chordata	33815	Mammalia	36651	NO_ORDER_SPECIFIED	NO	Pediomyidae	209133	Protolambda	51057		Lull 2 Quarry (UCMP V-5620)		Lull's Locality 2	-104.637001	43.116329	US	Wyoming	Niobrara	estimated from map	6	small collection	Lance Creek; *not* the same as Hatcher No. 2. In S side of small canyon near head of a tributary of Buck Creek, 1200 yds N70°E of benchmark N-100.	gp_mid	-66.02	53.68	101		Lance
163426	occ			14585	Pediomys florencae	species	50066	recombined as	Protolambda florencae		species	50066	Late Maastrichtian		70.6	66	Clemens	1966	1241	Chordata	33815	Mammalia	36651	NO_ORDER_SPECIFIED	NO	Pediomyidae	209133	Protolambda	51057		Lull 2 Quarry (UCMP V-5620)		Lull's Locality 2	-104.637001	43.116329	US	Wyoming	Niobrara	estimated from map	6	small collection	Lance Creek; *not* the same as Hatcher No. 2. In S side of small canyon near head of a tributary of Buck Creek, 1200 yds N70°E of benchmark N-100.	gp_mid	-66.02	53.68	101		Lance
163427	occ			14585	Didelphodon vorax	species	45711		Didelphodon vorax		species	45711	Late Maastrichtian		70.6	66	Clemens	1966	1241	Chordata	33815	Mammalia	36651	NO_ORDER_SPECIFIED	NO	Stagodontidae	40004	Didelphodon	40007		Lull 2 Quarry (UCMP V-5620)		Lull's Locality 2	-104.637001	43.116329	US	Wyoming	Niobrara	estimated from map	6	small collection	Lance Creek; *not* the same as Hatcher No. 2. In S side of small canyon near head of a tributary of Buck Creek, 1200 yds N70°E of benchmark N-100.	gp_mid	-66.02	53.68	101		Lance
163428	occ			14585	Gypsonictops hypoconus	species	46754		Gypsonictops hypoconus		species	46754	Late Maastrichtian		70.6	66	Clemens	1973	1242	Chordata	33815	Mammalia	36651	NO_ORDER_SPECIFIED	NO	Gypsonictopidae	40254	Gypsonictops	40255		Lull 2 Quarry (UCMP V-5620)		Lull's Locality 2	-104.637001	43.116329	US	Wyoming	Niobrara	estimated from map	6	small collection	Lance Creek; *not* the same as Hatcher No. 2. In S side of small canyon near head of a tributary of Buck Creek, 1200 yds N70°E of benchmark N-100.	gp_mid	-66.02	53.68	101		Lance
163429	occ			14585	Cimolestes incisus	species	45115		Cimolestes incisus		species	45115	Late Maastrichtian		70.6	66	Clemens	1973	1242	Chordata	33815	Mammalia	36651	Cimolesta	40218	Cimolestidae	40231	Cimolestes	40235		Lull 2 Quarry (UCMP V-5620)		Lull's Locality 2	-104.637001	43.116329	US	Wyoming	Niobrara	estimated from map	6	small collection	Lance Creek; *not* the same as Hatcher No. 2. In S side of small canyon near head of a tributary of Buck Creek, 1200 yds N70°E of benchmark N-100.	gp_mid	-66.02	53.68	101		Lance
163430	occ			14585	Cimolestes stirtoni	species	45120		Cimolestes stirtoni		species	45120	Late Maastrichtian		70.6	66	Clemens	1973	1242	Chordata	33815	Mammalia	36651	Cimolesta	40218	Cimolestidae	40231	Cimolestes	40235		Lull 2 Quarry (UCMP V-5620)		Lull's Locality 2	-104.637001	43.116329	US	Wyoming	Niobrara	estimated from map	6	small collection	Lance Creek; *not* the same as Hatcher No. 2. In S side of small canyon near head of a tributary of Buck Creek, 1200 yds N70°E of benchmark N-100.	gp_mid	-66.02	53.68	101		Lance
163431	occ			14585	cf. Deltatheroides sp.	genus	39921		Deltatheroides		genus	39921	Late Maastrichtian		70.6	66	Fox	1974	1513	Chordata	33815	Mammalia	36651	Deltatheroida	137744	NO_FAMILY_SPECIFIED	NF	Deltatheroides	39921		Lull 2 Quarry (UCMP V-5620)		Lull's Locality 2	-104.637001	43.116329	US	Wyoming	Niobrara	estimated from map	6	small collection	Lance Creek; *not* the same as Hatcher No. 2. In S side of small canyon near head of a tributary of Buck Creek, 1200 yds N70°E of benchmark N-100.	gp_mid	-66.02	53.68	101		Lance
163433	occ			14586	Halodon serratus	species	46769	subjective synonym of	Cimolodon nitidus		species	45122	Lancian		70.6	66	Lull	1915	14177	Chordata	33815	Mammalia	36651	Multituberculata	39779	Cimolodontidae	39823	Cimolodon	39825		Mammal Quarry No. 4		Lance Quarry 4, Lull's Locality 4, Hatcher No. 4	-104.458893	43.188183	US	Wyoming	Niobrara	estimated from map	6	small collection	on W side of Buck Creek	gp_mid	-65.77	53.69	101		Lance
163434	occ			14587	Cimolomys nitidus	species	209123	subjective synonym of	Cimolomys gracilis		species	45127	Lancian		70.6	66	Lull	1915	14177	Chordata	33815	Mammalia	36651	Multituberculata	39779	Cimolomyidae	39853	Cimolomys	39855		Mammal Quarry No. 5		Lance Quarry 5, Lull's Locality 5, Hatcher No. 5	-104.637001	43.116329	US	Wyoming	Niobrara	estimated from map	6	small collection	along tributary into the W side of Lance Creek	gp_mid	-66.02	53.68	101		Lance
163435	occ			14587	Cimolomys n. sp. digona	species	45125	misspelling of, subjective synonym of	Cimolomys gracilis		species	45127	Lancian		70.6	66	Marsh	1889	9092	Chordata	33815	Mammalia	36651	Multituberculata	39779	Cimolomyidae	39853	Cimolomys	39855		Mammal Quarry No. 5		Lance Quarry 5, Lull's Locality 5, Hatcher No. 5	-104.637001	43.116329	US	Wyoming	Niobrara	estimated from map	6	small collection	along tributary into the W side of Lance Creek	gp_mid	-66.02	53.68	101		Lance
163436	occ			14587	Dipriodon robustus	species	45847	recombined as	Meniscoessus robustus		species	45847	Lancian		70.6	66	Lull	1915	14177	Chordata	33815	Mammalia	36651	Multituberculata	39779	Cimolomyidae	39853	Meniscoessus	39832		Mammal Quarry No. 5		Lance Quarry 5, Lull's Locality 5, Hatcher No. 5	-104.637001	43.116329	US	Wyoming	Niobrara	estimated from map	6	small collection	along tributary into the W side of Lance Creek	gp_mid	-66.02	53.68	101		Lance
163437	occ			14587	Gypsonictops hypoconus	species	46754		Gypsonictops hypoconus		species	46754	Lancian		70.6	66	Clemens	1973	1242	Chordata	33815	Mammalia	36651	NO_ORDER_SPECIFIED	NO	Gypsonictopidae	40254	Gypsonictops	40255		Mammal Quarry No. 5		Lance Quarry 5, Lull's Locality 5, Hatcher No. 5	-104.637001	43.116329	US	Wyoming	Niobrara	estimated from map	6	small collection	along tributary into the W side of Lance Creek	gp_mid	-66.02	53.68	101		Lance
163438	occ			14587	n. gen. Telacodon n. sp. laevis	species	52109		Telacodon laevis		species	52109	Lancian		70.6	66	Marsh	1892	83600	Chordata	33815	Mammalia	36651	Cimolesta	40218	Cimolestidae	40231	Telacodon	39914		Mammal Quarry No. 5		Lance Quarry 5, Lull's Locality 5, Hatcher No. 5	-104.637001	43.116329	US	Wyoming	Niobrara	estimated from map	6	small collection	along tributary into the W side of Lance Creek	gp_mid	-66.02	53.68	101		Lance
163439	occ			14588	Cimolodon nitidus	species	45122		Cimolodon nitidus		species	45122	Lancian		70.6	66	Clemens	1964	1239	Chordata	33815	Mammalia	36651	Multituberculata	39779	Cimolodontidae	39823	Cimolodon	39825		Mammal Quarry No. 6		Lance Quarry 6, Lull's Locality 6, Hatcher No. 6	-104.640511	43.118446	US	Wyoming	Niobrara	estimated from map	6	small collection	location indicated as questionable; on W side of Lance Creek	gp_mid	-66.02	53.68	101		Lance
163440	occ			14588	Meniscoessus robustus	species	48076		Meniscoessus robustus		species	45847	Lancian		70.6	66	Clemens	1964	1239	Chordata	33815	Mammalia	36651	Multituberculata	39779	Cimolomyidae	39853	Meniscoessus	39832		Mammal Quarry No. 6		Lance Quarry 6, Lull's Locality 6, Hatcher No. 6	-104.640511	43.118446	US	Wyoming	Niobrara	estimated from map	6	small collection	location indicated as questionable; on W side of Lance Creek	gp_mid	-66.02	53.68	101		Lance
163441	occ			14589	Cimolodon nitidus	species	45122		Cimolodon nitidus		species	45122	Lancian		70.6	66	Lull	1915	14177	Chordata	33815	Mammalia	36651	Multituberculata	39779	Cimolodontidae	39823	Cimolodon	39825		Mammal Quarry No. 7		Lance Quarry 7, Lull's Locality 7, Hatcher No. 7	-104.583076	43.106686	US	Wyoming	Niobrara	estimated from map	6	small collection	on tributary of Lance Creek, between it and Buck Creek, in a canyon 300 feet deep on the E side	gp_mid	-65.97	53.66	101		Lance
163442	occ			14589	Meniscoessus robustus	species	48076		Meniscoessus robustus		species	45847	Lancian		70.6	66	Lull	1915	14177	Chordata	33815	Mammalia	36651	Multituberculata	39779	Cimolomyidae	39853	Meniscoessus	39832		Mammal Quarry No. 7		Lance Quarry 7, Lull's Locality 7, Hatcher No. 7	-104.583076	43.106686	US	Wyoming	Niobrara	estimated from map	6	small collection	on tributary of Lance Creek, between it and Buck Creek, in a canyon 300 feet deep on the E side	gp_mid	-65.97	53.66	101		Lance
163443	occ			14590	Meniscoessus robustus	species	48076		Meniscoessus robustus		species	45847	Lancian		70.6	66	Clemens	1964	1239	Chordata	33815	Mammalia	36651	Multituberculata	39779	Cimolomyidae	39853	Meniscoessus	39832		Mammal Quarry No. 8		Lance Quarry 8, Lull's Locality 8, Hatcher No. 8	-104.5	43	US	Wyoming	Niobrara	based on political unit	1	small collection	exact locality not known (Lull 1915)	gp_mid	-65.95	53.53	101		Lance
163444	occ			14591	Cimolodon nitidus	species	45122		Cimolodon nitidus		species	45122	Lancian		70.6	66	Clemens	1964	1239	Chordata	33815	Mammalia	36651	Multituberculata	39779	Cimolodontidae	39823	Cimolodon	39825		Mammal Quarry No. 9		Lance Quarry 9, Lull's Locality 9, Hatcher No. 9	-104.614822	43.203094	US	Wyoming	Niobrara	based on political unit	6	small collection	locality marked as questionable; S of junction between Lance and Lightning Creeks	gp_mid	-65.94	53.75	101	FED	Lance
163445	occ			14591	Meniscoessus robustus	species	48076		Meniscoessus robustus		species	45847	Lancian		70.6	66	Lull	1915	14177	Chordata	33815	Mammalia	36651	Multituberculata	39779	Cimolomyidae	39853	Meniscoessus	39832		Mammal Quarry No. 9		Lance Quarry 9, Lull's Locality 9, Hatcher No. 9	-104.614822	43.203094	US	Wyoming	Niobrara	based on political unit	6	small collection	locality marked as questionable; S of junction between Lance and Lightning Creeks	gp_mid	-65.94	53.75	101	FED	Lance
163446	occ	22553		14591	n. gen. Hatcheritherium n. sp. alpha	species	160062		Hatcheritherium alpha		species	160062	Lancian		70.6	66	Case et al.	2004	31410	Chordata	33815	Mammalia	36651	NO_ORDER_SPECIFIED	NO	NO_FAMILY_SPECIFIED	NF	Hatcheritherium	143610		Mammal Quarry No. 9		Lance Quarry 9, Lull's Locality 9, Hatcher No. 9	-104.614822	43.203094	US	Wyoming	Niobrara	based on political unit	6	small collection	locality marked as questionable; S of junction between Lance and Lightning Creeks	gp_mid	-65.94	53.75	101	FED	Lance
163447	occ			14591	Gypsonictops hypoconus	species	46754		Gypsonictops hypoconus		species	46754	Lancian		70.6	66	Clemens	1973	1242	Chordata	33815	Mammalia	36651	NO_ORDER_SPECIFIED	NO	Gypsonictopidae	40254	Gypsonictops	40255		Mammal Quarry No. 9		Lance Quarry 9, Lull's Locality 9, Hatcher No. 9	-104.614822	43.203094	US	Wyoming	Niobrara	based on political unit	6	small collection	locality marked as questionable; S of junction between Lance and Lightning Creeks	gp_mid	-65.94	53.75	101	FED	Lance
163448	occ			14592	Meniscoessus robustus	species	48076		Meniscoessus robustus		species	45847	Lancian		70.6	66	Clemens	1964	1239	Chordata	33815	Mammalia	36651	Multituberculata	39779	Cimolomyidae	39853	Meniscoessus	39832		Mammal Quarry No. 10		Lance Quarry 10, Lull's Locality 10, Hatcher No. 10	-104.618553	43.162251	US	Wyoming	Niobrara	estimated from map	6	small collection	along W side of Lance Creek	gp_mid	-65.97	53.72	101		Lance
163449	occ			14593	Cimolodon nitidus	species	45122		Cimolodon nitidus		species	45122	Lancian		70.6	66	Clemens	1964	1239	Chordata	33815	Mammalia	36651	Multituberculata	39779	Cimolodontidae	39823	Cimolodon	39825		Mammal Quarry No. 11		Lance Quarry 11, Lull's Locality 11, Hatcher No. 11	-104.5	43	US	Wyoming	Niobrara	based on political unit	1	small collection		gp_mid	-65.95	53.53	101		Lance
163450	occ	152		14594	Meniscoessus robustus	species	48076		Meniscoessus robustus		species	45847	Lancian		70.6	66	Alroy	2002	6294	Chordata	33815	Mammalia	36651	Multituberculata	39779	Cimolomyidae	39853	Meniscoessus	39832		Mammal Hill			-107	47.599998	US	Montana	Garfield	based on political unit	1			gp_mid	-65.23	58.44	101	FED	Hell Creek
163451	occ			14594	Didelphodon vorax	species	45711		Didelphodon vorax		species	45711	Lancian		70.6	66	Sloan and Van Valen	1965	3198	Chordata	33815	Mammalia	36651	NO_ORDER_SPECIFIED	NO	Stagodontidae	40004	Didelphodon	40007		Mammal Hill			-107	47.599998	US	Montana	Garfield	based on political unit	1			gp_mid	-65.23	58.44	101	FED	Hell Creek
163452	occ	19462		14594	Pediomyidae indet.	family	39999		Pediomyidae		family	209133	Lancian		70.6	66	Alroy	2007	19636	Chordata	33815	Mammalia	36651	NO_ORDER_SPECIFIED	NO	Pediomyidae	209133				Mammal Hill			-107	47.599998	US	Montana	Garfield	based on political unit	1			gp_mid	-65.23	58.44	101	FED	Hell Creek
163453	occ			14595	Mesodma formosa	species	48344		Mesodma formosa		species	46767	Lancian		70.6	66	Sloan and Van Valen	1965	3198	Chordata	33815	Mammalia	36651	Multituberculata	39779	Neoplagiaulacidae	67560	Mesodma	39815		McKenna Hollow			-106.099998	47.799999	US	Montana	McCone	based on political unit	1			gp_mid	-64.03	58.34	101	FED	Hell Creek
163454	occ			14595	Mesodma thompsoni	species	48351		Mesodma thompsoni		species	48351	Lancian		70.6	66	Sloan and Van Valen	1965	3198	Chordata	33815	Mammalia	36651	Multituberculata	39779	Neoplagiaulacidae	67560	Mesodma	39815		McKenna Hollow			-106.099998	47.799999	US	Montana	McCone	based on political unit	1			gp_mid	-64.03	58.34	101	FED	Hell Creek
163455	occ	153		14595	Meniscoessus robustus	species	48076		Meniscoessus robustus		species	45847	Lancian		70.6	66	Alroy	2002	6294	Chordata	33815	Mammalia	36651	Multituberculata	39779	Cimolomyidae	39853	Meniscoessus	39832		McKenna Hollow			-106.099998	47.799999	US	Montana	McCone	based on political unit	1			gp_mid	-64.03	58.34	101	FED	Hell Creek
163456	occ			14595	Didelphodon vorax	species	45711		Didelphodon vorax		species	45711	Lancian		70.6	66	Sloan and Van Valen	1965	3198	Chordata	33815	Mammalia	36651	NO_ORDER_SPECIFIED	NO	Stagodontidae	40004	Didelphodon	40007		McKenna Hollow			-106.099998	47.799999	US	Montana	McCone	based on political unit	1			gp_mid	-64.03	58.34	101	FED	Hell Creek
163457	occ			14596	Mesodma thompsoni	species	48351		Mesodma thompsoni		species	48351	Lancian		70.6	66	Clemens	1964	1239	Chordata	33815	Mammalia	36651	Multituberculata	39779	Neoplagiaulacidae	67560	Mesodma	39815		McNally No. 1		McNalley; UCMP V-5713	-104.566704	43.150002	US	Wyoming	Niobrara	unpublished field data	4	small collection		gp_mid	-65.92	53.69	101		Lance
163458	occ			14596	Cimolodon nitidus	species	45122		Cimolodon nitidus		species	45122	Lancian		70.6	66	Clemens	1964	1239	Chordata	33815	Mammalia	36651	Multituberculata	39779	Cimolodontidae	39823	Cimolodon	39825		McNally No. 1		McNalley; UCMP V-5713	-104.566704	43.150002	US	Wyoming	Niobrara	unpublished field data	4	small collection		gp_mid	-65.92	53.69	101		Lance
163459	occ			14596	Cimolomys gracilis	species	45127		Cimolomys gracilis		species	45127	Lancian		70.6	66	Clemens	1964	1239	Chordata	33815	Mammalia	36651	Multituberculata	39779	Cimolomyidae	39853	Cimolomys	39855		McNally No. 1		McNalley; UCMP V-5713	-104.566704	43.150002	US	Wyoming	Niobrara	unpublished field data	4	small collection		gp_mid	-65.92	53.69	101		Lance
163460	occ			14596	Meniscoessus robustus	species	48076		Meniscoessus robustus		species	45847	Lancian		70.6	66	Clemens	1964	1239	Chordata	33815	Mammalia	36651	Multituberculata	39779	Cimolomyidae	39853	Meniscoessus	39832		McNally No. 1		McNalley; UCMP V-5713	-104.566704	43.150002	US	Wyoming	Niobrara	unpublished field data	4	small collection		gp_mid	-65.92	53.69	101		Lance
163461	occ			14596	Alphadon marshi	species	43921		Alphadon marshi		species	43921	Lancian		70.6	66	Clemens	1966	1241	Chordata	33815	Mammalia	36651	NO_ORDER_SPECIFIED	NO	Alphadontidae	67663	Alphadon	39947		McNally No. 1		McNalley; UCMP V-5713	-104.566704	43.150002	US	Wyoming	Niobrara	unpublished field data	4	small collection		gp_mid	-65.92	53.69	101		Lance
163462	occ			14596	Didelphodon vorax	species	45711		Didelphodon vorax		species	45711	Lancian		70.6	66	Clemens	1966	1241	Chordata	33815	Mammalia	36651	NO_ORDER_SPECIFIED	NO	Stagodontidae	40004	Didelphodon	40007		McNally No. 1		McNalley; UCMP V-5713	-104.566704	43.150002	US	Wyoming	Niobrara	unpublished field data	4	small collection		gp_mid	-65.92	53.69	101		Lance
163463	occ			14596	Gypsonictops hypoconus	species	46754		Gypsonictops hypoconus		species	46754	Lancian		70.6	66	Clemens	1973	1242	Chordata	33815	Mammalia	36651	NO_ORDER_SPECIFIED	NO	Gypsonictopidae	40254	Gypsonictops	40255		McNally No. 1		McNalley; UCMP V-5713	-104.566704	43.150002	US	Wyoming	Niobrara	unpublished field data	4	small collection		gp_mid	-65.92	53.69	101		Lance
163464	occ			14597	Mesodma cf. thompsoni	species	48351		Mesodma thompsoni		species	48351	Lancian		70.6	66	Hunter	1997	1985	Chordata	33815	Mammalia	36651	Multituberculata	39779	Neoplagiaulacidae	67560	Mesodma	39815		Muddy Tork		JHH L6205	-104.800003	47.099998	US	Montana	Dawson	based on political unit	1	small collection	near Glendive, Makoshika State Park	gp_mid	-63.15	57.32	101		Hell Creek
163465	occ			14597	Mesodma sp.	genus	39815		Mesodma		genus	39815	Lancian		70.6	66	Hunter	1997	1985	Chordata	33815	Mammalia	36651	Multituberculata	39779	Neoplagiaulacidae	67560	Mesodma	39815		Muddy Tork		JHH L6205	-104.800003	47.099998	US	Montana	Dawson	based on political unit	1	small collection	near Glendive, Makoshika State Park	gp_mid	-63.15	57.32	101		Hell Creek
163466	occ			14597	Meniscoessus robustus	species	48076		Meniscoessus robustus		species	45847	Lancian		70.6	66	Hunter	1997	1985	Chordata	33815	Mammalia	36651	Multituberculata	39779	Cimolomyidae	39853	Meniscoessus	39832		Muddy Tork		JHH L6205	-104.800003	47.099998	US	Montana	Dawson	based on political unit	1	small collection	near Glendive, Makoshika State Park	gp_mid	-63.15	57.32	101		Hell Creek
163467	occ			14597	Turgidodon rhaister	species	52541		Turgidodon rhaister		species	43925	Lancian		70.6	66	Hunter	1997	1985	Chordata	33815	Mammalia	36651	NO_ORDER_SPECIFIED	NO	Alphadontidae	67663	Turgidodon	39994		Muddy Tork		JHH L6205	-104.800003	47.099998	US	Montana	Dawson	based on political unit	1	small collection	near Glendive, Makoshika State Park	gp_mid	-63.15	57.32	101		Hell Creek
163468	occ			14597	"Pediomys" cf. krejcii	species	50068	recombined as	Leptalestes krejcii		species	50068	Lancian		70.6	66	Hunter	1997	1985	Chordata	33815	Mammalia	36651	NO_ORDER_SPECIFIED	NO	Pediomyidae	209133	Leptalestes	103961		Muddy Tork		JHH L6205	-104.800003	47.099998	US	Montana	Dawson	based on political unit	1	small collection	near Glendive, Makoshika State Park	gp_mid	-63.15	57.32	101		Hell Creek
163469	occ	19463		14597	Pediomyidae indet.	family	39999		Pediomyidae		family	209133	Lancian		70.6	66	Alroy	2007	19636	Chordata	33815	Mammalia	36651	NO_ORDER_SPECIFIED	NO	Pediomyidae	209133				Muddy Tork		JHH L6205	-104.800003	47.099998	US	Montana	Dawson	based on political unit	1	small collection	near Glendive, Makoshika State Park	gp_mid	-63.15	57.32	101		Hell Creek
163470	occ			14597	"Pediomys" hatcheri	species	50067	recombined as	Protolambda hatcheri		species	51058	Lancian		70.6	66	Hunter	1997	1985	Chordata	33815	Mammalia	36651	NO_ORDER_SPECIFIED	NO	Pediomyidae	209133	Protolambda	51057		Muddy Tork		JHH L6205	-104.800003	47.099998	US	Montana	Dawson	based on political unit	1	small collection	near Glendive, Makoshika State Park	gp_mid	-63.15	57.32	101		Hell Creek
163471	occ			14597	"Pediomys" florencae	species	50066	recombined as	Protolambda florencae		species	50066	Lancian		70.6	66	Hunter	1997	1985	Chordata	33815	Mammalia	36651	NO_ORDER_SPECIFIED	NO	Pediomyidae	209133	Protolambda	51057		Muddy Tork		JHH L6205	-104.800003	47.099998	US	Montana	Dawson	based on political unit	1	small collection	near Glendive, Makoshika State Park	gp_mid	-63.15	57.32	101		Hell Creek
163472	occ			14597	Didelphodon vorax	species	45711		Didelphodon vorax		species	45711	Lancian		70.6	66	Hunter	1997	1985	Chordata	33815	Mammalia	36651	NO_ORDER_SPECIFIED	NO	Stagodontidae	40004	Didelphodon	40007		Muddy Tork		JHH L6205	-104.800003	47.099998	US	Montana	Dawson	based on political unit	1	small collection	near Glendive, Makoshika State Park	gp_mid	-63.15	57.32	101		Hell Creek
163473	occ			14597	Didelphodon ? sp.	genus	40007		Didelphodon		genus	40007	Lancian		70.6	66	Hunter	1997	1985	Chordata	33815	Mammalia	36651	NO_ORDER_SPECIFIED	NO	Stagodontidae	40004	Didelphodon	40007		Muddy Tork		JHH L6205	-104.800003	47.099998	US	Montana	Dawson	based on political unit	1	small collection	near Glendive, Makoshika State Park	gp_mid	-63.15	57.32	101		Hell Creek
163474	occ	154		14598	Mesodma sp.	genus	39815		Mesodma		genus	39815	Lancian		70.6	66	Alroy	2002	6294	Chordata	33815	Mammalia	36651	Multituberculata	39779	Neoplagiaulacidae	67560	Mesodma	39815		Nern-Baker		UCMP V-5619	-104.616699	43.799999	US	Wyoming	Niobrara	based on political unit	4	small collection		gp_mid	-65.51	54.3	101	FED	Lance
163475	occ			14598	Mesodma thompsoni	species	48351		Mesodma thompsoni		species	48351	Lancian		70.6	66	Clemens	1964	1239	Chordata	33815	Mammalia	36651	Multituberculata	39779	Neoplagiaulacidae	67560	Mesodma	39815		Nern-Baker		UCMP V-5619	-104.616699	43.799999	US	Wyoming	Niobrara	based on political unit	4	small collection		gp_mid	-65.51	54.3	101	FED	Lance
163476	occ			14598	Cimolodon nitidus	species	45122		Cimolodon nitidus		species	45122	Lancian		70.6	66	Clemens	1964	1239	Chordata	33815	Mammalia	36651	Multituberculata	39779	Cimolodontidae	39823	Cimolodon	39825		Nern-Baker		UCMP V-5619	-104.616699	43.799999	US	Wyoming	Niobrara	based on political unit	4	small collection		gp_mid	-65.51	54.3	101	FED	Lance
163477	occ			14598	Meniscoessus robustus	species	48076		Meniscoessus robustus		species	45847	Lancian		70.6	66	Clemens	1964	1239	Chordata	33815	Mammalia	36651	Multituberculata	39779	Cimolomyidae	39853	Meniscoessus	39832		Nern-Baker		UCMP V-5619	-104.616699	43.799999	US	Wyoming	Niobrara	based on political unit	4	small collection		gp_mid	-65.51	54.3	101	FED	Lance
163478	occ			14598	Alphadon marshi	species	43921		Alphadon marshi		species	43921	Lancian		70.6	66	Clemens	1966	1241	Chordata	33815	Mammalia	36651	NO_ORDER_SPECIFIED	NO	Alphadontidae	67663	Alphadon	39947		Nern-Baker		UCMP V-5619	-104.616699	43.799999	US	Wyoming	Niobrara	based on political unit	4	small collection		gp_mid	-65.51	54.3	101	FED	Lance
163479	occ			14598	Pediomys elegans	species	50063		Pediomys elegans		species	50063	Lancian		70.6	66	Clemens	1966	1241	Chordata	33815	Mammalia	36651	NO_ORDER_SPECIFIED	NO	Pediomyidae	209133	Pediomys	40001		Nern-Baker		UCMP V-5619	-104.616699	43.799999	US	Wyoming	Niobrara	based on political unit	4	small collection		gp_mid	-65.51	54.3	101	FED	Lance
163480	occ			14598	Pediomys cooki	species	50062	recombined as	Leptalestes cooki		species	50062	Lancian		70.6	66	Clemens	1966	1241	Chordata	33815	Mammalia	36651	NO_ORDER_SPECIFIED	NO	Pediomyidae	209133	Leptalestes	103961		Nern-Baker		UCMP V-5619	-104.616699	43.799999	US	Wyoming	Niobrara	based on political unit	4	small collection		gp_mid	-65.51	54.3	101	FED	Lance
163481	occ			14598	Pediomys hatcheri	species	50067	recombined as	Protolambda hatcheri		species	51058	Lancian		70.6	66	Clemens	1966	1241	Chordata	33815	Mammalia	36651	NO_ORDER_SPECIFIED	NO	Pediomyidae	209133	Protolambda	51057		Nern-Baker		UCMP V-5619	-104.616699	43.799999	US	Wyoming	Niobrara	based on political unit	4	small collection		gp_mid	-65.51	54.3	101	FED	Lance
163482	occ			14598	Didelphodon vorax	species	45711		Didelphodon vorax		species	45711	Lancian		70.6	66	Clemens	1966	1241	Chordata	33815	Mammalia	36651	NO_ORDER_SPECIFIED	NO	Stagodontidae	40004	Didelphodon	40007		Nern-Baker		UCMP V-5619	-104.616699	43.799999	US	Wyoming	Niobrara	based on political unit	4	small collection		gp_mid	-65.51	54.3	101	FED	Lance
163483	occ			14598	Gypsonictops hypoconus	species	46754		Gypsonictops hypoconus		species	46754	Lancian		70.6	66	Clemens	1973	1242	Chordata	33815	Mammalia	36651	NO_ORDER_SPECIFIED	NO	Gypsonictopidae	40254	Gypsonictops	40255		Nern-Baker		UCMP V-5619	-104.616699	43.799999	US	Wyoming	Niobrara	based on political unit	4	small collection		gp_mid	-65.51	54.3	101	FED	Lance
163484	occ			14598	Cimolestes incisus	species	45115		Cimolestes incisus		species	45115	Lancian		70.6	66	Clemens	1973	1242	Chordata	33815	Mammalia	36651	Cimolesta	40218	Cimolestidae	40231	Cimolestes	40235		Nern-Baker		UCMP V-5619	-104.616699	43.799999	US	Wyoming	Niobrara	based on political unit	4	small collection		gp_mid	-65.51	54.3	101	FED	Lance
163485	occ			14598	Cimolestes stirtoni	species	45120		Cimolestes stirtoni		species	45120	Lancian		70.6	66	Clemens	1973	1242	Chordata	33815	Mammalia	36651	Cimolesta	40218	Cimolestidae	40231	Cimolestes	40235		Nern-Baker		UCMP V-5619	-104.616699	43.799999	US	Wyoming	Niobrara	based on political unit	4	small collection		gp_mid	-65.51	54.3	101	FED	Lance
163486	occ			14598	Cimolestes magnus	species	45117	recombined as	Altacreodus magnus		species	45117	Lancian		70.6	66	Clemens	1973	1242	Chordata	33815	Mammalia	36651	Creodonta	40902	NO_FAMILY_SPECIFIED	NF	Altacreodus	331292		Nern-Baker		UCMP V-5619	-104.616699	43.799999	US	Wyoming	Niobrara	based on political unit	4	small collection		gp_mid	-65.51	54.3	101	FED	Lance
163487	occ			14599	Mesodma cf. hensleighi	species	48346		Mesodma hensleighi		species	48346	Lancian		70.6	66	Cifelli et al.	1999	1226	Chordata	33815	Mammalia	36651	Multituberculata	39779	Neoplagiaulacidae	67560	Mesodma	39815		North Horn Mountain			-111	39	US	Utah	Emery	based on political unit	1	small collection		gp_mid	-75.95	51.72	101	FED	North Horn
163488	occ			14599	Cimolomys sp.	genus	39855		Cimolomys		genus	39855	Lancian		70.6	66	Cifelli et al.	1999	1226	Chordata	33815	Mammalia	36651	Multituberculata	39779	Cimolomyidae	39853	Cimolomys	39855		North Horn Mountain			-111	39	US	Utah	Emery	based on political unit	1	small collection		gp_mid	-75.95	51.72	101	FED	North Horn
163489	occ			14599	Paracimexomys sp.	genus	39788		Paracimexomys		genus	39788	Lancian		70.6	66	Cifelli et al.	1999	1226	Chordata	33815	Mammalia	36651	Multituberculata	39779	NO_FAMILY_SPECIFIED	NF	Paracimexomys	39788		North Horn Mountain			-111	39	US	Utah	Emery	based on political unit	1	small collection		gp_mid	-75.95	51.72	101	FED	North Horn
163490	occ			14599	Alphadon sp.	genus	39947		Alphadon		genus	39947	Lancian		70.6	66	Cifelli et al.	1999	1226	Chordata	33815	Mammalia	36651	NO_ORDER_SPECIFIED	NO	Alphadontidae	67663	Alphadon	39947		North Horn Mountain			-111	39	US	Utah	Emery	based on political unit	1	small collection		gp_mid	-75.95	51.72	101	FED	North Horn
163491	occ	19464		14599	Leptalestes sp.	genus	103961		Leptalestes		genus	103961	Lancian		70.6	66	Alroy	2007	19636	Chordata	33815	Mammalia	36651	NO_ORDER_SPECIFIED	NO	Pediomyidae	209133	Leptalestes	103961		North Horn Mountain			-111	39	US	Utah	Emery	based on political unit	1	small collection		gp_mid	-75.95	51.72	101	FED	North Horn
163492	occ			14599	Eutheria indet.	unranked clade	40209		Eutheria		unranked clade	182911	Lancian		70.6	66	Cifelli et al.	1999	1226	Chordata	33815	Mammalia	36651								North Horn Mountain			-111	39	US	Utah	Emery	based on political unit	1	small collection		gp_mid	-75.95	51.72	101	FED	North Horn
163493	occ			14599	Proteutheria indet.	order	57523		Proteutheria		order	57523	Lancian		70.6	66	Cifelli et al.	1999	1226	Chordata	33815	Mammalia	36651	Proteutheria	57523						North Horn Mountain			-111	39	US	Utah	Emery	based on political unit	1	small collection		gp_mid	-75.95	51.72	101	FED	North Horn
163494	occ			14600	Meniscoessus ? sp.	genus	39832		Meniscoessus		genus	39832	Lancian		70.6	66	Luo and Ketten	1991	2332	Chordata	33815	Mammalia	36651	Multituberculata	39779	Cimolomyidae	39853	Meniscoessus	39832		O'Conner's Site			-106.550003	47.700001	US	Montana	Garfield/McCone	based on political unit	1	small collection	county assignment uncertain	gp_mid	-64.63	58.39	101	FED	Hell Creek
163495	occ			14601	Cimolodon nitidus	species	45122		Cimolodon nitidus		species	45122	Lancian		70.6	66	Clemens	1964	1239	Chordata	33815	Mammalia	36651	Multituberculata	39779	Cimolodontidae	39823	Cimolodon	39825		Oil Tank Lookout (UCMP V-5624)			-104.5	43	US	Wyoming	Niobrara	based on political unit	1	small collection		gp_mid	-65.95	53.53	101		Lance
163496	occ			14601	Gypsonictops hypoconus	species	46754		Gypsonictops hypoconus		species	46754	Lancian		70.6	66	Clemens	1973	1242	Chordata	33815	Mammalia	36651	NO_ORDER_SPECIFIED	NO	Gypsonictopidae	40254	Gypsonictops	40255		Oil Tank Lookout (UCMP V-5624)			-104.5	43	US	Wyoming	Niobrara	based on political unit	1	small collection		gp_mid	-65.95	53.53	101		Lance
163497	occ			14602	Didelphodon sp.	genus	40007		Didelphodon		genus	40007	Lancian		70.6	66	Storer	1993	3313	Chordata	33815	Mammalia	36651	NO_ORDER_SPECIFIED	NO	Stagodontidae	40004	Didelphodon	40007		Old Man		DUPLICATE REF 3312 or 3313 or 3314	-109.199997	49.200001	CA	Saskatchewan		based on nearby landmark	1	small collection	Back Plateau, S of Robsart	gp_mid	-66.35	60.53	101		Frenchman
163498	occ			14603	Alphadon n. sp. eatoni	species	43916		Alphadon eatoni		species	43916	Lancian		70.6	66	Cifelli and de Muizon	1998	1217	Chordata	33815	Mammalia	36651	NO_ORDER_SPECIFIED	NO	Alphadontidae	67663	Alphadon	39947		OMNH V798			-111	39	US	Utah	Emery	based on political unit	1	small collection	150 N of Polyglyphanodon Quarry, North Dragon Creek	gp_mid	-75.95	51.72	101	FED	North Horn
163499	occ			14604	Meniscoessus robustus	species	48076		Meniscoessus robustus		species	45847	Lancian		70.6	66	Wilson	1983	3705	Chordata	33815	Mammalia	36651	Multituberculata	39779	Cimolomyidae	39853	Meniscoessus	39832		Joe Painter Quarry			-103.099998	45.5	US	South Dakota	Harding	based on political unit	1	small collection	head of Jones Creek	gp_mid	-62.55	55.37	101		Hell Creek	Montana
163500	occ			14604	Mesodma thompsoni	species	48351		Mesodma thompsoni		species	48351	Lancian		70.6	66	Wilson	1983	3705	Chordata	33815	Mammalia	36651	Multituberculata	39779	Neoplagiaulacidae	67560	Mesodma	39815		Joe Painter Quarry			-103.099998	45.5	US	South Dakota	Harding	based on political unit	1	small collection	head of Jones Creek	gp_mid	-62.55	55.37	101		Hell Creek	Montana
163501	occ			14604	Mesodma hensleighi	species	48346		Mesodma hensleighi		species	48346	Lancian		70.6	66	Wilson	1983	3705	Chordata	33815	Mammalia	36651	Multituberculata	39779	Neoplagiaulacidae	67560	Mesodma	39815		Joe Painter Quarry			-103.099998	45.5	US	South Dakota	Harding	based on political unit	1	small collection	head of Jones Creek	gp_mid	-62.55	55.37	101		Hell Creek	Montana
163502	occ			14604	Mesodma formosa	species	48344		Mesodma formosa		species	46767	Lancian		70.6	66	Wilson	1983	3705	Chordata	33815	Mammalia	36651	Multituberculata	39779	Neoplagiaulacidae	67560	Mesodma	39815		Joe Painter Quarry			-103.099998	45.5	US	South Dakota	Harding	based on political unit	1	small collection	head of Jones Creek	gp_mid	-62.55	55.37	101		Hell Creek	Montana
163503	occ			14604	Alphadon marshi ?	species	43921		Alphadon marshi		species	43921	Lancian		70.6	66	Wilson	1983	3705	Chordata	33815	Mammalia	36651	NO_ORDER_SPECIFIED	NO	Alphadontidae	67663	Alphadon	39947		Joe Painter Quarry			-103.099998	45.5	US	South Dakota	Harding	based on political unit	1	small collection	head of Jones Creek	gp_mid	-62.55	55.37	101		Hell Creek	Montana
163504	occ			14604	Pediomys hatcheri	species	50067	recombined as	Protolambda hatcheri		species	51058	Lancian		70.6	66	Wilson	1983	3705	Chordata	33815	Mammalia	36651	NO_ORDER_SPECIFIED	NO	Pediomyidae	209133	Protolambda	51057		Joe Painter Quarry			-103.099998	45.5	US	South Dakota	Harding	based on political unit	1	small collection	head of Jones Creek	gp_mid	-62.55	55.37	101		Hell Creek	Montana
163505	occ			14604	Pediomys elegans	species	50063		Pediomys elegans		species	50063	Lancian		70.6	66	Wilson	1983	3705	Chordata	33815	Mammalia	36651	NO_ORDER_SPECIFIED	NO	Pediomyidae	209133	Pediomys	40001		Joe Painter Quarry			-103.099998	45.5	US	South Dakota	Harding	based on political unit	1	small collection	head of Jones Creek	gp_mid	-62.55	55.37	101		Hell Creek	Montana
163506	occ			14604	Pediomys krejcii	species	50068	recombined as	Leptalestes krejcii		species	50068	Lancian		70.6	66	Wilson	1983	3705	Chordata	33815	Mammalia	36651	NO_ORDER_SPECIFIED	NO	Pediomyidae	209133	Leptalestes	103961		Joe Painter Quarry			-103.099998	45.5	US	South Dakota	Harding	based on political unit	1	small collection	head of Jones Creek	gp_mid	-62.55	55.37	101		Hell Creek	Montana
163507	occ			14604	Didelphodon ? sp.	genus	40007		Didelphodon		genus	40007	Lancian		70.6	66	Wilson	1983	3705	Chordata	33815	Mammalia	36651	NO_ORDER_SPECIFIED	NO	Stagodontidae	40004	Didelphodon	40007		Joe Painter Quarry			-103.099998	45.5	US	South Dakota	Harding	based on political unit	1	small collection	head of Jones Creek	gp_mid	-62.55	55.37	101		Hell Creek	Montana
163508	occ			14604	Gypsonictops hypoconus	species	46754		Gypsonictops hypoconus		species	46754	Lancian		70.6	66	Wilson	1983	3705	Chordata	33815	Mammalia	36651	NO_ORDER_SPECIFIED	NO	Gypsonictopidae	40254	Gypsonictops	40255		Joe Painter Quarry			-103.099998	45.5	US	South Dakota	Harding	based on political unit	1	small collection	head of Jones Creek	gp_mid	-62.55	55.37	101		Hell Creek	Montana
163509	occ			14605	Pediomys florencae	species	50066	recombined as	Protolambda florencae		species	50066	Lancian		70.6	66	Archibald	1982	960	Chordata	33815	Mammalia	36651	NO_ORDER_SPECIFIED	NO	Pediomyidae	209133	Protolambda	51057		Penick Coulee 7		UCMP V-76161	-106.5	47.733299	US	Montana	Garfield	unpublished field data	4	small collection		gp_mid	-64.54	58.41	101	FED	Hell Creek
163510	occ			14605	Didelphodon vorax	species	45711		Didelphodon vorax		species	45711	Lancian		70.6	66	Archibald	1982	960	Chordata	33815	Mammalia	36651	NO_ORDER_SPECIFIED	NO	Stagodontidae	40004	Didelphodon	40007		Penick Coulee 7		UCMP V-76161	-106.5	47.733299	US	Montana	Garfield	unpublished field data	4	small collection		gp_mid	-64.54	58.41	101	FED	Hell Creek
163511	occ	155		14606	Mesodma sp.	genus	39815		Mesodma		genus	39815	Lancian		70.6	66	Alroy	2002	6294	Chordata	33815	Mammalia	36651	Multituberculata	39779	Neoplagiaulacidae	67560	Mesodma	39815		Peterson's Quarry		Peterson Quarry	-104.577103	43.139767	US	Wyoming	Niobrara	estimated from map	6	small collection	Peterson's Quarry, between Lance Creek and Buck Creek	gp_mid	-65.94	53.68	101		Lance
163512	occ			14606	Cimolodon nitidus	species	45122		Cimolodon nitidus		species	45122	Lancian		70.6	66	Clemens	1964	1239	Chordata	33815	Mammalia	36651	Multituberculata	39779	Cimolodontidae	39823	Cimolodon	39825		Peterson's Quarry		Peterson Quarry	-104.577103	43.139767	US	Wyoming	Niobrara	estimated from map	6	small collection	Peterson's Quarry, between Lance Creek and Buck Creek	gp_mid	-65.94	53.68	101		Lance
163513	occ			14606	Cimolomys digona	species	45125	misspelling of, subjective synonym of	Cimolomys gracilis		species	45127	Lancian		70.6	66	Lull	1915	14177	Chordata	33815	Mammalia	36651	Multituberculata	39779	Cimolomyidae	39853	Cimolomys	39855		Peterson's Quarry		Peterson Quarry	-104.577103	43.139767	US	Wyoming	Niobrara	estimated from map	6	small collection	Peterson's Quarry, between Lance Creek and Buck Creek	gp_mid	-65.94	53.68	101		Lance
163514	occ			14606	Meniscoessus robustus	species	48076		Meniscoessus robustus		species	45847	Lancian		70.6	66	Lull	1915	14177	Chordata	33815	Mammalia	36651	Multituberculata	39779	Cimolomyidae	39853	Meniscoessus	39832		Peterson's Quarry		Peterson Quarry	-104.577103	43.139767	US	Wyoming	Niobrara	estimated from map	6	small collection	Peterson's Quarry, between Lance Creek and Buck Creek	gp_mid	-65.94	53.68	101		Lance
163515	occ			14606	Didelphodon sp.	genus	40007		Didelphodon		genus	40007	Lancian		70.6	66	Lull	1915	14177	Chordata	33815	Mammalia	36651	NO_ORDER_SPECIFIED	NO	Stagodontidae	40004	Didelphodon	40007		Peterson's Quarry		Peterson Quarry	-104.577103	43.139767	US	Wyoming	Niobrara	estimated from map	6	small collection	Peterson's Quarry, between Lance Creek and Buck Creek	gp_mid	-65.94	53.68	101		Lance
163516	occ			14606	Gypsonictops n. sp. hypoconus	species	46754		Gypsonictops hypoconus		species	46754	Lancian		70.6	66	Clemens	1973	1242	Chordata	33815	Mammalia	36651	NO_ORDER_SPECIFIED	NO	Gypsonictopidae	40254	Gypsonictops	40255		Peterson's Quarry		Peterson Quarry	-104.577103	43.139767	US	Wyoming	Niobrara	estimated from map	6	small collection	Peterson's Quarry, between Lance Creek and Buck Creek	gp_mid	-65.94	53.68	101		Lance
163517	occ			14607	Multituberculata indet.	order	39779		Multituberculata		order	39779	Lancian		70.6	66	Clemens et al.	1979	1247	Chordata	33815	Mammalia	36651	Multituberculata	39779						Anthill near Polyglyphanodon Quarry			-111.26667	39.166668	US	Utah	Emery	stated in text	minutes	small collection	"lower Dragon Canyon; S 1/2 sec. 17, T. 19 S., R. 6 E." (Clemens 1961)	gp_mid	-76.16	51.95	101	FED	North Horn
163518	occ			14607	Pediomys hatcheri	species	50067	recombined as	Protolambda hatcheri		species	51058	Lancian		70.6	66	Clemens	1961	24649	Chordata	33815	Mammalia	36651	NO_ORDER_SPECIFIED	NO	Pediomyidae	209133	Protolambda	51057		Anthill near Polyglyphanodon Quarry			-111.26667	39.166668	US	Utah	Emery	stated in text	minutes	small collection	"lower Dragon Canyon; S 1/2 sec. 17, T. 19 S., R. 6 E." (Clemens 1961)	gp_mid	-76.16	51.95	101	FED	North Horn
163519	occ			14608	Mesodma thompsoni	species	48351		Mesodma thompsoni		species	48351	Lancian		70.6	66	Clemens et al.	1979	1247	Chordata	33815	Mammalia	36651	Multituberculata	39779	Neoplagiaulacidae	67560	Mesodma	39815		Powderville Post Office			-105.599998	45.400002	US	Montana	Powder River	based on political unit	1			gp_mid	-65.43	56.04	101		Hell Creek
163520	occ			14608	Meniscoessus robustus	species	48076		Meniscoessus robustus		species	45847	Lancian		70.6	66	Clemens et al.	1979	1247	Chordata	33815	Mammalia	36651	Multituberculata	39779	Cimolomyidae	39853	Meniscoessus	39832		Powderville Post Office			-105.599998	45.400002	US	Montana	Powder River	based on political unit	1			gp_mid	-65.43	56.04	101		Hell Creek
163521	occ			14608	Pediomys cf. hatcheri	species	50067	recombined as	Protolambda hatcheri		species	51058	Lancian		70.6	66	Clemens et al.	1979	1247	Chordata	33815	Mammalia	36651	NO_ORDER_SPECIFIED	NO	Pediomyidae	209133	Protolambda	51057		Powderville Post Office			-105.599998	45.400002	US	Montana	Powder River	based on political unit	1			gp_mid	-65.43	56.04	101		Hell Creek
163522	occ			14608	Pediomys cf. florencae	species	50066	recombined as	Protolambda florencae		species	50066	Lancian		70.6	66	Clemens et al.	1979	1247	Chordata	33815	Mammalia	36651	NO_ORDER_SPECIFIED	NO	Pediomyidae	209133	Protolambda	51057		Powderville Post Office			-105.599998	45.400002	US	Montana	Powder River	based on political unit	1			gp_mid	-65.43	56.04	101		Hell Creek
163523	occ	19465		14608	Pediomyidae indet.	family	39999		Pediomyidae		family	209133	Lancian		70.6	66	Alroy	2007	19636	Chordata	33815	Mammalia	36651	NO_ORDER_SPECIFIED	NO	Pediomyidae	209133				Powderville Post Office			-105.599998	45.400002	US	Montana	Powder River	based on political unit	1			gp_mid	-65.43	56.04	101		Hell Creek
163524	occ			14608	Didelphodon vorax	species	45711		Didelphodon vorax		species	45711	Lancian		70.6	66	Clemens et al.	1979	1247	Chordata	33815	Mammalia	36651	NO_ORDER_SPECIFIED	NO	Stagodontidae	40004	Didelphodon	40007		Powderville Post Office			-105.599998	45.400002	US	Montana	Powder River	based on political unit	1			gp_mid	-65.43	56.04	101		Hell Creek
163525	occ			14608	Gypsonictops cf. illuminatus	species	46755		Gypsonictops illuminatus		species	46755	Lancian		70.6	66	Clemens et al.	1979	1247	Chordata	33815	Mammalia	36651	NO_ORDER_SPECIFIED	NO	Gypsonictopidae	40254	Gypsonictops	40255		Powderville Post Office			-105.599998	45.400002	US	Montana	Powder River	based on political unit	1			gp_mid	-65.43	56.04	101		Hell Creek
163526	occ			14609	Didelphodon vorax	species	45711		Didelphodon vorax		species	45711	Lancian		70.6	66	Clemens	1966	1241	Chordata	33815	Mammalia	36651	NO_ORDER_SPECIFIED	NO	Stagodontidae	40004	Didelphodon	40007		Premolar Site		UCMP V-5625	-104.533302	43.233299	US	Wyoming	Niobrara	unpublished field data	4	small collection		gp_mid	-65.82	53.76	101		Lance
163527	occ			14610	Mesodma thompsoni	species	48351		Mesodma thompsoni		species	48351	Lancian		70.6	66	Hunter and Pearson	1996	1984	Chordata	33815	Mammalia	36651	Multituberculata	39779	Neoplagiaulacidae	67560	Mesodma	39815		PTRM V92067			-103.300003	46.099998	US	North Dakota	Bowman	based on political unit	1	small collection	Little Missouri Badlands	gp_mid	-62.3	55.96	101		Hell Creek	Montana
163528	occ			14610	Meniscoessus sp.	genus	39832		Meniscoessus		genus	39832	Lancian		70.6	66	Hunter and Pearson	1996	1984	Chordata	33815	Mammalia	36651	Multituberculata	39779	Cimolomyidae	39853	Meniscoessus	39832		PTRM V92067			-103.300003	46.099998	US	North Dakota	Bowman	based on political unit	1	small collection	Little Missouri Badlands	gp_mid	-62.3	55.96	101		Hell Creek	Montana
163529	occ			14610	Didelphodon vorax	species	45711		Didelphodon vorax		species	45711	Lancian		70.6	66	Hunter and Pearson	1996	1984	Chordata	33815	Mammalia	36651	NO_ORDER_SPECIFIED	NO	Stagodontidae	40004	Didelphodon	40007		PTRM V92067			-103.300003	46.099998	US	North Dakota	Bowman	based on political unit	1	small collection	Little Missouri Badlands	gp_mid	-62.3	55.96	101		Hell Creek	Montana
163530	occ			14610	Pediomys cf. florencae	species	50066	recombined as	Protolambda florencae		species	50066	Lancian		70.6	66	Hunter and Pearson	1996	1984	Chordata	33815	Mammalia	36651	NO_ORDER_SPECIFIED	NO	Pediomyidae	209133	Protolambda	51057		PTRM V92067			-103.300003	46.099998	US	North Dakota	Bowman	based on political unit	1	small collection	Little Missouri Badlands	gp_mid	-62.3	55.96	101		Hell Creek	Montana
163531	occ			14610	Gypsonictops illuminatus	species	46755		Gypsonictops illuminatus		species	46755	Lancian		70.6	66	Hunter and Pearson	1996	1984	Chordata	33815	Mammalia	36651	NO_ORDER_SPECIFIED	NO	Gypsonictopidae	40254	Gypsonictops	40255		PTRM V92067			-103.300003	46.099998	US	North Dakota	Bowman	based on political unit	1	small collection	Little Missouri Badlands	gp_mid	-62.3	55.96	101		Hell Creek	Montana
163532	occ			14611	Meniscoessus robustus	species	48076		Meniscoessus robustus		species	45847	Lancian		70.6	66	Hunter	1997	1985	Chordata	33815	Mammalia	36651	Multituberculata	39779	Cimolomyidae	39853	Meniscoessus	39832		Q.V. Locality		JHH L6261	-104.800003	47.099998	US	Montana	Dawson	based on political unit	1	small collection	near Glendive, Makoshika State Park	gp_mid	-63.15	57.32	101		Hell Creek
163533	occ	19466		14611	Pediomyidae indet.	family	39999		Pediomyidae		family	209133	Lancian		70.6	66	Alroy	2007	19636	Chordata	33815	Mammalia	36651	NO_ORDER_SPECIFIED	NO	Pediomyidae	209133				Q.V. Locality		JHH L6261	-104.800003	47.099998	US	Montana	Dawson	based on political unit	1	small collection	near Glendive, Makoshika State Park	gp_mid	-63.15	57.32	101		Hell Creek
163534	occ			14612	Mesodma hensleighi	species	48346		Mesodma hensleighi		species	48346	Lancian		70.6	66	Wilson	1983	3705	Chordata	33815	Mammalia	36651	Multituberculata	39779	Neoplagiaulacidae	67560	Mesodma	39815		Red Owl Quarry		SDSM V-701	-102.300003	44.5	US	South Dakota	Meade	based on political unit	1	small collection	3 mi. N and 1 mi E of Red Owl	gp_mid	-62.43	54.22	101	FED	Fox Hills	Montana
163535	occ			14612	Mesodma formosa	species	48344		Mesodma formosa		species	46767	Lancian		70.6	66	Wilson	1983	3705	Chordata	33815	Mammalia	36651	Multituberculata	39779	Neoplagiaulacidae	67560	Mesodma	39815		Red Owl Quarry		SDSM V-701	-102.300003	44.5	US	South Dakota	Meade	based on political unit	1	small collection	3 mi. N and 1 mi E of Red Owl	gp_mid	-62.43	54.22	101	FED	Fox Hills	Montana
163536	occ			14612	Mesodma thompsoni ?	species	48351		Mesodma thompsoni		species	48351	Lancian		70.6	66	Wilson	1983	3705	Chordata	33815	Mammalia	36651	Multituberculata	39779	Neoplagiaulacidae	67560	Mesodma	39815		Red Owl Quarry		SDSM V-701	-102.300003	44.5	US	South Dakota	Meade	based on political unit	1	small collection	3 mi. N and 1 mi E of Red Owl	gp_mid	-62.43	54.22	101	FED	Fox Hills	Montana
163537	occ	21969		14612	Cimexomys sp.	genus	39784		Cimexomys		genus	39784	Lancian		70.6	66	Wilson	1987	3708	Chordata	33815	Mammalia	36651	Multituberculata	39779	NO_FAMILY_SPECIFIED	NF	Cimexomys	39784		Red Owl Quarry		SDSM V-701	-102.300003	44.5	US	South Dakota	Meade	based on political unit	1	small collection	3 mi. N and 1 mi E of Red Owl	gp_mid	-62.43	54.22	101	FED	Fox Hills	Montana
163538	occ			14612	Cimolodon nitidus	species	45122		Cimolodon nitidus		species	45122	Lancian		70.6	66	Wilson	1983	3705	Chordata	33815	Mammalia	36651	Multituberculata	39779	Cimolodontidae	39823	Cimolodon	39825		Red Owl Quarry		SDSM V-701	-102.300003	44.5	US	South Dakota	Meade	based on political unit	1	small collection	3 mi. N and 1 mi E of Red Owl	gp_mid	-62.43	54.22	101	FED	Fox Hills	Montana
163539	occ	21970		14612	n. gen. Bubodens n. sp. magnus	species	44722		Bubodens magnus		species	44722	Lancian		70.6	66	Wilson	1987	3708	Chordata	33815	Mammalia	36651	Multituberculata	39779	Taeniolabididae	39828	Bubodens	39782		Red Owl Quarry		SDSM V-701	-102.300003	44.5	US	South Dakota	Meade	based on political unit	1	small collection	3 mi. N and 1 mi E of Red Owl	gp_mid	-62.43	54.22	101	FED	Fox Hills	Montana
163540	occ	156		14612	Meniscoessus greeni	species	48073	subjective synonym of	Meniscoessus robustus		species	45847	Lancian		70.6	66	Wilson	1987	3708	Chordata	33815	Mammalia	36651	Multituberculata	39779	Cimolomyidae	39853	Meniscoessus	39832		Red Owl Quarry		SDSM V-701	-102.300003	44.5	US	South Dakota	Meade	based on political unit	1	small collection	3 mi. N and 1 mi E of Red Owl	gp_mid	-62.43	54.22	101	FED	Fox Hills	Montana
163541	occ			14612	Alphadon marshi	species	43921		Alphadon marshi		species	43921	Lancian		70.6	66	Wilson	1983	3705	Chordata	33815	Mammalia	36651	NO_ORDER_SPECIFIED	NO	Alphadontidae	67663	Alphadon	39947		Red Owl Quarry		SDSM V-701	-102.300003	44.5	US	South Dakota	Meade	based on political unit	1	small collection	3 mi. N and 1 mi E of Red Owl	gp_mid	-62.43	54.22	101	FED	Fox Hills	Montana
163542	occ			14612	Alphadon lulli ?	species	43920	recombined as	Protalphadon lulli		species	43920	Lancian		70.6	66	Wilson	1983	3705	Chordata	33815	Mammalia	36651	NO_ORDER_SPECIFIED	NO	NO_FAMILY_SPECIFIED	NF	Protalphadon	39985		Red Owl Quarry		SDSM V-701	-102.300003	44.5	US	South Dakota	Meade	based on political unit	1	small collection	3 mi. N and 1 mi E of Red Owl	gp_mid	-62.43	54.22	101	FED	Fox Hills	Montana
163543	occ			14612	Pediomys hatcheri	species	50067	recombined as	Protolambda hatcheri		species	51058	Lancian		70.6	66	Wilson	1983	3705	Chordata	33815	Mammalia	36651	NO_ORDER_SPECIFIED	NO	Pediomyidae	209133	Protolambda	51057		Red Owl Quarry		SDSM V-701	-102.300003	44.5	US	South Dakota	Meade	based on political unit	1	small collection	3 mi. N and 1 mi E of Red Owl	gp_mid	-62.43	54.22	101	FED	Fox Hills	Montana
163544	occ			14612	Pediomys cf. krejcii	species	50068	recombined as	Leptalestes krejcii		species	50068	Lancian		70.6	66	Wilson	1983	3705	Chordata	33815	Mammalia	36651	NO_ORDER_SPECIFIED	NO	Pediomyidae	209133	Leptalestes	103961		Red Owl Quarry		SDSM V-701	-102.300003	44.5	US	South Dakota	Meade	based on political unit	1	small collection	3 mi. N and 1 mi E of Red Owl	gp_mid	-62.43	54.22	101	FED	Fox Hills	Montana
163545	occ			14612	Pediomys cooki	species	50062	recombined as	Leptalestes cooki		species	50062	Lancian		70.6	66	Wilson	1983	3705	Chordata	33815	Mammalia	36651	NO_ORDER_SPECIFIED	NO	Pediomyidae	209133	Leptalestes	103961		Red Owl Quarry		SDSM V-701	-102.300003	44.5	US	South Dakota	Meade	based on political unit	1	small collection	3 mi. N and 1 mi E of Red Owl	gp_mid	-62.43	54.22	101	FED	Fox Hills	Montana
163546	occ			14612	Didelphodon cf. vorax	species	45711		Didelphodon vorax		species	45711	Lancian		70.6	66	Wilson	1983	3705	Chordata	33815	Mammalia	36651	NO_ORDER_SPECIFIED	NO	Stagodontidae	40004	Didelphodon	40007		Red Owl Quarry		SDSM V-701	-102.300003	44.5	US	South Dakota	Meade	based on political unit	1	small collection	3 mi. N and 1 mi E of Red Owl	gp_mid	-62.43	54.22	101	FED	Fox Hills	Montana
163547	occ			14612	Gypsonictops hypoconus	species	46754		Gypsonictops hypoconus		species	46754	Lancian		70.6	66	Wilson	1983	3705	Chordata	33815	Mammalia	36651	NO_ORDER_SPECIFIED	NO	Gypsonictopidae	40254	Gypsonictops	40255		Red Owl Quarry		SDSM V-701	-102.300003	44.5	US	South Dakota	Meade	based on political unit	1	small collection	3 mi. N and 1 mi E of Red Owl	gp_mid	-62.43	54.22	101	FED	Fox Hills	Montana
163548	occ			14613	Cimolodon nitidus	species	45122		Cimolodon nitidus		species	45122	Lancian		70.6	66	Archibald	1982	960	Chordata	33815	Mammalia	36651	Multituberculata	39779	Cimolodontidae	39823	Cimolodon	39825		Rex Hill Locality		UCMP V-75161	-107.23333	47.599998	US	Montana	Garfield	unpublished field data	4	small collection		gp_mid	-65.5	58.51	101		Hell Creek
163550	occ			14615	Mesodma cf. formosa	species	48344		Mesodma formosa		species	46767	Lancian		70.6	66	Archibald	1982	960	Chordata	33815	Mammalia	36651	Multituberculata	39779	Neoplagiaulacidae	67560	Mesodma	39815		Ried Coulee 1		UCMP V-73090	-106.883301	47.533298	US	Montana	Garfield	unpublished field data	4	small collection		gp_mid	-65.15	58.35	101	FED	Hell Creek	Montana
163551	occ			14615	Mesodma thompsoni	species	48351		Mesodma thompsoni		species	48351	Lancian		70.6	66	Archibald	1982	960	Chordata	33815	Mammalia	36651	Multituberculata	39779	Neoplagiaulacidae	67560	Mesodma	39815		Ried Coulee 1		UCMP V-73090	-106.883301	47.533298	US	Montana	Garfield	unpublished field data	4	small collection		gp_mid	-65.15	58.35	101	FED	Hell Creek	Montana
163552	occ			14615	Didelphodon vorax	species	45711		Didelphodon vorax		species	45711	Lancian		70.6	66	Archibald	1982	960	Chordata	33815	Mammalia	36651	NO_ORDER_SPECIFIED	NO	Stagodontidae	40004	Didelphodon	40007		Ried Coulee 1		UCMP V-73090	-106.883301	47.533298	US	Montana	Garfield	unpublished field data	4	small collection		gp_mid	-65.15	58.35	101	FED	Hell Creek	Montana
163553	occ			14616	Mesodma cf. formosa	species	48344		Mesodma formosa		species	46767	Lancian		70.6	66	Hutchinson and Chiappe	1998	1987	Chordata	33815	Mammalia	36651	Multituberculata	39779	Neoplagiaulacidae	67560	Mesodma	39815		Sandstone Basin, UCMP V-80092		UCMP locality V80092; MOR HC-530, Doldrums	-106.427223	47.675835	US	Montana	Garfield	estimated from map	seconds	small collection		gp_mid			coordinates not computable using this model	FED	Hell Creek
163554	occ			14616	Mesodma thompsoni	species	48351		Mesodma thompsoni		species	48351	Lancian		70.6	66	Hutchinson and Chiappe	1998	1987	Chordata	33815	Mammalia	36651	Multituberculata	39779	Neoplagiaulacidae	67560	Mesodma	39815		Sandstone Basin, UCMP V-80092		UCMP locality V80092; MOR HC-530, Doldrums	-106.427223	47.675835	US	Montana	Garfield	estimated from map	seconds	small collection		gp_mid			coordinates not computable using this model	FED	Hell Creek
163555	occ			14616	Cimolodon ? nitidus	species	45122		Cimolodon nitidus		species	45122	Lancian		70.6	66	Hutchinson and Chiappe	1998	1987	Chordata	33815	Mammalia	36651	Multituberculata	39779	Cimolodontidae	39823	Cimolodon	39825		Sandstone Basin, UCMP V-80092		UCMP locality V80092; MOR HC-530, Doldrums	-106.427223	47.675835	US	Montana	Garfield	estimated from map	seconds	small collection		gp_mid			coordinates not computable using this model	FED	Hell Creek
163556	occ			14616	Meniscoessus robustus	species	48076		Meniscoessus robustus		species	45847	Lancian		70.6	66	Hutchinson and Chiappe	1998	1987	Chordata	33815	Mammalia	36651	Multituberculata	39779	Cimolomyidae	39853	Meniscoessus	39832		Sandstone Basin, UCMP V-80092		UCMP locality V80092; MOR HC-530, Doldrums	-106.427223	47.675835	US	Montana	Garfield	estimated from map	seconds	small collection		gp_mid			coordinates not computable using this model	FED	Hell Creek
163557	occ			14616	Essonodon browni	species	46330		Essonodon browni		species	46330	Lancian		70.6	66	Hutchinson and Chiappe	1998	1987	Chordata	33815	Mammalia	36651	Multituberculata	39779	Cimolomyidae	39853	Essonodon	39840		Sandstone Basin, UCMP V-80092		UCMP locality V80092; MOR HC-530, Doldrums	-106.427223	47.675835	US	Montana	Garfield	estimated from map	seconds	small collection		gp_mid			coordinates not computable using this model	FED	Hell Creek
163558	occ			14616	Alphadon cf. marshi	species	43921		Alphadon marshi		species	43921	Lancian		70.6	66	Hutchinson and Chiappe	1998	1987	Chordata	33815	Mammalia	36651	NO_ORDER_SPECIFIED	NO	Alphadontidae	67663	Alphadon	39947		Sandstone Basin, UCMP V-80092		UCMP locality V80092; MOR HC-530, Doldrums	-106.427223	47.675835	US	Montana	Garfield	estimated from map	seconds	small collection		gp_mid			coordinates not computable using this model	FED	Hell Creek
163559	occ			14616	Pediomys cf. hatcheri	species	50067	recombined as	Protolambda hatcheri		species	51058	Lancian		70.6	66	Hutchinson and Chiappe	1998	1987	Chordata	33815	Mammalia	36651	NO_ORDER_SPECIFIED	NO	Pediomyidae	209133	Protolambda	51057		Sandstone Basin, UCMP V-80092		UCMP locality V80092; MOR HC-530, Doldrums	-106.427223	47.675835	US	Montana	Garfield	estimated from map	seconds	small collection		gp_mid			coordinates not computable using this model	FED	Hell Creek
163560	occ			14616	Glasbius twitchelli	species	46653		Glasbius twitchelli		species	46653	Lancian		70.6	66	Hutchinson and Chiappe	1998	1987	Chordata	33815	Mammalia	36651	NO_ORDER_SPECIFIED	NO	Glasbiidae	39997	Glasbius	39998		Sandstone Basin, UCMP V-80092		UCMP locality V80092; MOR HC-530, Doldrums	-106.427223	47.675835	US	Montana	Garfield	estimated from map	seconds	small collection		gp_mid			coordinates not computable using this model	FED	Hell Creek
163561	occ			14616	Didelphodon vorax	species	45711		Didelphodon vorax		species	45711	Lancian		70.6	66	Hutchinson and Chiappe	1998	1987	Chordata	33815	Mammalia	36651	NO_ORDER_SPECIFIED	NO	Stagodontidae	40004	Didelphodon	40007		Sandstone Basin, UCMP V-80092		UCMP locality V80092; MOR HC-530, Doldrums	-106.427223	47.675835	US	Montana	Garfield	estimated from map	seconds	small collection		gp_mid			coordinates not computable using this model	FED	Hell Creek
163562	occ			14616	Gypsonictops illuminatus	species	46755		Gypsonictops illuminatus		species	46755	Lancian		70.6	66	Hutchinson and Chiappe	1998	1987	Chordata	33815	Mammalia	36651	NO_ORDER_SPECIFIED	NO	Gypsonictopidae	40254	Gypsonictops	40255		Sandstone Basin, UCMP V-80092		UCMP locality V80092; MOR HC-530, Doldrums	-106.427223	47.675835	US	Montana	Garfield	estimated from map	seconds	small collection		gp_mid			coordinates not computable using this model	FED	Hell Creek
163563	occ			14616	Cimolestes incisus	species	45115		Cimolestes incisus		species	45115	Lancian		70.6	66	Hutchinson and Chiappe	1998	1987	Chordata	33815	Mammalia	36651	Cimolesta	40218	Cimolestidae	40231	Cimolestes	40235		Sandstone Basin, UCMP V-80092		UCMP locality V80092; MOR HC-530, Doldrums	-106.427223	47.675835	US	Montana	Garfield	estimated from map	seconds	small collection		gp_mid			coordinates not computable using this model	FED	Hell Creek
163564	occ	158		14617	Alphadon sp.	genus	39947		Alphadon		genus	39947	Lancian		70.6	66	Alroy	2002	6294	Chordata	33815	Mammalia	36651	NO_ORDER_SPECIFIED	NO	Alphadontidae	67663	Alphadon	39947		Second Level (Reworked)		UCMP V-87101 (in part); UWBM locality C1692	-106.199997	47.633301	US	Montana	McCone	unpublished field data	4	small collection		gp_mid	-64.28	58.23	101	FED	Hell Creek
163565	occ			14617	Gypsonictops illuminatus	species	46755		Gypsonictops illuminatus		species	46755	Lancian		70.6	66	Lofgren	1995	2255	Chordata	33815	Mammalia	36651	NO_ORDER_SPECIFIED	NO	Gypsonictopidae	40254	Gypsonictops	40255		Second Level (Reworked)		UCMP V-87101 (in part); UWBM locality C1692	-106.199997	47.633301	US	Montana	McCone	unpublished field data	4	small collection		gp_mid	-64.28	58.23	101	FED	Hell Creek
163566	occ			14618	Meniscoessus robustus	species	48076		Meniscoessus robustus		species	45847	Lancian		70.6	66	Lofgren	1995	2255	Chordata	33815	Mammalia	36651	Multituberculata	39779	Cimolomyidae	39853	Meniscoessus	39832		Shiprock (Reworked)		UCMP V-87074 (in part)	-106.099998	47.799999	US	Montana	McCone	based on political unit	1	small collection		gp_mid	-64.03	58.34	101	FED	Hell Creek
163567	occ			14618	Pediomys krejcii	species	50068	recombined as	Leptalestes krejcii		species	50068	Lancian		70.6	66	Lofgren	1995	2255	Chordata	33815	Mammalia	36651	NO_ORDER_SPECIFIED	NO	Pediomyidae	209133	Leptalestes	103961		Shiprock (Reworked)		UCMP V-87074 (in part)	-106.099998	47.799999	US	Montana	McCone	based on political unit	1	small collection		gp_mid	-64.03	58.34	101	FED	Hell Creek
163568	occ			14618	Pediomys elegans	species	50063		Pediomys elegans		species	50063	Lancian		70.6	66	Lofgren	1995	2255	Chordata	33815	Mammalia	36651	NO_ORDER_SPECIFIED	NO	Pediomyidae	209133	Pediomys	40001		Shiprock (Reworked)		UCMP V-87074 (in part)	-106.099998	47.799999	US	Montana	McCone	based on political unit	1	small collection		gp_mid	-64.03	58.34	101	FED	Hell Creek
163569	occ	159		14618	Alphadon sp.	genus	39947		Alphadon		genus	39947	Lancian		70.6	66	Alroy	2002	6294	Chordata	33815	Mammalia	36651	NO_ORDER_SPECIFIED	NO	Alphadontidae	67663	Alphadon	39947		Shiprock (Reworked)		UCMP V-87074 (in part)	-106.099998	47.799999	US	Montana	McCone	based on political unit	1	small collection		gp_mid	-64.03	58.34	101	FED	Hell Creek
163570	occ	160		14618	Turgidodon rhaister	species	52541		Turgidodon rhaister		species	43925	Lancian		70.6	66	Alroy	2002	6294	Chordata	33815	Mammalia	36651	NO_ORDER_SPECIFIED	NO	Alphadontidae	67663	Turgidodon	39994		Shiprock (Reworked)		UCMP V-87074 (in part)	-106.099998	47.799999	US	Montana	McCone	based on political unit	1	small collection		gp_mid	-64.03	58.34	101	FED	Hell Creek
163571	occ			14618	Glasbius twitchelli	species	46653		Glasbius twitchelli		species	46653	Lancian		70.6	66	Lofgren	1995	2255	Chordata	33815	Mammalia	36651	NO_ORDER_SPECIFIED	NO	Glasbiidae	39997	Glasbius	39998		Shiprock (Reworked)		UCMP V-87074 (in part)	-106.099998	47.799999	US	Montana	McCone	based on political unit	1	small collection		gp_mid	-64.03	58.34	101	FED	Hell Creek
163572	occ			14618	Gypsonictops illuminatus	species	46755		Gypsonictops illuminatus		species	46755	Lancian		70.6	66	Lofgren	1995	2255	Chordata	33815	Mammalia	36651	NO_ORDER_SPECIFIED	NO	Gypsonictopidae	40254	Gypsonictops	40255		Shiprock (Reworked)		UCMP V-87074 (in part)	-106.099998	47.799999	US	Montana	McCone	based on political unit	1	small collection		gp_mid	-64.03	58.34	101	FED	Hell Creek
163573	occ			14618	Batodon tenuis	species	44482		Batodon tenuis		species	44482	Lancian		70.6	66	Lofgren	1995	2255	Chordata	33815	Mammalia	36651	Cimolesta	40218	Cimolestidae	40231	Batodon	40393		Shiprock (Reworked)		UCMP V-87074 (in part)	-106.099998	47.799999	US	Montana	McCone	based on political unit	1	small collection		gp_mid	-64.03	58.34	101	FED	Hell Creek
163574	occ			14619	Mesodma formosa	species	48344		Mesodma formosa		species	46767	Lancian		70.6	66	Flynn	1986	1497	Chordata	33815	Mammalia	36651	Multituberculata	39779	Neoplagiaulacidae	67560	Mesodma	39815		Southern Slope of South Mesa		UCMP V-7599; "Alamo Wash" in part	-108.199997	36.299999	US	New Mexico	San Juan	based on political unit	1		Ojo Alamo Arroyo	gp_mid	-74.19	48.42	101	FED	Ojo Alamo
163575	occ			14619	cf. Meniscoessus sp.	genus	39832		Meniscoessus		genus	39832	Lancian		70.6	66	Flynn	1986	1497	Chordata	33815	Mammalia	36651	Multituberculata	39779	Cimolomyidae	39853	Meniscoessus	39832		Southern Slope of South Mesa		UCMP V-7599; "Alamo Wash" in part	-108.199997	36.299999	US	New Mexico	San Juan	based on political unit	1		Ojo Alamo Arroyo	gp_mid	-74.19	48.42	101	FED	Ojo Alamo
163576	occ			14619	Alphadon marshi	species	43921		Alphadon marshi		species	43921	Lancian		70.6	66	Flynn	1986	1497	Chordata	33815	Mammalia	36651	NO_ORDER_SPECIFIED	NO	Alphadontidae	67663	Alphadon	39947		Southern Slope of South Mesa		UCMP V-7599; "Alamo Wash" in part	-108.199997	36.299999	US	New Mexico	San Juan	based on political unit	1		Ojo Alamo Arroyo	gp_mid	-74.19	48.42	101	FED	Ojo Alamo
163577	occ			14620	Meniscoessus cf. robustus	species	48076		Meniscoessus robustus		species	45847	Lancian		70.6	66	Hoganson et al.	1994	1921	Chordata	33815	Mammalia	36651	Multituberculata	39779	Cimolomyidae	39853	Meniscoessus	39832		Stumpf Site (Level A)			-101.5	46.900002	US	North Dakota	Morton	based on political unit	1	outcrop	9 km SE of Huff	gp_mid	-59.67	56.11	101		Hell Creek	Montana
163578	occ			14621	Meniscoessus cf. robustus	species	48076		Meniscoessus robustus		species	45847	Lancian		70.6	66	Hoganson et al.	1994	1921	Chordata	33815	Mammalia	36651	Multituberculata	39779	Cimolomyidae	39853	Meniscoessus	39832		Stumpf Site (Level B)			-101.5	46.900002	US	North Dakota	Morton	based on political unit	1	outcrop	9 km SE of Huff	gp_mid	-59.67	56.11	101		Hell Creek	Montana
163579	occ	161		14621	Alphadontidae indet.	family	67663		Alphadontidae		family	67663	Lancian		70.6	66	Alroy	2002	6294	Chordata	33815	Mammalia	36651	NO_ORDER_SPECIFIED	NO	Alphadontidae	67663				Stumpf Site (Level B)			-101.5	46.900002	US	North Dakota	Morton	based on political unit	1	outcrop	9 km SE of Huff	gp_mid	-59.67	56.11	101		Hell Creek	Montana
163580	occ			14621	cf. Didelphodon sp.	genus	40007		Didelphodon		genus	40007	Lancian		70.6	66	Hoganson et al.	1994	1921	Chordata	33815	Mammalia	36651	NO_ORDER_SPECIFIED	NO	Stagodontidae	40004	Didelphodon	40007		Stumpf Site (Level B)			-101.5	46.900002	US	North Dakota	Morton	based on political unit	1	outcrop	9 km SE of Huff	gp_mid	-59.67	56.11	101		Hell Creek	Montana
163581	occ			14622	Didelphodon vorax	species	45711		Didelphodon vorax		species	45711	Lancian		70.6	66	Lofgren	1995	2255	Chordata	33815	Mammalia	36651	NO_ORDER_SPECIFIED	NO	Stagodontidae	40004	Didelphodon	40007		Tedrow Quarry B (Reworked)		UCMP V-87070 (in part)	-106.099998	47.799999	US	Montana	McCone	based on political unit	1	small collection		gp_mid	-64.03	58.34	101	FED	Hell Creek
163582	occ			14623	Meniscoessus robustus	species	48076		Meniscoessus robustus		species	45847	Lancian		70.6	66	Lofgren	1995	2255	Chordata	33815	Mammalia	36651	Multituberculata	39779	Cimolomyidae	39853	Meniscoessus	39832		Tedrow Quarry C (Reworked)		UCMP V-87071 (in part)	-106.199997	47.633301	US	Montana	McCone	unpublished field data	4	small collection		gp_mid	-64.28	58.23	101	FED	Hell Creek
163583	occ			14623	Pediomys elegans	species	50063		Pediomys elegans		species	50063	Lancian		70.6	66	Lofgren	1995	2255	Chordata	33815	Mammalia	36651	NO_ORDER_SPECIFIED	NO	Pediomyidae	209133	Pediomys	40001		Tedrow Quarry C (Reworked)		UCMP V-87071 (in part)	-106.199997	47.633301	US	Montana	McCone	unpublished field data	4	small collection		gp_mid	-64.28	58.23	101	FED	Hell Creek
163584	occ	19467		14623	Pediomyidae indet.	family	39999		Pediomyidae		family	209133	Lancian		70.6	66	Alroy	2007	19636	Chordata	33815	Mammalia	36651	NO_ORDER_SPECIFIED	NO	Pediomyidae	209133				Tedrow Quarry C (Reworked)		UCMP V-87071 (in part)	-106.199997	47.633301	US	Montana	McCone	unpublished field data	4	small collection		gp_mid	-64.28	58.23	101	FED	Hell Creek
163585	occ			14623	Gypsonictops illuminatus	species	46755		Gypsonictops illuminatus		species	46755	Lancian		70.6	66	Lofgren	1995	2255	Chordata	33815	Mammalia	36651	NO_ORDER_SPECIFIED	NO	Gypsonictopidae	40254	Gypsonictops	40255		Tedrow Quarry C (Reworked)		UCMP V-87071 (in part)	-106.199997	47.633301	US	Montana	McCone	unpublished field data	4	small collection		gp_mid	-64.28	58.23	101	FED	Hell Creek
163586	occ			14624	Meniscoessus robustus	species	48076		Meniscoessus robustus		species	45847	Lancian		70.6	66	Lofgren	1995	2255	Chordata	33815	Mammalia	36651	Multituberculata	39779	Cimolomyidae	39853	Meniscoessus	39832		Tedrow Quarry D (Reworked)		UCMP V-87072 (in part)	-106.199997	47.633301	US	Montana	McCone	unpublished field data	4	small collection		gp_mid	-64.28	58.23	101	FED	Hell Creek
163587	occ			14624	Cimolodon nitidus	species	45122		Cimolodon nitidus		species	45122	Lancian		70.6	66	Lofgren	1995	2255	Chordata	33815	Mammalia	36651	Multituberculata	39779	Cimolodontidae	39823	Cimolodon	39825		Tedrow Quarry D (Reworked)		UCMP V-87072 (in part)	-106.199997	47.633301	US	Montana	McCone	unpublished field data	4	small collection		gp_mid	-64.28	58.23	101	FED	Hell Creek
163588	occ			14624	Pediomys hatcheri	species	50067	recombined as	Protolambda hatcheri		species	51058	Lancian		70.6	66	Lofgren	1995	2255	Chordata	33815	Mammalia	36651	NO_ORDER_SPECIFIED	NO	Pediomyidae	209133	Protolambda	51057		Tedrow Quarry D (Reworked)		UCMP V-87072 (in part)	-106.199997	47.633301	US	Montana	McCone	unpublished field data	4	small collection		gp_mid	-64.28	58.23	101	FED	Hell Creek
163589	occ			14624	Pediomys krejcii	species	50068	recombined as	Leptalestes krejcii		species	50068	Lancian		70.6	66	Lofgren	1995	2255	Chordata	33815	Mammalia	36651	NO_ORDER_SPECIFIED	NO	Pediomyidae	209133	Leptalestes	103961		Tedrow Quarry D (Reworked)		UCMP V-87072 (in part)	-106.199997	47.633301	US	Montana	McCone	unpublished field data	4	small collection		gp_mid	-64.28	58.23	101	FED	Hell Creek
163590	occ			14624	Pediomys florencae	species	50066	recombined as	Protolambda florencae		species	50066	Lancian		70.6	66	Lofgren	1995	2255	Chordata	33815	Mammalia	36651	NO_ORDER_SPECIFIED	NO	Pediomyidae	209133	Protolambda	51057		Tedrow Quarry D (Reworked)		UCMP V-87072 (in part)	-106.199997	47.633301	US	Montana	McCone	unpublished field data	4	small collection		gp_mid	-64.28	58.23	101	FED	Hell Creek
163591	occ			14624	Pediomys elegans	species	50063		Pediomys elegans		species	50063	Lancian		70.6	66	Lofgren	1995	2255	Chordata	33815	Mammalia	36651	NO_ORDER_SPECIFIED	NO	Pediomyidae	209133	Pediomys	40001		Tedrow Quarry D (Reworked)		UCMP V-87072 (in part)	-106.199997	47.633301	US	Montana	McCone	unpublished field data	4	small collection		gp_mid	-64.28	58.23	101	FED	Hell Creek
163592	occ	162		14624	Turgidodon rhaister	species	52541		Turgidodon rhaister		species	43925	Lancian		70.6	66	Alroy	2002	6294	Chordata	33815	Mammalia	36651	NO_ORDER_SPECIFIED	NO	Alphadontidae	67663	Turgidodon	39994		Tedrow Quarry D (Reworked)		UCMP V-87072 (in part)	-106.199997	47.633301	US	Montana	McCone	unpublished field data	4	small collection		gp_mid	-64.28	58.23	101	FED	Hell Creek
163593	occ			14624	Alphadon marshi	species	43921		Alphadon marshi		species	43921	Lancian		70.6	66	Lofgren	1995	2255	Chordata	33815	Mammalia	36651	NO_ORDER_SPECIFIED	NO	Alphadontidae	67663	Alphadon	39947		Tedrow Quarry D (Reworked)		UCMP V-87072 (in part)	-106.199997	47.633301	US	Montana	McCone	unpublished field data	4	small collection		gp_mid	-64.28	58.23	101	FED	Hell Creek
163594	occ	163		14624	Alphadontidae indet.	family	67663		Alphadontidae		family	67663	Lancian		70.6	66	Alroy	2002	6294	Chordata	33815	Mammalia	36651	NO_ORDER_SPECIFIED	NO	Alphadontidae	67663				Tedrow Quarry D (Reworked)		UCMP V-87072 (in part)	-106.199997	47.633301	US	Montana	McCone	unpublished field data	4	small collection		gp_mid	-64.28	58.23	101	FED	Hell Creek
163595	occ			14624	Glasbius twitchelli	species	46653		Glasbius twitchelli		species	46653	Lancian		70.6	66	Lofgren	1995	2255	Chordata	33815	Mammalia	36651	NO_ORDER_SPECIFIED	NO	Glasbiidae	39997	Glasbius	39998		Tedrow Quarry D (Reworked)		UCMP V-87072 (in part)	-106.199997	47.633301	US	Montana	McCone	unpublished field data	4	small collection		gp_mid	-64.28	58.23	101	FED	Hell Creek
163596	occ			14624	Didelphodon vorax	species	45711		Didelphodon vorax		species	45711	Lancian		70.6	66	Lofgren	1995	2255	Chordata	33815	Mammalia	36651	NO_ORDER_SPECIFIED	NO	Stagodontidae	40004	Didelphodon	40007		Tedrow Quarry D (Reworked)		UCMP V-87072 (in part)	-106.199997	47.633301	US	Montana	McCone	unpublished field data	4	small collection		gp_mid	-64.28	58.23	101	FED	Hell Creek
163597	occ			14624	Gypsonictops illuminatus	species	46755		Gypsonictops illuminatus		species	46755	Lancian		70.6	66	Lofgren	1995	2255	Chordata	33815	Mammalia	36651	NO_ORDER_SPECIFIED	NO	Gypsonictopidae	40254	Gypsonictops	40255		Tedrow Quarry D (Reworked)		UCMP V-87072 (in part)	-106.199997	47.633301	US	Montana	McCone	unpublished field data	4	small collection		gp_mid	-64.28	58.23	101	FED	Hell Creek
163598	occ			14625	Cimolodon nitidus	species	45122		Cimolodon nitidus		species	45122	Lancian		70.6	66	Clemens	1964	1239	Chordata	33815	Mammalia	36651	Multituberculata	39779	Cimolodontidae	39823	Cimolodon	39825		Thompson No. 1		UCMP V-5920	-104.5	43	US	Wyoming	Niobrara	based on political unit	1	small collection		gp_mid	-65.95	53.53	101		Lance
163599	occ			14625	Meniscoessus robustus	species	48076		Meniscoessus robustus		species	45847	Lancian		70.6	66	Clemens	1964	1239	Chordata	33815	Mammalia	36651	Multituberculata	39779	Cimolomyidae	39853	Meniscoessus	39832		Thompson No. 1		UCMP V-5920	-104.5	43	US	Wyoming	Niobrara	based on political unit	1	small collection		gp_mid	-65.95	53.53	101		Lance
163600	occ			14626	Meniscoessus robustus	species	48076		Meniscoessus robustus		species	45847	Lancian		70.6	66	Clemens	1964	1239	Chordata	33815	Mammalia	36651	Multituberculata	39779	Cimolomyidae	39853	Meniscoessus	39832		Thompson No. 2		UCMP V-5921	-104.5	43	US	Wyoming	Niobrara	based on political unit	1	small collection		gp_mid	-65.95	53.53	101		Lance
163601	occ			14627	Didelphodon vorax	species	45711		Didelphodon vorax		species	45711	Lancian		70.6	66	Lofgren	1995	2255	Chordata	33815	Mammalia	36651	NO_ORDER_SPECIFIED	NO	Stagodontidae	40004	Didelphodon	40007		Three Buttes 1 (Reworked)		UCMP V-87078 (in part)	-106.099998	47.799999	US	Montana	McCone	based on political unit	1	small collection		gp_mid	-64.03	58.34	101	FED	Hell Creek
163602	occ			14628	Didelphodon vorax	species	45711		Didelphodon vorax		species	45711	Lancian		70.6	66	Lofgren	1995	2255	Chordata	33815	Mammalia	36651	NO_ORDER_SPECIFIED	NO	Stagodontidae	40004	Didelphodon	40007		Three Buttes 6 (Reworked)		UCMP V-87083	-106.099998	47.799999	US	Montana	McCone	based on political unit	1	small collection		gp_mid	-64.03	58.34	101	FED	Hell Creek
163603	occ			14629	Meniscoessus robustus	species	48076		Meniscoessus robustus		species	45847	Lancian		70.6	66	Lofgren	1995	2255	Chordata	33815	Mammalia	36651	Multituberculata	39779	Cimolomyidae	39853	Meniscoessus	39832		Three Buttes 7 (Reworked)		UCMP V-87084	-106.199997	47.633301	US	Montana	McCone	unpublished field data	4	small collection		gp_mid	-64.28	58.23	101	FED	Hell Creek
163604	occ			14630	Mesodma n. sp. hensleighi	species	48346		Mesodma hensleighi		species	48346	Lancian		70.6	66	Lillegraven	1969	2229	Chordata	33815	Mammalia	36651	Multituberculata	39779	Neoplagiaulacidae	67560	Mesodma	39815		Trochu (KUA-1)		Griffith Farm	-113	51.799999	CA	Alberta		based on nearby landmark	1	small collection	"east-central edge of SW 1/4, SE 1/4, sec. 8, T. 34 N, R 21 W... approximately two miles south and six miles west of Scollard" near the Red Deer River, near Drumheller	gp_mid	-68.3	63.96	101		Scollard
163605	occ			14630	Mesodma formosa	species	48344		Mesodma formosa		species	46767	Lancian		70.6	66	Lillegraven	1969	2229	Chordata	33815	Mammalia	36651	Multituberculata	39779	Neoplagiaulacidae	67560	Mesodma	39815		Trochu (KUA-1)		Griffith Farm	-113	51.799999	CA	Alberta		based on nearby landmark	1	small collection	"east-central edge of SW 1/4, SE 1/4, sec. 8, T. 34 N, R 21 W... approximately two miles south and six miles west of Scollard" near the Red Deer River, near Drumheller	gp_mid	-68.3	63.96	101		Scollard
163606	occ			14630	Mesodma thompsoni	species	48351		Mesodma thompsoni		species	48351	Lancian		70.6	66	Lillegraven	1969	2229	Chordata	33815	Mammalia	36651	Multituberculata	39779	Neoplagiaulacidae	67560	Mesodma	39815		Trochu (KUA-1)		Griffith Farm	-113	51.799999	CA	Alberta		based on nearby landmark	1	small collection	"east-central edge of SW 1/4, SE 1/4, sec. 8, T. 34 N, R 21 W... approximately two miles south and six miles west of Scollard" near the Red Deer River, near Drumheller	gp_mid	-68.3	63.96	101		Scollard
163607	occ			14630	Cimexomys n. sp. priscus	species	45109	recombined as	Paracimexomys priscus		species	45109	Lancian		70.6	66	Lillegraven	1969	2229	Chordata	33815	Mammalia	36651	Multituberculata	39779	NO_FAMILY_SPECIFIED	NF	Paracimexomys	39788		Trochu (KUA-1)		Griffith Farm	-113	51.799999	CA	Alberta		based on nearby landmark	1	small collection	"east-central edge of SW 1/4, SE 1/4, sec. 8, T. 34 N, R 21 W... approximately two miles south and six miles west of Scollard" near the Red Deer River, near Drumheller	gp_mid	-68.3	63.96	101		Scollard
163608	occ			14630	Cimolodon nitidus	species	45122		Cimolodon nitidus		species	45122	Lancian		70.6	66	Lillegraven	1969	2229	Chordata	33815	Mammalia	36651	Multituberculata	39779	Cimolodontidae	39823	Cimolodon	39825		Trochu (KUA-1)		Griffith Farm	-113	51.799999	CA	Alberta		based on nearby landmark	1	small collection	"east-central edge of SW 1/4, SE 1/4, sec. 8, T. 34 N, R 21 W... approximately two miles south and six miles west of Scollard" near the Red Deer River, near Drumheller	gp_mid	-68.3	63.96	101		Scollard
163609	occ			14630	Cimolomys gracilis	species	45127		Cimolomys gracilis		species	45127	Lancian		70.6	66	Lillegraven	1969	2229	Chordata	33815	Mammalia	36651	Multituberculata	39779	Cimolomyidae	39853	Cimolomys	39855		Trochu (KUA-1)		Griffith Farm	-113	51.799999	CA	Alberta		based on nearby landmark	1	small collection	"east-central edge of SW 1/4, SE 1/4, sec. 8, T. 34 N, R 21 W... approximately two miles south and six miles west of Scollard" near the Red Deer River, near Drumheller	gp_mid	-68.3	63.96	101		Scollard
163610	occ			14630	Cimolomys n. sp. trochuus	species	45131		Cimolomys trochuus		species	45131	Lancian		70.6	66	Lillegraven	1969	2229	Chordata	33815	Mammalia	36651	Multituberculata	39779	Cimolomyidae	39853	Cimolomys	39855		Trochu (KUA-1)		Griffith Farm	-113	51.799999	CA	Alberta		based on nearby landmark	1	small collection	"east-central edge of SW 1/4, SE 1/4, sec. 8, T. 34 N, R 21 W... approximately two miles south and six miles west of Scollard" near the Red Deer River, near Drumheller	gp_mid	-68.3	63.96	101		Scollard
163611	occ			14630	Alphadon marshi	species	43921		Alphadon marshi		species	43921	Lancian		70.6	66	Lillegraven	1969	2229	Chordata	33815	Mammalia	36651	NO_ORDER_SPECIFIED	NO	Alphadontidae	67663	Alphadon	39947		Trochu (KUA-1)		Griffith Farm	-113	51.799999	CA	Alberta		based on nearby landmark	1	small collection	"east-central edge of SW 1/4, SE 1/4, sec. 8, T. 34 N, R 21 W... approximately two miles south and six miles west of Scollard" near the Red Deer River, near Drumheller	gp_mid	-68.3	63.96	101		Scollard
163612	occ			14630	Alphadon jasoni	species	43918	recombined as	Nortedelphys jasoni		species	43918	Lancian		70.6	66	Fox and Naylor	1995	1541	Chordata	33815	Mammalia	36651	NO_ORDER_SPECIFIED	NO	Herpetotheriidae	58227	Nortedelphys	160063		Trochu (KUA-1)		Griffith Farm	-113	51.799999	CA	Alberta		based on nearby landmark	1	small collection	"east-central edge of SW 1/4, SE 1/4, sec. 8, T. 34 N, R 21 W... approximately two miles south and six miles west of Scollard" near the Red Deer River, near Drumheller	gp_mid	-68.3	63.96	101		Scollard
163613	occ			14630	Alphadon rhaister	species	43925	recombined as	Turgidodon rhaister		species	43925	Lancian		70.6	66	Lillegraven	1969	2229	Chordata	33815	Mammalia	36651	NO_ORDER_SPECIFIED	NO	Alphadontidae	67663	Turgidodon	39994		Trochu (KUA-1)		Griffith Farm	-113	51.799999	CA	Alberta		based on nearby landmark	1	small collection	"east-central edge of SW 1/4, SE 1/4, sec. 8, T. 34 N, R 21 W... approximately two miles south and six miles west of Scollard" near the Red Deer River, near Drumheller	gp_mid	-68.3	63.96	101		Scollard
163614	occ			14630	Pediomys elegans	species	50063		Pediomys elegans		species	50063	Lancian		70.6	66	Lillegraven	1969	2229	Chordata	33815	Mammalia	36651	NO_ORDER_SPECIFIED	NO	Pediomyidae	209133	Pediomys	40001		Trochu (KUA-1)		Griffith Farm	-113	51.799999	CA	Alberta		based on nearby landmark	1	small collection	"east-central edge of SW 1/4, SE 1/4, sec. 8, T. 34 N, R 21 W... approximately two miles south and six miles west of Scollard" near the Red Deer River, near Drumheller	gp_mid	-68.3	63.96	101		Scollard
163615	occ			14630	Pediomys krejcii	species	50068	recombined as	Leptalestes krejcii		species	50068	Lancian		70.6	66	Lillegraven	1969	2229	Chordata	33815	Mammalia	36651	NO_ORDER_SPECIFIED	NO	Pediomyidae	209133	Leptalestes	103961		Trochu (KUA-1)		Griffith Farm	-113	51.799999	CA	Alberta		based on nearby landmark	1	small collection	"east-central edge of SW 1/4, SE 1/4, sec. 8, T. 34 N, R 21 W... approximately two miles south and six miles west of Scollard" near the Red Deer River, near Drumheller	gp_mid	-68.3	63.96	101		Scollard
163616	occ			14630	Pediomys hatcheri	species	50067	recombined as	Protolambda hatcheri		species	51058	Lancian		70.6	66	Lillegraven	1969	2229	Chordata	33815	Mammalia	36651	NO_ORDER_SPECIFIED	NO	Pediomyidae	209133	Protolambda	51057		Trochu (KUA-1)		Griffith Farm	-113	51.799999	CA	Alberta		based on nearby landmark	1	small collection	"east-central edge of SW 1/4, SE 1/4, sec. 8, T. 34 N, R 21 W... approximately two miles south and six miles west of Scollard" near the Red Deer River, near Drumheller	gp_mid	-68.3	63.96	101		Scollard
163617	occ			14630	Gypsonictops hypoconus	species	46754		Gypsonictops hypoconus		species	46754	Lancian		70.6	66	Lillegraven	1969	2229	Chordata	33815	Mammalia	36651	NO_ORDER_SPECIFIED	NO	Gypsonictopidae	40254	Gypsonictops	40255		Trochu (KUA-1)		Griffith Farm	-113	51.799999	CA	Alberta		based on nearby landmark	1	small collection	"east-central edge of SW 1/4, SE 1/4, sec. 8, T. 34 N, R 21 W... approximately two miles south and six miles west of Scollard" near the Red Deer River, near Drumheller	gp_mid	-68.3	63.96	101		Scollard
163618	occ			14630	Gypsonictops n. sp. illuminatus	species	46755		Gypsonictops illuminatus		species	46755	Lancian		70.6	66	Lillegraven	1969	2229	Chordata	33815	Mammalia	36651	NO_ORDER_SPECIFIED	NO	Gypsonictopidae	40254	Gypsonictops	40255		Trochu (KUA-1)		Griffith Farm	-113	51.799999	CA	Alberta		based on nearby landmark	1	small collection	"east-central edge of SW 1/4, SE 1/4, sec. 8, T. 34 N, R 21 W... approximately two miles south and six miles west of Scollard" near the Red Deer River, near Drumheller	gp_mid	-68.3	63.96	101		Scollard
163619	occ			14630	Cimolestes n. sp. cerberoides	species	45112	recombined as	Ambilestes cerberoides		species	45112	Lancian		70.6	66	Lillegraven	1969	2229	Chordata	33815	Mammalia	36651	Cimolesta	40218	Cimolestidae	40231	Ambilestes	331294		Trochu (KUA-1)		Griffith Farm	-113	51.799999	CA	Alberta		based on nearby landmark	1	small collection	"east-central edge of SW 1/4, SE 1/4, sec. 8, T. 34 N, R 21 W... approximately two miles south and six miles west of Scollard" near the Red Deer River, near Drumheller	gp_mid	-68.3	63.96	101		Scollard
163620	occ			14630	Cimolestes n. sp. propalaeoryctes	species	45118	recombined as	Scollardius propalaeoryctes		species	45118	Lancian		70.6	66	Lillegraven	1969	2229	Chordata	33815	Mammalia	36651	Cimolesta	40218	Cimolestidae	40231	Scollardius	331296		Trochu (KUA-1)		Griffith Farm	-113	51.799999	CA	Alberta		based on nearby landmark	1	small collection	"east-central edge of SW 1/4, SE 1/4, sec. 8, T. 34 N, R 21 W... approximately two miles south and six miles west of Scollard" near the Red Deer River, near Drumheller	gp_mid	-68.3	63.96	101		Scollard
163621	occ			14630	Cimolestes n. sp. magnus	species	45117	recombined as	Altacreodus magnus		species	45117	Lancian		70.6	66	Lillegraven	1969	2229	Chordata	33815	Mammalia	36651	Creodonta	40902	NO_FAMILY_SPECIFIED	NF	Altacreodus	331292		Trochu (KUA-1)		Griffith Farm	-113	51.799999	CA	Alberta		based on nearby landmark	1	small collection	"east-central edge of SW 1/4, SE 1/4, sec. 8, T. 34 N, R 21 W... approximately two miles south and six miles west of Scollard" near the Red Deer River, near Drumheller	gp_mid	-68.3	63.96	101		Scollard
163622	occ			14630	Batodon tenuis	species	44482		Batodon tenuis		species	44482	Lancian		70.6	66	Lillegraven	1969	2229	Chordata	33815	Mammalia	36651	Cimolesta	40218	Cimolestidae	40231	Batodon	40393		Trochu (KUA-1)		Griffith Farm	-113	51.799999	CA	Alberta		based on nearby landmark	1	small collection	"east-central edge of SW 1/4, SE 1/4, sec. 8, T. 34 N, R 21 W... approximately two miles south and six miles west of Scollard" near the Red Deer River, near Drumheller	gp_mid	-68.3	63.96	101		Scollard
163623	occ			14631	Cimexomys priscus	species	45109	recombined as	Paracimexomys priscus		species	45109	Lancian		70.6	66	Lillegraven	1969	2229	Chordata	33815	Mammalia	36651	Multituberculata	39779	NO_FAMILY_SPECIFIED	NF	Paracimexomys	39788		Trochu (KUA-2)			-113	51.799999	CA	Alberta		based on nearby landmark	1	small collection	near Drumheller	gp_mid	-68.3	63.96	101		Scollard
163624	occ	167		14631	Alphadon sp.	genus	39947		Alphadon		genus	39947	Lancian		70.6	66	Alroy	2002	6294	Chordata	33815	Mammalia	36651	NO_ORDER_SPECIFIED	NO	Alphadontidae	67663	Alphadon	39947		Trochu (KUA-2)			-113	51.799999	CA	Alberta		based on nearby landmark	1	small collection	near Drumheller	gp_mid	-68.3	63.96	101		Scollard
163625	occ			14631	Didelphodon vorax	species	45711		Didelphodon vorax		species	45711	Lancian		70.6	66	Lillegraven	1969	2229	Chordata	33815	Mammalia	36651	NO_ORDER_SPECIFIED	NO	Stagodontidae	40004	Didelphodon	40007		Trochu (KUA-2)			-113	51.799999	CA	Alberta		based on nearby landmark	1	small collection	near Drumheller	gp_mid	-68.3	63.96	101		Scollard
163626	occ			14632	Mesodma hensleighi	species	48346		Mesodma hensleighi		species	48346	Lancian		70.6	66	Lillegraven	1969	2229	Chordata	33815	Mammalia	36651	Multituberculata	39779	Neoplagiaulacidae	67560	Mesodma	39815		Trochu (KUA-3)			-113	51.799999	CA	Alberta		based on nearby landmark	1	small collection	near Drumheller	gp_mid	-68.3	63.96	101		Scollard
163627	occ			14632	Mesodma formosa	species	48344		Mesodma formosa		species	46767	Lancian		70.6	66	Lillegraven	1969	2229	Chordata	33815	Mammalia	36651	Multituberculata	39779	Neoplagiaulacidae	67560	Mesodma	39815		Trochu (KUA-3)			-113	51.799999	CA	Alberta		based on nearby landmark	1	small collection	near Drumheller	gp_mid	-68.3	63.96	101		Scollard
163628	occ			14632	Cimexomys priscus	species	45109	recombined as	Paracimexomys priscus		species	45109	Lancian		70.6	66	Lillegraven	1969	2229	Chordata	33815	Mammalia	36651	Multituberculata	39779	NO_FAMILY_SPECIFIED	NF	Paracimexomys	39788		Trochu (KUA-3)			-113	51.799999	CA	Alberta		based on nearby landmark	1	small collection	near Drumheller	gp_mid	-68.3	63.96	101		Scollard
163629	occ			14632	Cimolodon nitidus	species	45122		Cimolodon nitidus		species	45122	Lancian		70.6	66	Lillegraven	1969	2229	Chordata	33815	Mammalia	36651	Multituberculata	39779	Cimolodontidae	39823	Cimolodon	39825		Trochu (KUA-3)			-113	51.799999	CA	Alberta		based on nearby landmark	1	small collection	near Drumheller	gp_mid	-68.3	63.96	101		Scollard
163630	occ	169		14632	Alphadon sp.	genus	39947		Alphadon		genus	39947	Lancian		70.6	66	Alroy	2002	6294	Chordata	33815	Mammalia	36651	NO_ORDER_SPECIFIED	NO	Alphadontidae	67663	Alphadon	39947		Trochu (KUA-3)			-113	51.799999	CA	Alberta		based on nearby landmark	1	small collection	near Drumheller	gp_mid	-68.3	63.96	101		Scollard
163631	occ			14632	Gypsonictops illuminatus	species	46755		Gypsonictops illuminatus		species	46755	Lancian		70.6	66	Lillegraven	1969	2229	Chordata	33815	Mammalia	36651	NO_ORDER_SPECIFIED	NO	Gypsonictopidae	40254	Gypsonictops	40255		Trochu (KUA-3)			-113	51.799999	CA	Alberta		based on nearby landmark	1	small collection	near Drumheller	gp_mid	-68.3	63.96	101		Scollard
163632	occ			14632	Cimolestes cerberoides	species	45112	recombined as	Ambilestes cerberoides		species	45112	Lancian		70.6	66	Lillegraven	1969	2229	Chordata	33815	Mammalia	36651	Cimolesta	40218	Cimolestidae	40231	Ambilestes	331294		Trochu (KUA-3)			-113	51.799999	CA	Alberta		based on nearby landmark	1	small collection	near Drumheller	gp_mid	-68.3	63.96	101		Scollard
163633	occ			14632	Batodon tenuis	species	44482		Batodon tenuis		species	44482	Lancian		70.6	66	Lillegraven	1969	2229	Chordata	33815	Mammalia	36651	Cimolesta	40218	Cimolestidae	40231	Batodon	40393		Trochu (KUA-3)			-113	51.799999	CA	Alberta		based on nearby landmark	1	small collection	near Drumheller	gp_mid	-68.3	63.96	101		Scollard
163634	occ			14633	Didelphodon vorax	species	45711		Didelphodon vorax		species	45711	Lancian		70.6	66	Lillegraven	1969	2229	Chordata	33815	Mammalia	36651	NO_ORDER_SPECIFIED	NO	Stagodontidae	40004	Didelphodon	40007		Trochu (KUA-18)		Prospect 1	-113	51.799999	CA	Alberta		based on nearby landmark	1	small collection	near Drumheller	gp_mid	-68.3	63.96	101		Scollard
163635	occ			14633	Cimolestes cerberoides	species	45112	recombined as	Ambilestes cerberoides		species	45112	Lancian		70.6	66	Lillegraven	1969	2229	Chordata	33815	Mammalia	36651	Cimolesta	40218	Cimolestidae	40231	Ambilestes	331294		Trochu (KUA-18)		Prospect 1	-113	51.799999	CA	Alberta		based on nearby landmark	1	small collection	near Drumheller	gp_mid	-68.3	63.96	101		Scollard
163636	occ			14633	Cimolestes magnus	species	45117	recombined as	Altacreodus magnus		species	45117	Lancian		70.6	66	Lillegraven	1969	2229	Chordata	33815	Mammalia	36651	Creodonta	40902	NO_FAMILY_SPECIFIED	NF	Altacreodus	331292		Trochu (KUA-18)		Prospect 1	-113	51.799999	CA	Alberta		based on nearby landmark	1	small collection	near Drumheller	gp_mid	-68.3	63.96	101		Scollard
163637	occ			14634	Mesodma hensleighi	species	48346		Mesodma hensleighi		species	48346	Lancian		70.6	66	Lillegraven	1969	2229	Chordata	33815	Mammalia	36651	Multituberculata	39779	Neoplagiaulacidae	67560	Mesodma	39815		Trochu (KUA-22)			-113	51.799999	CA	Alberta		based on nearby landmark	1	small collection	near Drumheller	gp_mid	-68.3	63.96	101		Scollard
163638	occ			14634	Mesodma formosa	species	48344		Mesodma formosa		species	46767	Lancian		70.6	66	Lillegraven	1969	2229	Chordata	33815	Mammalia	36651	Multituberculata	39779	Neoplagiaulacidae	67560	Mesodma	39815		Trochu (KUA-22)			-113	51.799999	CA	Alberta		based on nearby landmark	1	small collection	near Drumheller	gp_mid	-68.3	63.96	101		Scollard
163639	occ			14634	Mesodma thompsoni	species	48351		Mesodma thompsoni		species	48351	Lancian		70.6	66	Lillegraven	1969	2229	Chordata	33815	Mammalia	36651	Multituberculata	39779	Neoplagiaulacidae	67560	Mesodma	39815		Trochu (KUA-22)			-113	51.799999	CA	Alberta		based on nearby landmark	1	small collection	near Drumheller	gp_mid	-68.3	63.96	101		Scollard
163640	occ			14634	Cimolodon nitidus	species	45122		Cimolodon nitidus		species	45122	Lancian		70.6	66	Lillegraven	1969	2229	Chordata	33815	Mammalia	36651	Multituberculata	39779	Cimolodontidae	39823	Cimolodon	39825		Trochu (KUA-22)			-113	51.799999	CA	Alberta		based on nearby landmark	1	small collection	near Drumheller	gp_mid	-68.3	63.96	101		Scollard
163641	occ			14634	Cimolomys gracilis	species	45127		Cimolomys gracilis		species	45127	Lancian		70.6	66	Lillegraven	1969	2229	Chordata	33815	Mammalia	36651	Multituberculata	39779	Cimolomyidae	39853	Cimolomys	39855		Trochu (KUA-22)			-113	51.799999	CA	Alberta		based on nearby landmark	1	small collection	near Drumheller	gp_mid	-68.3	63.96	101		Scollard
163642	occ			14634	Ptilodontidae indet.	family	39810		Ptilodontidae		family	39810	Lancian		70.6	66	Lillegraven	1969	2229	Chordata	33815	Mammalia	36651	Multituberculata	39779	Ptilodontidae	39810				Trochu (KUA-22)			-113	51.799999	CA	Alberta		based on nearby landmark	1	small collection	near Drumheller	gp_mid	-68.3	63.96	101		Scollard
163643	occ	170		14634	Alphadon sp.	genus	39947		Alphadon		genus	39947	Lancian		70.6	66	Alroy	2002	6294	Chordata	33815	Mammalia	36651	NO_ORDER_SPECIFIED	NO	Alphadontidae	67663	Alphadon	39947		Trochu (KUA-22)			-113	51.799999	CA	Alberta		based on nearby landmark	1	small collection	near Drumheller	gp_mid	-68.3	63.96	101		Scollard
163644	occ			14634	Alphadon rhaister	species	43925	recombined as	Turgidodon rhaister		species	43925	Lancian		70.6	66	Lillegraven	1969	2229	Chordata	33815	Mammalia	36651	NO_ORDER_SPECIFIED	NO	Alphadontidae	67663	Turgidodon	39994		Trochu (KUA-22)			-113	51.799999	CA	Alberta		based on nearby landmark	1	small collection	near Drumheller	gp_mid	-68.3	63.96	101		Scollard
163645	occ			14634	Pediomys elegans	species	50063		Pediomys elegans		species	50063	Lancian		70.6	66	Lillegraven	1969	2229	Chordata	33815	Mammalia	36651	NO_ORDER_SPECIFIED	NO	Pediomyidae	209133	Pediomys	40001		Trochu (KUA-22)			-113	51.799999	CA	Alberta		based on nearby landmark	1	small collection	near Drumheller	gp_mid	-68.3	63.96	101		Scollard
163646	occ			14634	Pediomys krejcii	species	50068	recombined as	Leptalestes krejcii		species	50068	Lancian		70.6	66	Lillegraven	1969	2229	Chordata	33815	Mammalia	36651	NO_ORDER_SPECIFIED	NO	Pediomyidae	209133	Leptalestes	103961		Trochu (KUA-22)			-113	51.799999	CA	Alberta		based on nearby landmark	1	small collection	near Drumheller	gp_mid	-68.3	63.96	101		Scollard
163647	occ			14634	Gypsonictops illuminatus	species	46755		Gypsonictops illuminatus		species	46755	Lancian		70.6	66	Lillegraven	1969	2229	Chordata	33815	Mammalia	36651	NO_ORDER_SPECIFIED	NO	Gypsonictopidae	40254	Gypsonictops	40255		Trochu (KUA-22)			-113	51.799999	CA	Alberta		based on nearby landmark	1	small collection	near Drumheller	gp_mid	-68.3	63.96	101		Scollard
163648	occ			14634	Cimolestes cerberoides	species	45112	recombined as	Ambilestes cerberoides		species	45112	Lancian		70.6	66	Lillegraven	1969	2229	Chordata	33815	Mammalia	36651	Cimolesta	40218	Cimolestidae	40231	Ambilestes	331294		Trochu (KUA-22)			-113	51.799999	CA	Alberta		based on nearby landmark	1	small collection	near Drumheller	gp_mid	-68.3	63.96	101		Scollard
163649	occ			14634	Alostera saskatchewanensis	species	43912		Alostera saskatchewanensis		species	43912	Lancian		70.6	66	Fox	1989	1535	Chordata	33815	Mammalia	36651	NO_ORDER_SPECIFIED	NO	Zhelestidae	67569	Alostera	40219		Trochu (KUA-22)			-113	51.799999	CA	Alberta		based on nearby landmark	1	small collection	near Drumheller	gp_mid	-68.3	63.96	101		Scollard
163650	occ			14635	Didelphodon vorax	species	45711		Didelphodon vorax		species	45711	Lancian		70.6	66	Lillegraven	1969	2229	Chordata	33815	Mammalia	36651	NO_ORDER_SPECIFIED	NO	Stagodontidae	40004	Didelphodon	40007		Trochu (KUA-23)			-113	51.799999	CA	Alberta		based on nearby landmark	1	small collection	near Drumheller	gp_mid	-68.3	63.96	101		Scollard
163651	occ			14635	Cimolestes magnus	species	45117	recombined as	Altacreodus magnus		species	45117	Lancian		70.6	66	Lillegraven	1969	2229	Chordata	33815	Mammalia	36651	Creodonta	40902	NO_FAMILY_SPECIFIED	NF	Altacreodus	331292		Trochu (KUA-23)			-113	51.799999	CA	Alberta		based on nearby landmark	1	small collection	near Drumheller	gp_mid	-68.3	63.96	101		Scollard
163652	occ			14636	Cimolestes cerberoides	species	45112	recombined as	Ambilestes cerberoides		species	45112	Lancian		70.6	66	Lillegraven	1969	2229	Chordata	33815	Mammalia	36651	Cimolesta	40218	Cimolestidae	40231	Ambilestes	331294		Trochu (KUA-25)			-113	51.799999	CA	Alberta		based on nearby landmark	1	small collection	near Drumheller; center of NE 1/4, SW 1/4, sec 20, T34N, R21E; on first substantial ridge due W of KUA-18	gp_mid	-68.3	63.96	101		Scollard
163653	occ			14637	Didelphodon vorax	species	45711		Didelphodon vorax		species	45711	Lancian		70.6	66	Lillegraven	1969	2229	Chordata	33815	Mammalia	36651	NO_ORDER_SPECIFIED	NO	Stagodontidae	40004	Didelphodon	40007		Trochu (UA-2)			-113	51.799999	CA	Alberta		stated in text	1	outcrop	near Drumheller; SW 1/4, SE 1/4, sec 35, T33N, R22W; a "complex of several localities"	gp_mid	-68.3	63.96	101		Scollard
163654	occ			14637	Gypsonictops illuminatus	species	46755		Gypsonictops illuminatus		species	46755	Lancian		70.6	66	Lillegraven	1969	2229	Chordata	33815	Mammalia	36651	NO_ORDER_SPECIFIED	NO	Gypsonictopidae	40254	Gypsonictops	40255		Trochu (UA-2)			-113	51.799999	CA	Alberta		stated in text	1	outcrop	near Drumheller; SW 1/4, SE 1/4, sec 35, T33N, R22W; a "complex of several localities"	gp_mid	-68.3	63.96	101		Scollard
163655	occ			14637	Cimolestes cerberoides	species	45112	recombined as	Ambilestes cerberoides		species	45112	Lancian		70.6	66	Lillegraven	1969	2229	Chordata	33815	Mammalia	36651	Cimolesta	40218	Cimolestidae	40231	Ambilestes	331294		Trochu (UA-2)			-113	51.799999	CA	Alberta		stated in text	1	outcrop	near Drumheller; SW 1/4, SE 1/4, sec 35, T33N, R22W; a "complex of several localities"	gp_mid	-68.3	63.96	101		Scollard
163656	occ			14637	Cimolestes magnus	species	45117	recombined as	Altacreodus magnus		species	45117	Lancian		70.6	66	Lillegraven	1969	2229	Chordata	33815	Mammalia	36651	Creodonta	40902	NO_FAMILY_SPECIFIED	NF	Altacreodus	331292		Trochu (UA-2)			-113	51.799999	CA	Alberta		stated in text	1	outcrop	near Drumheller; SW 1/4, SE 1/4, sec 35, T33N, R22W; a "complex of several localities"	gp_mid	-68.3	63.96	101		Scollard
163657	occ			14638	Mesodma thompsoni	species	48351		Mesodma thompsoni		species	48351	Lancian		70.6	66	Lillegraven	1969	2229	Chordata	33815	Mammalia	36651	Multituberculata	39779	Neoplagiaulacidae	67560	Mesodma	39815		Trochu (UA-3)			-113	51.799999	CA	Alberta		stated in text	1	small collection	near Drumheller; NE 1/4, NE 1/4, NW 1/4, sec 29, T34N, R21W	gp_mid	-68.3	63.96	101		Scollard
163658	occ			14638	Didelphodon vorax	species	45711		Didelphodon vorax		species	45711	Lancian		70.6	66	Lillegraven	1969	2229	Chordata	33815	Mammalia	36651	NO_ORDER_SPECIFIED	NO	Stagodontidae	40004	Didelphodon	40007		Trochu (UA-3)			-113	51.799999	CA	Alberta		stated in text	1	small collection	near Drumheller; NE 1/4, NE 1/4, NW 1/4, sec 29, T34N, R21W	gp_mid	-68.3	63.96	101		Scollard
163659	occ			14639	Mesodma cf. formosa	species	48344		Mesodma formosa		species	46767	Lancian		70.6	66	Archibald	1982	960	Chordata	33815	Mammalia	36651	Multituberculata	39779	Neoplagiaulacidae	67560	Mesodma	39815		Trumbo's Anthill		UCMP V-72213	-107.050003	47.516701	US	Montana	Garfield	unpublished field data	4	small collection		gp_mid	-65.36	58.38	101	FED	Hell Creek
163660	occ			14639	Cimolodon nitidus	species	45122		Cimolodon nitidus		species	45122	Lancian		70.6	66	Archibald	1982	960	Chordata	33815	Mammalia	36651	Multituberculata	39779	Cimolodontidae	39823	Cimolodon	39825		Trumbo's Anthill		UCMP V-72213	-107.050003	47.516701	US	Montana	Garfield	unpublished field data	4	small collection		gp_mid	-65.36	58.38	101	FED	Hell Creek
163661	occ			14639	Meniscoessus robustus	species	48076		Meniscoessus robustus		species	45847	Lancian		70.6	66	Archibald	1982	960	Chordata	33815	Mammalia	36651	Multituberculata	39779	Cimolomyidae	39853	Meniscoessus	39832		Trumbo's Anthill		UCMP V-72213	-107.050003	47.516701	US	Montana	Garfield	unpublished field data	4	small collection		gp_mid	-65.36	58.38	101	FED	Hell Creek
163662	occ	172		14639	Alphadon sp.	genus	39947		Alphadon		genus	39947	Lancian		70.6	66	Alroy	2002	6294	Chordata	33815	Mammalia	36651	NO_ORDER_SPECIFIED	NO	Alphadontidae	67663	Alphadon	39947		Trumbo's Anthill		UCMP V-72213	-107.050003	47.516701	US	Montana	Garfield	unpublished field data	4	small collection		gp_mid	-65.36	58.38	101	FED	Hell Creek
163663	occ			14639	Pediomys florencae	species	50066	recombined as	Protolambda florencae		species	50066	Lancian		70.6	66	Archibald	1982	960	Chordata	33815	Mammalia	36651	NO_ORDER_SPECIFIED	NO	Pediomyidae	209133	Protolambda	51057		Trumbo's Anthill		UCMP V-72213	-107.050003	47.516701	US	Montana	Garfield	unpublished field data	4	small collection		gp_mid	-65.36	58.38	101	FED	Hell Creek
163664	occ			14640	Cimolomys sp.	genus	39855		Cimolomys		genus	39855	Lancian		70.6	66	Carpenter	1979	717	Chordata	33815	Mammalia	36651	Multituberculata	39779	Cimolomyidae	39853	Cimolomys	39855		Ken's Site		UCM Loc. 77062; DMNH loc. 3426; UWBM loc. C1099	-104.491669	40.386391	US	Colorado	Weld	based on nearby landmark	seconds	small collection	apparently near Crow Creek in "central Weld County"\r\nthe site "spans an area of about 100m2" (Wilson et al. 2010)	gp_mid	-67.66	51.14	101		Laramie
163665	occ			14640	Meniscoessus sp.	genus	39832		Meniscoessus		genus	39832	Lancian		70.6	66	Carpenter	1979	717	Chordata	33815	Mammalia	36651	Multituberculata	39779	Cimolomyidae	39853	Meniscoessus	39832		Ken's Site		UCM Loc. 77062; DMNH loc. 3426; UWBM loc. C1099	-104.491669	40.386391	US	Colorado	Weld	based on nearby landmark	seconds	small collection	apparently near Crow Creek in "central Weld County"\r\nthe site "spans an area of about 100m2" (Wilson et al. 2010)	gp_mid	-67.66	51.14	101		Laramie
163666	occ			14640	Multituberculata indet.	order	39779		Multituberculata		order	39779	Lancian		70.6	66	Carpenter	1979	717	Chordata	33815	Mammalia	36651	Multituberculata	39779						Ken's Site		UCM Loc. 77062; DMNH loc. 3426; UWBM loc. C1099	-104.491669	40.386391	US	Colorado	Weld	based on nearby landmark	seconds	small collection	apparently near Crow Creek in "central Weld County"\r\nthe site "spans an area of about 100m2" (Wilson et al. 2010)	gp_mid	-67.66	51.14	101		Laramie
163667	occ			14640	Gypsonictops sp.	genus	40255		Gypsonictops		genus	40255	Lancian		70.6	66	Carpenter	1979	717	Chordata	33815	Mammalia	36651	NO_ORDER_SPECIFIED	NO	Gypsonictopidae	40254	Gypsonictops	40255		Ken's Site		UCM Loc. 77062; DMNH loc. 3426; UWBM loc. C1099	-104.491669	40.386391	US	Colorado	Weld	based on nearby landmark	seconds	small collection	apparently near Crow Creek in "central Weld County"\r\nthe site "spans an area of about 100m2" (Wilson et al. 2010)	gp_mid	-67.66	51.14	101		Laramie
163668	occ			14640	Mammalia indet.	class	36651		Mammalia		class	36651	Lancian		70.6	66	Carpenter	1979	717	Chordata	33815	Mammalia	36651								Ken's Site		UCM Loc. 77062; DMNH loc. 3426; UWBM loc. C1099	-104.491669	40.386391	US	Colorado	Weld	based on nearby landmark	seconds	small collection	apparently near Crow Creek in "central Weld County"\r\nthe site "spans an area of about 100m2" (Wilson et al. 2010)	gp_mid	-67.66	51.14	101		Laramie
163669	occ			14641	Mesodma thompsoni	species	48351		Mesodma thompsoni		species	48351	Lancian		70.6	66	Clemens	1964	1239	Chordata	33815	Mammalia	36651	Multituberculata	39779	Neoplagiaulacidae	67560	Mesodma	39815		UCMP V-5002			-104.5	43	US	Wyoming	Niobrara	based on political unit	1	small collection		gp_mid	-65.95	53.53	101		Lance
163670	occ			14641	Cimolodon nitidus	species	45122		Cimolodon nitidus		species	45122	Lancian		70.6	66	Clemens	1964	1239	Chordata	33815	Mammalia	36651	Multituberculata	39779	Cimolodontidae	39823	Cimolodon	39825		UCMP V-5002			-104.5	43	US	Wyoming	Niobrara	based on political unit	1	small collection		gp_mid	-65.95	53.53	101		Lance
163671	occ			14641	Meniscoessus robustus	species	48076		Meniscoessus robustus		species	45847	Lancian		70.6	66	Clemens	1964	1239	Chordata	33815	Mammalia	36651	Multituberculata	39779	Cimolomyidae	39853	Meniscoessus	39832		UCMP V-5002			-104.5	43	US	Wyoming	Niobrara	based on political unit	1	small collection		gp_mid	-65.95	53.53	101		Lance
163672	occ			14641	Pediomys cooki	species	50062	recombined as	Leptalestes cooki		species	50062	Lancian		70.6	66	Clemens	1966	1241	Chordata	33815	Mammalia	36651	NO_ORDER_SPECIFIED	NO	Pediomyidae	209133	Leptalestes	103961		UCMP V-5002			-104.5	43	US	Wyoming	Niobrara	based on political unit	1	small collection		gp_mid	-65.95	53.53	101		Lance
163673	occ			14641	Didelphodon vorax	species	45711		Didelphodon vorax		species	45711	Lancian		70.6	66	Clemens	1966	1241	Chordata	33815	Mammalia	36651	NO_ORDER_SPECIFIED	NO	Stagodontidae	40004	Didelphodon	40007		UCMP V-5002			-104.5	43	US	Wyoming	Niobrara	based on political unit	1	small collection		gp_mid	-65.95	53.53	101		Lance
163674	occ			14641	Gypsonictops hypoconus	species	46754		Gypsonictops hypoconus		species	46754	Lancian		70.6	66	Clemens	1973	1242	Chordata	33815	Mammalia	36651	NO_ORDER_SPECIFIED	NO	Gypsonictopidae	40254	Gypsonictops	40255		UCMP V-5002			-104.5	43	US	Wyoming	Niobrara	based on political unit	1	small collection		gp_mid	-65.95	53.53	101		Lance
163675	occ			14642	Cimolodon nitidus	species	45122		Cimolodon nitidus		species	45122	Lancian		70.6	66	Clemens	1964	1239	Chordata	33815	Mammalia	36651	Multituberculata	39779	Cimolodontidae	39823	Cimolodon	39825		UCMP V-5004			-104.5	43	US	Wyoming	Niobrara	based on political unit	1	small collection		gp_mid	-65.95	53.53	101		Lance
163676	occ			14642	Meniscoessus robustus	species	48076		Meniscoessus robustus		species	45847	Lancian		70.6	66	Clemens	1964	1239	Chordata	33815	Mammalia	36651	Multituberculata	39779	Cimolomyidae	39853	Meniscoessus	39832		UCMP V-5004			-104.5	43	US	Wyoming	Niobrara	based on political unit	1	small collection		gp_mid	-65.95	53.53	101		Lance
163677	occ			14642	Didelphodon vorax	species	45711		Didelphodon vorax		species	45711	Lancian		70.6	66	Clemens	1966	1241	Chordata	33815	Mammalia	36651	NO_ORDER_SPECIFIED	NO	Stagodontidae	40004	Didelphodon	40007		UCMP V-5004			-104.5	43	US	Wyoming	Niobrara	based on political unit	1	small collection		gp_mid	-65.95	53.53	101		Lance
163678	occ			14642	Gypsonictops hypoconus	species	46754		Gypsonictops hypoconus		species	46754	Lancian		70.6	66	Clemens	1973	1242	Chordata	33815	Mammalia	36651	NO_ORDER_SPECIFIED	NO	Gypsonictopidae	40254	Gypsonictops	40255		UCMP V-5004			-104.5	43	US	Wyoming	Niobrara	based on political unit	1	small collection		gp_mid	-65.95	53.53	101		Lance
163679	occ			14643	Cimolodon nitidus	species	45122		Cimolodon nitidus		species	45122	Lancian		70.6	66	Clemens	1964	1239	Chordata	33815	Mammalia	36651	Multituberculata	39779	Cimolodontidae	39823	Cimolodon	39825		Little People Blowout		UCMP V-5818	-104.466698	43.200001	US	Wyoming	Niobrara	unpublished field data	4	small collection		gp_mid	-65.77	53.71	101		Lance
163680	occ			14644	Mesodma thompsoni	species	48351		Mesodma thompsoni		species	48351	Lancian		70.6	66	Clemens	1964	1239	Chordata	33815	Mammalia	36651	Multituberculata	39779	Neoplagiaulacidae	67560	Mesodma	39815		UCMP V-5919			-104.5	43	US	Wyoming	Niobrara	based on political unit	1	small collection		gp_mid	-65.95	53.53	101		Lance
163681	occ			14644	Meniscoessus robustus	species	48076		Meniscoessus robustus		species	45847	Lancian		70.6	66	Clemens	1964	1239	Chordata	33815	Mammalia	36651	Multituberculata	39779	Cimolomyidae	39853	Meniscoessus	39832		UCMP V-5919			-104.5	43	US	Wyoming	Niobrara	based on political unit	1	small collection		gp_mid	-65.95	53.53	101		Lance
163682	occ			14645	Meniscoessus robustus	species	48076		Meniscoessus robustus		species	45847	Lancian		70.6	66	Lofgren	1995	2255	Chordata	33815	Mammalia	36651	Multituberculata	39779	Cimolomyidae	39853	Meniscoessus	39832		Upper Tedrow Channel (Reworked)		UCMP V-88037	-106.099998	47.799999	US	Montana	McCone	based on political unit	1	small collection		gp_mid	-64.03	58.34	101	FED	Hell Creek
163683	occ			14646	Meniscoessus robustus	species	48076		Meniscoessus robustus		species	45847	Lancian		70.6	66	Lofgren	1995	2255	Chordata	33815	Mammalia	36651	Multituberculata	39779	Cimolomyidae	39853	Meniscoessus	39832		Up-Up-The Creek 1 (Reworked)		UCMP V-87034 (in part)	-106.099998	47.799999	US	Montana	McCone	based on political unit	1	small collection		gp_mid	-64.03	58.34	101	FED	Hell Creek
163684	occ			14646	Didelphodon vorax	species	45711		Didelphodon vorax		species	45711	Lancian		70.6	66	Lofgren	1995	2255	Chordata	33815	Mammalia	36651	NO_ORDER_SPECIFIED	NO	Stagodontidae	40004	Didelphodon	40007		Up-Up-The Creek 1 (Reworked)		UCMP V-87034 (in part)	-106.099998	47.799999	US	Montana	McCone	based on political unit	1	small collection		gp_mid	-64.03	58.34	101	FED	Hell Creek
163685	occ			14647	Meniscoessus robustus	species	48076		Meniscoessus robustus		species	45847	Lancian		70.6	66	Lofgren	1995	2255	Chordata	33815	Mammalia	36651	Multituberculata	39779	Cimolomyidae	39853	Meniscoessus	39832		Up-Up-The Creek 1A (Reworked)		UCMP V-87035 (in part)	-106.183296	47.616699	US	Montana	McCone	unpublished field data	4	small collection		gp_mid	-64.28	58.21	101	FED	Hell Creek
163686	occ			14647	Pediomys hatcheri	species	50067	recombined as	Protolambda hatcheri		species	51058	Lancian		70.6	66	Lofgren	1995	2255	Chordata	33815	Mammalia	36651	NO_ORDER_SPECIFIED	NO	Pediomyidae	209133	Protolambda	51057		Up-Up-The Creek 1A (Reworked)		UCMP V-87035 (in part)	-106.183296	47.616699	US	Montana	McCone	unpublished field data	4	small collection		gp_mid	-64.28	58.21	101	FED	Hell Creek
163687	occ			14647	Pediomys florencae	species	50066	recombined as	Protolambda florencae		species	50066	Lancian		70.6	66	Lofgren	1995	2255	Chordata	33815	Mammalia	36651	NO_ORDER_SPECIFIED	NO	Pediomyidae	209133	Protolambda	51057		Up-Up-The Creek 1A (Reworked)		UCMP V-87035 (in part)	-106.183296	47.616699	US	Montana	McCone	unpublished field data	4	small collection		gp_mid	-64.28	58.21	101	FED	Hell Creek
163688	occ	173		14647	Alphadontidae indet.	family	67663		Alphadontidae		family	67663	Lancian		70.6	66	Alroy	2002	6294	Chordata	33815	Mammalia	36651	NO_ORDER_SPECIFIED	NO	Alphadontidae	67663				Up-Up-The Creek 1A (Reworked)		UCMP V-87035 (in part)	-106.183296	47.616699	US	Montana	McCone	unpublished field data	4	small collection		gp_mid	-64.28	58.21	101	FED	Hell Creek
163689	occ			14647	Glasbius twitchelli	species	46653		Glasbius twitchelli		species	46653	Lancian		70.6	66	Lofgren	1995	2255	Chordata	33815	Mammalia	36651	NO_ORDER_SPECIFIED	NO	Glasbiidae	39997	Glasbius	39998		Up-Up-The Creek 1A (Reworked)		UCMP V-87035 (in part)	-106.183296	47.616699	US	Montana	McCone	unpublished field data	4	small collection		gp_mid	-64.28	58.21	101	FED	Hell Creek
163690	occ			14647	Didelphodon vorax	species	45711		Didelphodon vorax		species	45711	Lancian		70.6	66	Lofgren	1995	2255	Chordata	33815	Mammalia	36651	NO_ORDER_SPECIFIED	NO	Stagodontidae	40004	Didelphodon	40007		Up-Up-The Creek 1A (Reworked)		UCMP V-87035 (in part)	-106.183296	47.616699	US	Montana	McCone	unpublished field data	4	small collection		gp_mid	-64.28	58.21	101	FED	Hell Creek
163691	occ			14647	Gypsonictops illuminatus	species	46755		Gypsonictops illuminatus		species	46755	Lancian		70.6	66	Lofgren	1995	2255	Chordata	33815	Mammalia	36651	NO_ORDER_SPECIFIED	NO	Gypsonictopidae	40254	Gypsonictops	40255		Up-Up-The Creek 1A (Reworked)		UCMP V-87035 (in part)	-106.183296	47.616699	US	Montana	McCone	unpublished field data	4	small collection		gp_mid	-64.28	58.21	101	FED	Hell Creek
163692	occ			14648	Pediomys krejcii	species	50068	recombined as	Leptalestes krejcii		species	50068	Lancian		70.6	66	Lofgren	1995	2255	Chordata	33815	Mammalia	36651	NO_ORDER_SPECIFIED	NO	Pediomyidae	209133	Leptalestes	103961		Up-Up-The Creek 1B (Reworked)		UCMP V-87036 (in part)	-106.099998	47.799999	US	Montana	McCone	based on political unit	1	small collection		gp_mid	-64.03	58.34	101	FED	Hell Creek
163693	occ	174		14648	Turgidodon rhaister	species	52541		Turgidodon rhaister		species	43925	Lancian		70.6	66	Alroy	2002	6294	Chordata	33815	Mammalia	36651	NO_ORDER_SPECIFIED	NO	Alphadontidae	67663	Turgidodon	39994		Up-Up-The Creek 1B (Reworked)		UCMP V-87036 (in part)	-106.099998	47.799999	US	Montana	McCone	based on political unit	1	small collection		gp_mid	-64.03	58.34	101	FED	Hell Creek
163694	occ			14649	Meniscoessus robustus	species	48076		Meniscoessus robustus		species	45847	Lancian		70.6	66	Lofgren	1995	2255	Chordata	33815	Mammalia	36651	Multituberculata	39779	Cimolomyidae	39853	Meniscoessus	39832		Up-Up-The Creek 2 (Reworked)		UCMP V-87037 (in part)	-106.183296	47.616699	US	Montana	McCone	unpublished field data	4	small collection		gp_mid	-64.28	58.21	101	FED	Hell Creek
163695	occ			14649	Pediomys hatcheri	species	50067	recombined as	Protolambda hatcheri		species	51058	Lancian		70.6	66	Lofgren	1995	2255	Chordata	33815	Mammalia	36651	NO_ORDER_SPECIFIED	NO	Pediomyidae	209133	Protolambda	51057		Up-Up-The Creek 2 (Reworked)		UCMP V-87037 (in part)	-106.183296	47.616699	US	Montana	McCone	unpublished field data	4	small collection		gp_mid	-64.28	58.21	101	FED	Hell Creek
163696	occ			14649	Pediomys krejcii	species	50068	recombined as	Leptalestes krejcii		species	50068	Lancian		70.6	66	Lofgren	1995	2255	Chordata	33815	Mammalia	36651	NO_ORDER_SPECIFIED	NO	Pediomyidae	209133	Leptalestes	103961		Up-Up-The Creek 2 (Reworked)		UCMP V-87037 (in part)	-106.183296	47.616699	US	Montana	McCone	unpublished field data	4	small collection		gp_mid	-64.28	58.21	101	FED	Hell Creek
163697	occ			14649	Pediomys elegans	species	50063		Pediomys elegans		species	50063	Lancian		70.6	66	Lofgren	1995	2255	Chordata	33815	Mammalia	36651	NO_ORDER_SPECIFIED	NO	Pediomyidae	209133	Pediomys	40001		Up-Up-The Creek 2 (Reworked)		UCMP V-87037 (in part)	-106.183296	47.616699	US	Montana	McCone	unpublished field data	4	small collection		gp_mid	-64.28	58.21	101	FED	Hell Creek
163698	occ	19468		14649	Pediomyidae indet.	family	39999		Pediomyidae		family	209133	Lancian		70.6	66	Alroy	2007	19636	Chordata	33815	Mammalia	36651	NO_ORDER_SPECIFIED	NO	Pediomyidae	209133				Up-Up-The Creek 2 (Reworked)		UCMP V-87037 (in part)	-106.183296	47.616699	US	Montana	McCone	unpublished field data	4	small collection		gp_mid	-64.28	58.21	101	FED	Hell Creek
163699	occ	175		14649	Alphadon sp.	genus	39947		Alphadon		genus	39947	Lancian		70.6	66	Alroy	2002	6294	Chordata	33815	Mammalia	36651	NO_ORDER_SPECIFIED	NO	Alphadontidae	67663	Alphadon	39947		Up-Up-The Creek 2 (Reworked)		UCMP V-87037 (in part)	-106.183296	47.616699	US	Montana	McCone	unpublished field data	4	small collection		gp_mid	-64.28	58.21	101	FED	Hell Creek
163700	occ	176		14649	Alphadontidae indet.	family	67663		Alphadontidae		family	67663	Lancian		70.6	66	Alroy	2002	6294	Chordata	33815	Mammalia	36651	NO_ORDER_SPECIFIED	NO	Alphadontidae	67663				Up-Up-The Creek 2 (Reworked)		UCMP V-87037 (in part)	-106.183296	47.616699	US	Montana	McCone	unpublished field data	4	small collection		gp_mid	-64.28	58.21	101	FED	Hell Creek
163701	occ			14649	Glasbius twitchelli	species	46653		Glasbius twitchelli		species	46653	Lancian		70.6	66	Lofgren	1995	2255	Chordata	33815	Mammalia	36651	NO_ORDER_SPECIFIED	NO	Glasbiidae	39997	Glasbius	39998		Up-Up-The Creek 2 (Reworked)		UCMP V-87037 (in part)	-106.183296	47.616699	US	Montana	McCone	unpublished field data	4	small collection		gp_mid	-64.28	58.21	101	FED	Hell Creek
163702	occ			14649	Didelphodon vorax	species	45711		Didelphodon vorax		species	45711	Lancian		70.6	66	Lofgren	1995	2255	Chordata	33815	Mammalia	36651	NO_ORDER_SPECIFIED	NO	Stagodontidae	40004	Didelphodon	40007		Up-Up-The Creek 2 (Reworked)		UCMP V-87037 (in part)	-106.183296	47.616699	US	Montana	McCone	unpublished field data	4	small collection		gp_mid	-64.28	58.21	101	FED	Hell Creek
163703	occ			14650	Meniscoessus robustus	species	48076		Meniscoessus robustus		species	45847	Lancian		70.6	66	Lofgren	1995	2255	Chordata	33815	Mammalia	36651	Multituberculata	39779	Cimolomyidae	39853	Meniscoessus	39832		Up-Up-The Creek 3 (Reworked)		UCMP V-87038 (in part)	-106.183296	47.616699	US	Montana	McCone	unpublished field data	4	small collection		gp_mid	-64.28	58.21	101	FED	Hell Creek
163704	occ			14650	Pediomys florencae	species	50066	recombined as	Protolambda florencae		species	50066	Lancian		70.6	66	Lofgren	1995	2255	Chordata	33815	Mammalia	36651	NO_ORDER_SPECIFIED	NO	Pediomyidae	209133	Protolambda	51057		Up-Up-The Creek 3 (Reworked)		UCMP V-87038 (in part)	-106.183296	47.616699	US	Montana	McCone	unpublished field data	4	small collection		gp_mid	-64.28	58.21	101	FED	Hell Creek
163705	occ			14650	Pediomys elegans	species	50063		Pediomys elegans		species	50063	Lancian		70.6	66	Lofgren	1995	2255	Chordata	33815	Mammalia	36651	NO_ORDER_SPECIFIED	NO	Pediomyidae	209133	Pediomys	40001		Up-Up-The Creek 3 (Reworked)		UCMP V-87038 (in part)	-106.183296	47.616699	US	Montana	McCone	unpublished field data	4	small collection		gp_mid	-64.28	58.21	101	FED	Hell Creek
163706	occ	19469		14650	Pediomyidae indet.	family	39999		Pediomyidae		family	209133	Lancian		70.6	66	Alroy	2007	19636	Chordata	33815	Mammalia	36651	NO_ORDER_SPECIFIED	NO	Pediomyidae	209133				Up-Up-The Creek 3 (Reworked)		UCMP V-87038 (in part)	-106.183296	47.616699	US	Montana	McCone	unpublished field data	4	small collection		gp_mid	-64.28	58.21	101	FED	Hell Creek
163707	occ	177		14650	Alphadontidae indet.	family	67663		Alphadontidae		family	67663	Lancian		70.6	66	Alroy	2002	6294	Chordata	33815	Mammalia	36651	NO_ORDER_SPECIFIED	NO	Alphadontidae	67663				Up-Up-The Creek 3 (Reworked)		UCMP V-87038 (in part)	-106.183296	47.616699	US	Montana	McCone	unpublished field data	4	small collection		gp_mid	-64.28	58.21	101	FED	Hell Creek
163708	occ			14650	Glasbius twitchelli	species	46653		Glasbius twitchelli		species	46653	Lancian		70.6	66	Lofgren	1995	2255	Chordata	33815	Mammalia	36651	NO_ORDER_SPECIFIED	NO	Glasbiidae	39997	Glasbius	39998		Up-Up-The Creek 3 (Reworked)		UCMP V-87038 (in part)	-106.183296	47.616699	US	Montana	McCone	unpublished field data	4	small collection		gp_mid	-64.28	58.21	101	FED	Hell Creek
163709	occ			14650	Gypsonictops illuminatus	species	46755		Gypsonictops illuminatus		species	46755	Lancian		70.6	66	Lofgren	1995	2255	Chordata	33815	Mammalia	36651	NO_ORDER_SPECIFIED	NO	Gypsonictopidae	40254	Gypsonictops	40255		Up-Up-The Creek 3 (Reworked)		UCMP V-87038 (in part)	-106.183296	47.616699	US	Montana	McCone	unpublished field data	4	small collection		gp_mid	-64.28	58.21	101	FED	Hell Creek
163710	occ			14650	Batodon tenuis	species	44482		Batodon tenuis		species	44482	Lancian		70.6	66	Lofgren	1995	2255	Chordata	33815	Mammalia	36651	Cimolesta	40218	Cimolestidae	40231	Batodon	40393		Up-Up-The Creek 3 (Reworked)		UCMP V-87038 (in part)	-106.183296	47.616699	US	Montana	McCone	unpublished field data	4	small collection		gp_mid	-64.28	58.21	101	FED	Hell Creek
163711	occ			14651	Meniscoessus robustus	species	48076		Meniscoessus robustus		species	45847	Lancian		70.6	66	Lofgren	1995	2255	Chordata	33815	Mammalia	36651	Multituberculata	39779	Cimolomyidae	39853	Meniscoessus	39832		Up-The Creek (Reworked)		UCMP V-84151 (in part)	-106.183296	47.616699	US	Montana	McCone	unpublished field data	4	small collection		gp_mid	-64.28	58.21	101	FED	Hell Creek
163712	occ			14652	Meniscoessus robustus	species	48076		Meniscoessus robustus		species	45847	Lancian		70.6	66	Hunter	1997	1985	Chordata	33815	Mammalia	36651	Multituberculata	39779	Cimolomyidae	39853	Meniscoessus	39832		Vashus Locality		JHH L6239	-104.800003	47.099998	US	Montana	Dawson	based on political unit	1	small collection	near Glendive, Makoshika State Park	gp_mid	-63.15	57.32	101		Hell Creek
163713	occ			14652	"Pediomys" hatcheri	species	50067	recombined as	Protolambda hatcheri		species	51058	Lancian		70.6	66	Hunter	1997	1985	Chordata	33815	Mammalia	36651	NO_ORDER_SPECIFIED	NO	Pediomyidae	209133	Protolambda	51057		Vashus Locality		JHH L6239	-104.800003	47.099998	US	Montana	Dawson	based on political unit	1	small collection	near Glendive, Makoshika State Park	gp_mid	-63.15	57.32	101		Hell Creek
163714	occ			14653	Cimolomys gracilis	species	45127		Cimolomys gracilis		species	45127	Lancian		70.6	66	Archibald	1982	960	Chordata	33815	Mammalia	36651	Multituberculata	39779	Cimolomyidae	39853	Cimolomys	39855		Wild Horse Basin		UCMP V-75178	-106.283302	47.599998	US	Montana	Garfield	unpublished field data	1	small collection		gp_mid	-64.41	58.22	101	FED	Hell Creek	Montana
163715	occ			14653	Meniscoessus robustus	species	48076		Meniscoessus robustus		species	45847	Lancian		70.6	66	Archibald	1982	960	Chordata	33815	Mammalia	36651	Multituberculata	39779	Cimolomyidae	39853	Meniscoessus	39832		Wild Horse Basin		UCMP V-75178	-106.283302	47.599998	US	Montana	Garfield	unpublished field data	1	small collection		gp_mid	-64.41	58.22	101	FED	Hell Creek	Montana
163716	occ			14653	Pediomys florencae	species	50066	recombined as	Protolambda florencae		species	50066	Lancian		70.6	66	Archibald	1982	960	Chordata	33815	Mammalia	36651	NO_ORDER_SPECIFIED	NO	Pediomyidae	209133	Protolambda	51057		Wild Horse Basin		UCMP V-75178	-106.283302	47.599998	US	Montana	Garfield	unpublished field data	1	small collection		gp_mid	-64.41	58.22	101	FED	Hell Creek	Montana
163717	occ			14653	Didelphodon vorax	species	45711		Didelphodon vorax		species	45711	Lancian		70.6	66	Archibald	1982	960	Chordata	33815	Mammalia	36651	NO_ORDER_SPECIFIED	NO	Stagodontidae	40004	Didelphodon	40007		Wild Horse Basin		UCMP V-75178	-106.283302	47.599998	US	Montana	Garfield	unpublished field data	1	small collection		gp_mid	-64.41	58.22	101	FED	Hell Creek	Montana
163718	occ			14654	Meniscoessus robustus	species	48076		Meniscoessus robustus		species	45847	Lancian		70.6	66	Archibald	1982	960	Chordata	33815	Mammalia	36651	Multituberculata	39779	Cimolomyidae	39853	Meniscoessus	39832		Windy Hill		UCMP V-72207	-106.266701	47.599998	US	Montana	Garfield	unpublished field data	1	small collection		gp_mid	-64.39	58.22	101	FED	Hell Creek	Montana
163719	occ			14654	Didelphodon vorax	species	45711		Didelphodon vorax		species	45711	Lancian		70.6	66	Archibald	1982	960	Chordata	33815	Mammalia	36651	NO_ORDER_SPECIFIED	NO	Stagodontidae	40004	Didelphodon	40007		Windy Hill		UCMP V-72207	-106.266701	47.599998	US	Montana	Garfield	unpublished field data	1	small collection		gp_mid	-64.39	58.22	101	FED	Hell Creek	Montana
163720	occ			14654	Cimolestes cf. cerberoides	species	45112	recombined as	Ambilestes cerberoides		species	45112	Lancian		70.6	66	Archibald	1982	960	Chordata	33815	Mammalia	36651	Cimolesta	40218	Cimolestidae	40231	Ambilestes	331294		Windy Hill		UCMP V-72207	-106.266701	47.599998	US	Montana	Garfield	unpublished field data	1	small collection		gp_mid	-64.39	58.22	101	FED	Hell Creek	Montana
163721	occ			14655	Mesodma formosa	species	48344		Mesodma formosa		species	46767	Lancian		70.6	66	Fox	1989	1535	Chordata	33815	Mammalia	36651	Multituberculata	39779	Neoplagiaulacidae	67560	Mesodma	39815		Wounded Knee (WK)		UALVP	-108.400002	49.299999	CA	Saskatchewan		based on nearby landmark	1	small collection	Frenchman River	gp_mid	-65.32	60.38	101		Frenchman
163722	occ			14655	Mesodma cf. thompsoni	species	48351		Mesodma thompsoni		species	48351	Lancian		70.6	66	Fox	1989	1535	Chordata	33815	Mammalia	36651	Multituberculata	39779	Neoplagiaulacidae	67560	Mesodma	39815		Wounded Knee (WK)		UALVP	-108.400002	49.299999	CA	Saskatchewan		based on nearby landmark	1	small collection	Frenchman River	gp_mid	-65.32	60.38	101		Frenchman
163723	occ			14655	Cimolodon nitidus	species	45122		Cimolodon nitidus		species	45122	Lancian		70.6	66	Fox	1989	1535	Chordata	33815	Mammalia	36651	Multituberculata	39779	Cimolodontidae	39823	Cimolodon	39825		Wounded Knee (WK)		UALVP	-108.400002	49.299999	CA	Saskatchewan		based on nearby landmark	1	small collection	Frenchman River	gp_mid	-65.32	60.38	101		Frenchman
163724	occ			14655	Cimolodon ? sp.	genus	39825		Cimolodon		genus	39825	Lancian		70.6	66	Fox	1989	1535	Chordata	33815	Mammalia	36651	Multituberculata	39779	Cimolodontidae	39823	Cimolodon	39825		Wounded Knee (WK)		UALVP	-108.400002	49.299999	CA	Saskatchewan		based on nearby landmark	1	small collection	Frenchman River	gp_mid	-65.32	60.38	101		Frenchman
163725	occ			14655	Meniscoessus robustus	species	48076		Meniscoessus robustus		species	45847	Lancian		70.6	66	Fox	1989	1535	Chordata	33815	Mammalia	36651	Multituberculata	39779	Cimolomyidae	39853	Meniscoessus	39832		Wounded Knee (WK)		UALVP	-108.400002	49.299999	CA	Saskatchewan		based on nearby landmark	1	small collection	Frenchman River	gp_mid	-65.32	60.38	101		Frenchman
163726	occ			14655	Essonodon sp.	genus	39840		Essonodon		genus	39840	Lancian		70.6	66	Fox	1989	1535	Chordata	33815	Mammalia	36651	Multituberculata	39779	Cimolomyidae	39853	Essonodon	39840		Wounded Knee (WK)		UALVP	-108.400002	49.299999	CA	Saskatchewan		based on nearby landmark	1	small collection	Frenchman River	gp_mid	-65.32	60.38	101		Frenchman
163727	occ			14655	Paracimexomys priscus	species	49789		Paracimexomys priscus		species	45109	Lancian		70.6	66	Fox	1989	1535	Chordata	33815	Mammalia	36651	Multituberculata	39779	NO_FAMILY_SPECIFIED	NF	Paracimexomys	39788		Wounded Knee (WK)		UALVP	-108.400002	49.299999	CA	Saskatchewan		based on nearby landmark	1	small collection	Frenchman River	gp_mid	-65.32	60.38	101		Frenchman
163728	occ	178		14655	Alphadon jasoni	species	43918	recombined as	Nortedelphys jasoni		species	43918	Lancian		70.6	66	Storer	1991	3310	Chordata	33815	Mammalia	36651	NO_ORDER_SPECIFIED	NO	Herpetotheriidae	58227	Nortedelphys	160063		Wounded Knee (WK)		UALVP	-108.400002	49.299999	CA	Saskatchewan		based on nearby landmark	1	small collection	Frenchman River	gp_mid	-65.32	60.38	101		Frenchman
163729	occ			14655	Glasbius twitchelli	species	46653		Glasbius twitchelli		species	46653	Lancian		70.6	66	Fox	1989	1535	Chordata	33815	Mammalia	36651	NO_ORDER_SPECIFIED	NO	Glasbiidae	39997	Glasbius	39998		Wounded Knee (WK)		UALVP	-108.400002	49.299999	CA	Saskatchewan		based on nearby landmark	1	small collection	Frenchman River	gp_mid	-65.32	60.38	101		Frenchman
163730	occ			14655	Pediomys elegans	species	50063		Pediomys elegans		species	50063	Lancian		70.6	66	Fox	1989	1535	Chordata	33815	Mammalia	36651	NO_ORDER_SPECIFIED	NO	Pediomyidae	209133	Pediomys	40001		Wounded Knee (WK)		UALVP	-108.400002	49.299999	CA	Saskatchewan		based on nearby landmark	1	small collection	Frenchman River	gp_mid	-65.32	60.38	101		Frenchman
163731	occ			14655	Didelphodon vorax	species	45711		Didelphodon vorax		species	45711	Lancian		70.6	66	Fox	1989	1535	Chordata	33815	Mammalia	36651	NO_ORDER_SPECIFIED	NO	Stagodontidae	40004	Didelphodon	40007		Wounded Knee (WK)		UALVP	-108.400002	49.299999	CA	Saskatchewan		based on nearby landmark	1	small collection	Frenchman River	gp_mid	-65.32	60.38	101		Frenchman
163732	occ	19470		14655	Pediomyidae indet.	family	39999		Pediomyidae		family	209133	Lancian		70.6	66	Alroy	2007	19636	Chordata	33815	Mammalia	36651	NO_ORDER_SPECIFIED	NO	Pediomyidae	209133				Wounded Knee (WK)		UALVP	-108.400002	49.299999	CA	Saskatchewan		based on nearby landmark	1	small collection	Frenchman River	gp_mid	-65.32	60.38	101		Frenchman
163733	occ			14655	Gypsonictops cf. illuminatus	species	46755		Gypsonictops illuminatus		species	46755	Lancian		70.6	66	Fox	1989	1535	Chordata	33815	Mammalia	36651	NO_ORDER_SPECIFIED	NO	Gypsonictopidae	40254	Gypsonictops	40255		Wounded Knee (WK)		UALVP	-108.400002	49.299999	CA	Saskatchewan		based on nearby landmark	1	small collection	Frenchman River	gp_mid	-65.32	60.38	101		Frenchman
163734	occ			14655	Cimolestes cf. incisus	species	45115		Cimolestes incisus		species	45115	Lancian		70.6	66	Fox	1989	1535	Chordata	33815	Mammalia	36651	Cimolesta	40218	Cimolestidae	40231	Cimolestes	40235		Wounded Knee (WK)		UALVP	-108.400002	49.299999	CA	Saskatchewan		based on nearby landmark	1	small collection	Frenchman River	gp_mid	-65.32	60.38	101		Frenchman
163735	occ			14655	Cimolestes cf. propalaeoryctes	species	45118	recombined as	Scollardius propalaeoryctes		species	45118	Lancian		70.6	66	Fox	1989	1535	Chordata	33815	Mammalia	36651	Cimolesta	40218	Cimolestidae	40231	Scollardius	331296		Wounded Knee (WK)		UALVP	-108.400002	49.299999	CA	Saskatchewan		based on nearby landmark	1	small collection	Frenchman River	gp_mid	-65.32	60.38	101		Frenchman
163736	occ			14655	Cimolestes stirtoni	species	45120		Cimolestes stirtoni		species	45120	Lancian		70.6	66	Fox	1989	1535	Chordata	33815	Mammalia	36651	Cimolesta	40218	Cimolestidae	40231	Cimolestes	40235		Wounded Knee (WK)		UALVP	-108.400002	49.299999	CA	Saskatchewan		based on nearby landmark	1	small collection	Frenchman River	gp_mid	-65.32	60.38	101		Frenchman
163737	occ			14655	n. gen. Alostera n. sp. saskatchewanensis	species	43912		Alostera saskatchewanensis		species	43912	Lancian		70.6	66	Fox	1989	1535	Chordata	33815	Mammalia	36651	NO_ORDER_SPECIFIED	NO	Zhelestidae	67569	Alostera	40219		Wounded Knee (WK)		UALVP	-108.400002	49.299999	CA	Saskatchewan		based on nearby landmark	1	small collection	Frenchman River	gp_mid	-65.32	60.38	101		Frenchman
163738	occ			14655	Eutheria indet. 1 informal	species	321749	species not entered	Eutheria		unranked clade	182911	Lancian		70.6	66	Fox	1989	1535	Chordata	33815	Mammalia	36651								Wounded Knee (WK)		UALVP	-108.400002	49.299999	CA	Saskatchewan		based on nearby landmark	1	small collection	Frenchman River	gp_mid	-65.32	60.38	101		Frenchman
163739	occ			14656	Cimolodon nitidus	species	45122		Cimolodon nitidus		species	45122	Lancian		70.6	66	Whitmore	1985	3640	Chordata	33815	Mammalia	36651	Multituberculata	39779	Cimolodontidae	39823	Cimolodon	39825		Zerbst Locality		SDSM V-851	-104.5	43	US	Wyoming	Niobrara	based on political unit	1	small collection	Mule Creek Junction	gp_mid	-65.95	53.53	101		Lance
163740	occ			14656	Meniscoessus robustus	species	48076		Meniscoessus robustus		species	45847	Lancian		70.6	66	Whitmore	1985	3640	Chordata	33815	Mammalia	36651	Multituberculata	39779	Cimolomyidae	39853	Meniscoessus	39832		Zerbst Locality		SDSM V-851	-104.5	43	US	Wyoming	Niobrara	based on political unit	1	small collection	Mule Creek Junction	gp_mid	-65.95	53.53	101		Lance
163741	occ	19471		14656	Pediomyidae indet.	family	39999		Pediomyidae		family	209133	Lancian		70.6	66	Alroy	2007	19636	Chordata	33815	Mammalia	36651	NO_ORDER_SPECIFIED	NO	Pediomyidae	209133				Zerbst Locality		SDSM V-851	-104.5	43	US	Wyoming	Niobrara	based on political unit	1	small collection	Mule Creek Junction	gp_mid	-65.95	53.53	101		Lance
163742	occ			14656	Didelphodon vorax	species	45711		Didelphodon vorax		species	45711	Lancian		70.6	66	Whitmore	1985	3640	Chordata	33815	Mammalia	36651	NO_ORDER_SPECIFIED	NO	Stagodontidae	40004	Didelphodon	40007		Zerbst Locality		SDSM V-851	-104.5	43	US	Wyoming	Niobrara	based on political unit	1	small collection	Mule Creek Junction	gp_mid	-65.95	53.53	101		Lance
163743	occ			14656	cf. Cimolestes sp.	genus	40235		Cimolestes		genus	40235	Lancian		70.6	66	Whitmore	1985	3640	Chordata	33815	Mammalia	36651	Cimolesta	40218	Cimolestidae	40231	Cimolestes	40235		Zerbst Locality		SDSM V-851	-104.5	43	US	Wyoming	Niobrara	based on political unit	1	small collection	Mule Creek Junction	gp_mid	-65.95	53.53	101		Lance
163834	occ			14516	Cimolestes magnus	species	45117	recombined as	Altacreodus magnus		species	45117	Lancian		70.6	66	Archibald and Clemens	1984	962	Chordata	33815	Mammalia	36651	Creodonta	40902	NO_FAMILY_SPECIFIED	NF	Altacreodus	331292		Bug Creek Anthills (Reworked)		UCMP V-65127, V-70201	-106.099998	47.799999	US	Montana	McCone	based on political unit	1	small collection		gp_mid	-64.03	58.34	101	FED	Hell Creek
163855	occ			14674	Catopsalis joyneri	species	44971	recombined as	Valenopsalis joyneri		species	44971	Late Maastrichtian		70.6	66	Lupton et al.	1980	2333	Chordata	33815	Mammalia	36651	Multituberculata	39779	Taeniolabididae	39828	Valenopsalis	331073		Chris's Bonebed (CBB)		MPM 2256	-106.099998	47.799999	US	Montana	McCone	stated in text	1	small collection	SW 1/4 of sec 10, T24N, R43E; along Ft. Peck Reservoir, S of Ft. Peck	gp_mid	-64.03	58.34	101	FED	Hell Creek
163856	occ			14674	Protungulatum gorgun	species	51117		Protungulatum gorgun		species	51117	Late Maastrichtian		70.6	66	Lupton et al.	1980	2333	Chordata	33815	Mammalia	36651	Procreodi	80645	Arctocyonidae	42198	Protungulatum	40211		Chris's Bonebed (CBB)		MPM 2256	-106.099998	47.799999	US	Montana	McCone	stated in text	1	small collection	SW 1/4 of sec 10, T24N, R43E; along Ft. Peck Reservoir, S of Ft. Peck	gp_mid	-64.03	58.34	101	FED	Hell Creek
219933	occ			22638	Multituberculata indet.	order	39779		Multituberculata		order	39779	Late Maastrichtian		70.6	66	Semonche	1999	5739	Chordata	33815	Mammalia	36651	Multituberculata	39779						Baculum Draconis Quarry (BDQ)		ETE Locality 1512, Baculum Draconis Quarry (BDQ),	-104.482002	43.3494	US	Wyoming		based on nearby landmark	4	small collection		gp_mid			coordinates not computable using this model		Lance
278503	occ			26626	Mammalia indet.	class	36651		Mammalia		class	36651	Lancian		70.6	66	Webb	1998	7310	Chordata	33815	Mammalia	36651								Hewitt's Foresight One		UW V-81013, Hewett's Foresight One	-109.019722	44.240276	US	Wyoming	Park	based on nearby landmark	seconds	small collection	"on Meeteetse Rim, Park County, northwest of the town of Meeteetse"; coordinate based on Meeteetse Rim	gp_mid	-70.24	56.01	101		Lance
284126	occ			27014	n. gen. Deccanolestes n. sp. hislopi	species	137961		Deccanolestes hislopi		species	137961	Late Maastrichtian		70.6	66	Prasad and Sahni	1988	9847	Chordata	33815	Mammalia	36651	NO_ORDER_SPECIFIED	NO	Adapisoriculidae	118857	Deccanolestes	53991		Naskal microvertebrate site		GSI Naskal quarry; 2016 Naskal site	77.887779	17.239166	IN	Andhra Pradesh	Rangareddi	stated in text	seconds	outcrop	section from about 2 km NE of Naskal, Pargi Taluq, Rangareddi District, Andhra Pradesh, peninsular India	gp_mid			coordinates not computable using this model
284127	occ			27014	Deccanolestes n. sp. robustus	species	137962		Deccanolestes robustus		species	137962	Late Maastrichtian		70.6	66	Prasad et al.	1994	9864	Chordata	33815	Mammalia	36651	NO_ORDER_SPECIFIED	NO	Adapisoriculidae	118857	Deccanolestes	53991		Naskal microvertebrate site		GSI Naskal quarry; 2016 Naskal site	77.887779	17.239166	IN	Andhra Pradesh	Rangareddi	stated in text	seconds	outcrop	section from about 2 km NE of Naskal, Pargi Taluq, Rangareddi District, Andhra Pradesh, peninsular India	gp_mid			coordinates not computable using this model
284128	occ	10484		27014	Deccanolestes sp.	genus	53991		Deccanolestes		genus	53991	Late Maastrichtian		70.6	66	Khajuria and Prasad	1998	7470	Chordata	33815	Mammalia	36651	NO_ORDER_SPECIFIED	NO	Adapisoriculidae	118857	Deccanolestes	53991		Naskal microvertebrate site		GSI Naskal quarry; 2016 Naskal site	77.887779	17.239166	IN	Andhra Pradesh	Rangareddi	stated in text	seconds	outcrop	section from about 2 km NE of Naskal, Pargi Taluq, Rangareddi District, Andhra Pradesh, peninsular India	gp_mid			coordinates not computable using this model
292869	occ			27894	Kogaionon sp.	genus	106770		Kogaionon		genus	106770	Late Maastrichtian		70.6	66	Codrea et al.	2002	7650	Chordata	33815	Mammalia	36651	Multituberculata	39779	Kogaionidae	106769	Kogaionon	106770		Toteşti-baraj		Hateg Basin; Toteşti baraj, Totesti	22.883333	45.566666	RO	Hunedoara		based on nearby landmark	minutes	outcrop	within streambed of Râul Mare River, near barrage of Totesti village, central Hateg Basin, northwestern South Carpathians, Romania	gp_mid	28.74	25.28	308		Sînpetru
292870	occ			27894	Kogaionidae indet.	family	106769		Kogaionidae		family	106769	Late Maastrichtian		70.6	66	Codrea et al.	2002	7650	Chordata	33815	Mammalia	36651	Multituberculata	39779	Kogaionidae	106769				Toteşti-baraj		Hateg Basin; Toteşti baraj, Totesti	22.883333	45.566666	RO	Hunedoara		based on nearby landmark	minutes	outcrop	within streambed of Râul Mare River, near barrage of Totesti village, central Hateg Basin, northwestern South Carpathians, Romania	gp_mid	28.74	25.28	308		Sînpetru
392777	occ	10537		14505	Gypsonictops hypoconus	species	46754		Gypsonictops hypoconus		species	46754	Lancian		70.6	66	Clemens	1973	1242	Chordata	33815	Mammalia	36651	NO_ORDER_SPECIFIED	NO	Gypsonictopidae	40254	Gypsonictops	40255		Altman Blowout		UCMP V-5616	-104.533333	43.183334	US	Wyoming	Niobrara	unpublished field data	minutes	small collection	"Altman property, on the Lance Creek-Crazy Woman Creek divide, east of the Lance Creek-Hampshire road, 17.3 miles by road north of Lance Creek"; coordinate based on Lance Creek (not the town) - changed to coordinates from UCMP database	gp_mid	-65.86	53.71	101		Lance
395647	occ			14630	n. gen. Schowalteria n. sp. clemensi	species	56943		Schowalteria clemensi		species	56943	Lancian		70.6	66	Fox and Naylor	2003	10173	Chordata	33815	Mammalia	36651	NO_ORDER_SPECIFIED	NO	Stylinodontidae	40616	Schowalteria	56942		Trochu (KUA-1)		Griffith Farm	-113	51.799999	CA	Alberta		based on nearby landmark	1	small collection	"east-central edge of SW 1/4, SE 1/4, sec. 8, T. 34 N, R 21 W... approximately two miles south and six miles west of Scollard" near the Red Deer River, near Drumheller	gp_mid	-68.3	63.96	101		Scollard
457826	occ			45099	Theria indet.	subclass	39860		Theria		subclass	39860	Late Maastrichtian		70.6	66	Pearson et al.	2002	11749	Chordata	33815	Mammalia	36651								PTRM V89004, Doaks Butte			-103.9617	45.948799	US	North Dakota	Bowman	estimated from map	4	small collection	approx. NW 1/4, sec. 32, R106W, T129N	gp_mid			coordinates not computable using this model		Hell Creek
457832	occ			45098	Theria indet.	subclass	39860		Theria		subclass	39860	Late Maastrichtian		70.6	66	Pearson et al.	2002	11749	Chordata	33815	Mammalia	36651								PTRM V91007, Doaks Butte			-103.9617	45.948799	US	North Dakota	Bowman	estimated from map	4	small collection	approx. NW 1/4, sec. 32, R106W, T129N	gp_mid			coordinates not computable using this model		Hell Creek
457851	occ			14610	Didelphodon sp.	genus	40007		Didelphodon		genus	40007	Lancian		70.6	66	Pearson et al.	2002	11749	Chordata	33815	Mammalia	36651	NO_ORDER_SPECIFIED	NO	Stagodontidae	40004	Didelphodon	40007		PTRM V92067			-103.300003	46.099998	US	North Dakota	Bowman	based on political unit	1	small collection	Little Missouri Badlands	gp_mid	-62.3	55.96	101		Hell Creek	Montana
457857	occ			45102	Cimolodon nitidus	species	45122		Cimolodon nitidus		species	45122	Late Maastrichtian		70.6	66	Pearson et al.	2002	11749	Chordata	33815	Mammalia	36651	Multituberculata	39779	Cimolodontidae	39823	Cimolodon	39825		PTRM V89003			-103.753899	45.977699	US	North Dakota	Bowman	estimated from map	4	small collection	approx. at center of S edge of sec. 24, R105W, T129N	gp_mid			coordinates not computable using this model		Hell Creek
457878	occ			45109	Mammalia indet.	class	36651		Mammalia		class	36651	Late Maastrichtian		70.6	66	Pearson et al.	2002	11749	Chordata	33815	Mammalia	36651								PTRM V88018, Mud Buttes			-103.766899	46.026402	US	North Dakota	Bowman	estimated from map	4	small collection	T129N,R105W,sec2, approx. SE 1/4	gp_mid			coordinates not computable using this model		Hell Creek
457899	occ			45111	Meniscoessus robustus	species	48076		Meniscoessus robustus		species	45847	Late Maastrichtian		70.6	66	Pearson et al.	2002	11749	Chordata	33815	Mammalia	36651	Multituberculata	39779	Cimolomyidae	39853	Meniscoessus	39832		PTRM V87012, Mud Buttes			-103.766899	46.026402	US	North Dakota	Bowman	estimated from map	4	small collection	T129N,R105W,sec2, approx. SE 1/4	gp_mid			coordinates not computable using this model		Hell Creek
457910	occ			45112	Theria indet.	subclass	39860		Theria		subclass	39860	Late Maastrichtian		70.6	66	Pearson et al.	2002	11749	Chordata	33815	Mammalia	36651								PTRM V88017, Mud Buttes			-103.766899	46.026402	US	North Dakota	Bowman	estimated from map	4	small collection	T129N,R105W,sec2, approx. SE 1/4	gp_mid			coordinates not computable using this model		Hell Creek
457942	occ			45118	Theria indet.	subclass	39860		Theria		subclass	39860	Late Maastrichtian		70.6	66	Pearson et al.	2002	11749	Chordata	33815	Mammalia	36651								PTRM V88004, Mud Buttes			-103.766899	46.026402	US	North Dakota	Bowman	estimated from map	4	small collection	T129N,R105W,sec2, approx. SE 1/4	gp_mid			coordinates not computable using this model		Hell Creek
457972	occ			45124	Theria indet.	subclass	39860		Theria		subclass	39860	Late Maastrichtian		70.6	66	Pearson et al.	2002	11749	Chordata	33815	Mammalia	36651								PTRM V93022			-103.795403	46.136902	US	North Dakota	Bowman	estimated from map	4	small collection	T131N,R105W,sec27, approx. NW 1/4	gp_mid			coordinates not computable using this model		Hell Creek
457982	occ			45128	Meniscoessus robustus	species	48076		Meniscoessus robustus		species	45847	Late Maastrichtian		70.6	66	Pearson et al.	2002	11749	Chordata	33815	Mammalia	36651	Multituberculata	39779	Cimolomyidae	39853	Meniscoessus	39832		PTRM V92002			-103.939697	46.406399	US	North Dakota	Slope	estimated from map	4	small collection	T134N,R106W,sec24 , approx. SE 1/4	gp_mid			coordinates not computable using this model	FED	Hell Creek
457994	occ			45130	Meniscoessus robustus	species	48076		Meniscoessus robustus		species	45847	Late Maastrichtian		70.6	66	Pearson et al.	2002	11749	Chordata	33815	Mammalia	36651	Multituberculata	39779	Cimolomyidae	39853	Meniscoessus	39832		PTRM V87009, Pretty Butte			-103.964401	46.381901	US	North Dakota	Slope	estimated from map	4	small collection	T134N,R106W,sec35, approx. SW 1/4	gp_mid			coordinates not computable using this model	FED	Hell Creek
458022	occ			45102	Didelphodon sp.	genus	40007		Didelphodon		genus	40007	Late Maastrichtian		70.6	66	Pearson et al.	2002	11749	Chordata	33815	Mammalia	36651	NO_ORDER_SPECIFIED	NO	Stagodontidae	40004	Didelphodon	40007		PTRM V89003			-103.753899	45.977699	US	North Dakota	Bowman	estimated from map	4	small collection	approx. at center of S edge of sec. 24, R105W, T129N	gp_mid			coordinates not computable using this model		Hell Creek
458023	occ			45102	Meniscoessus robustus	species	48076		Meniscoessus robustus		species	45847	Late Maastrichtian		70.6	66	Pearson et al.	2002	11749	Chordata	33815	Mammalia	36651	Multituberculata	39779	Cimolomyidae	39853	Meniscoessus	39832		PTRM V89003			-103.753899	45.977699	US	North Dakota	Bowman	estimated from map	4	small collection	approx. at center of S edge of sec. 24, R105W, T129N	gp_mid			coordinates not computable using this model		Hell Creek
458042	occ			45111	Didelphodon vorax	species	45711		Didelphodon vorax		species	45711	Late Maastrichtian		70.6	66	Pearson et al.	2002	11749	Chordata	33815	Mammalia	36651	NO_ORDER_SPECIFIED	NO	Stagodontidae	40004	Didelphodon	40007		PTRM V87012, Mud Buttes			-103.766899	46.026402	US	North Dakota	Bowman	estimated from map	4	small collection	T129N,R105W,sec2, approx. SE 1/4	gp_mid			coordinates not computable using this model		Hell Creek
458113	occ			45136	Didelphodon vorax	species	45711		Didelphodon vorax		species	45711	Late Maastrichtian		70.6	66	Pearson et al.	2002	11749	Chordata	33815	Mammalia	36651	NO_ORDER_SPECIFIED	NO	Stagodontidae	40004	Didelphodon	40007		PTRM V86003, Pretty Butte			-103.964401	46.381901	US	North Dakota	Slope	estimated from map	4	small collection	T134N,R106W,sec35, approx. SW 1/4	gp_mid			coordinates not computable using this model	FED	Hell Creek
458130	occ			45099	Cimolodon nitidus	species	45122		Cimolodon nitidus		species	45122	Late Maastrichtian		70.6	66	Pearson et al.	2002	11749	Chordata	33815	Mammalia	36651	Multituberculata	39779	Cimolodontidae	39823	Cimolodon	39825		PTRM V89004, Doaks Butte			-103.9617	45.948799	US	North Dakota	Bowman	estimated from map	4	small collection	approx. NW 1/4, sec. 32, R106W, T129N	gp_mid			coordinates not computable using this model		Hell Creek
458131	occ			45099	Meniscoessus robustus	species	48076		Meniscoessus robustus		species	45847	Late Maastrichtian		70.6	66	Pearson et al.	2002	11749	Chordata	33815	Mammalia	36651	Multituberculata	39779	Cimolomyidae	39853	Meniscoessus	39832		PTRM V89004, Doaks Butte			-103.9617	45.948799	US	North Dakota	Bowman	estimated from map	4	small collection	approx. NW 1/4, sec. 32, R106W, T129N	gp_mid			coordinates not computable using this model		Hell Creek
458132	occ			45099	Didelphodon vorax	species	45711		Didelphodon vorax		species	45711	Late Maastrichtian		70.6	66	Pearson et al.	2002	11749	Chordata	33815	Mammalia	36651	NO_ORDER_SPECIFIED	NO	Stagodontidae	40004	Didelphodon	40007		PTRM V89004, Doaks Butte			-103.9617	45.948799	US	North Dakota	Bowman	estimated from map	4	small collection	approx. NW 1/4, sec. 32, R106W, T129N	gp_mid			coordinates not computable using this model		Hell Creek
458133	occ			45099	Mesodma thompsoni	species	48351		Mesodma thompsoni		species	48351	Late Maastrichtian		70.6	66	Pearson et al.	2002	11749	Chordata	33815	Mammalia	36651	Multituberculata	39779	Neoplagiaulacidae	67560	Mesodma	39815		PTRM V89004, Doaks Butte			-103.9617	45.948799	US	North Dakota	Bowman	estimated from map	4	small collection	approx. NW 1/4, sec. 32, R106W, T129N	gp_mid			coordinates not computable using this model		Hell Creek
458134	occ			45099	Alphadon marshi	species	43921		Alphadon marshi		species	43921	Late Maastrichtian		70.6	66	Pearson et al.	2002	11749	Chordata	33815	Mammalia	36651	NO_ORDER_SPECIFIED	NO	Alphadontidae	67663	Alphadon	39947		PTRM V89004, Doaks Butte			-103.9617	45.948799	US	North Dakota	Bowman	estimated from map	4	small collection	approx. NW 1/4, sec. 32, R106W, T129N	gp_mid			coordinates not computable using this model		Hell Creek
458135	occ			45099	Pediomys florencae	species	50066	recombined as	Protolambda florencae		species	50066	Late Maastrichtian		70.6	66	Pearson et al.	2002	11749	Chordata	33815	Mammalia	36651	NO_ORDER_SPECIFIED	NO	Pediomyidae	209133	Protolambda	51057		PTRM V89004, Doaks Butte			-103.9617	45.948799	US	North Dakota	Bowman	estimated from map	4	small collection	approx. NW 1/4, sec. 32, R106W, T129N	gp_mid			coordinates not computable using this model		Hell Creek
458152	occ			14610	Theria indet.	subclass	39860		Theria		subclass	39860	Lancian		70.6	66	Pearson et al.	2002	11749	Chordata	33815	Mammalia	36651								PTRM V92067			-103.300003	46.099998	US	North Dakota	Bowman	based on political unit	1	small collection	Little Missouri Badlands	gp_mid	-62.3	55.96	101		Hell Creek	Montana
458174	occ			45130	Mammalia indet.	class	99798		Mammalia		class	36651	Late Maastrichtian		70.6	66	Pearson et al.	2002	11749	Chordata	33815	Mammalia	36651								PTRM V87009, Pretty Butte			-103.964401	46.381901	US	North Dakota	Slope	estimated from map	4	small collection	T134N,R106W,sec35, approx. SW 1/4	gp_mid			coordinates not computable using this model	FED	Hell Creek
458187	occ			45124	Meniscoessus robustus	species	48076		Meniscoessus robustus		species	45847	Late Maastrichtian		70.6	66	Pearson et al.	2002	11749	Chordata	33815	Mammalia	36651	Multituberculata	39779	Cimolomyidae	39853	Meniscoessus	39832		PTRM V93022			-103.795403	46.136902	US	North Dakota	Bowman	estimated from map	4	small collection	T131N,R105W,sec27, approx. NW 1/4	gp_mid			coordinates not computable using this model		Hell Creek
458263	occ			45144	Theria indet.	subclass	39860		Theria		subclass	39860	Late Maastrichtian		70.6	66	Pearson et al.	2002	11749	Chordata	33815	Mammalia	36651								PTRM V86002, East Marmarth			-103.897903	46.334	US	North Dakota	Slope	estimated from map	4	small collection	T133N,R105W,sec17, approx. S center	gp_mid			coordinates not computable using this model	FED	Hell Creek
458264	occ			45144	Cimolodon nitidus	species	45122		Cimolodon nitidus		species	45122	Late Maastrichtian		70.6	66	Pearson et al.	2002	11749	Chordata	33815	Mammalia	36651	Multituberculata	39779	Cimolodontidae	39823	Cimolodon	39825		PTRM V86002, East Marmarth			-103.897903	46.334	US	North Dakota	Slope	estimated from map	4	small collection	T133N,R105W,sec17, approx. S center	gp_mid			coordinates not computable using this model	FED	Hell Creek
458265	occ			45144	Cimolestes magnus	species	45117	recombined as	Altacreodus magnus		species	45117	Late Maastrichtian		70.6	66	Pearson et al.	2002	11749	Chordata	33815	Mammalia	36651	Creodonta	40902	NO_FAMILY_SPECIFIED	NF	Altacreodus	331292		PTRM V86002, East Marmarth			-103.897903	46.334	US	North Dakota	Slope	estimated from map	4	small collection	T133N,R105W,sec17, approx. S center	gp_mid			coordinates not computable using this model	FED	Hell Creek
459867	occ			45299	Multituberculata indet.	order	39779		Multituberculata		order	39779	Late Maastrichtian		70.6	66	Pearson et al.	2002	11749	Chordata	33815	Mammalia	36651	Multituberculata	39779						PTRM V95016, Cannonball Creek			-104.002403	46.464298	US	North Dakota	Slope	based on nearby landmark	4	small collection	T135N,R106W,sec33, approx. SW 1/4	gp_mid			coordinates not computable using this model	FED	Hell Creek
460506	occ			45390	Meniscoessus sp.	genus	39832		Meniscoessus		genus	39832	Late Maastrichtian		70.6	66	Pearson et al.	2002	11749	Chordata	33815	Mammalia	36651	Multituberculata	39779	Cimolomyidae	39853	Meniscoessus	39832		PTRM V92025, Doaks Butte			-103.946098	45.93903	US	South Dakota	Harding	estimated from map	5	small collection	2 miles south of Doaks Butte, ND	gp_mid			coordinates not computable using this model		Hell Creek	Montana
465693	occ			46120	Mammalia indet.	class	36651		Mammalia		class	36651	Late Maastrichtian		70.6	66	Hatcher et al.	1907	12304	Chordata	33815	Mammalia	36651								Hatcher Springs, Johnson Brothers' ranch		Trachodon longiceps type	-105.394447	42.584442	US	Wyoming	Converse	based on nearby landmark	seconds	outcrop	150 yds below Triceratops horridus type site, just below mouth of tributary from N, directly opposite Johnson Brothers' sheep ranch buildings, near "Hatcher Springs", on S side of canyon which enters Buck Creek from W, Converse Co., WY	gp_mid			coordinates not computable using this model		Laramie
465705	occ			46125	Mammalia indet.	class	36651		Mammalia		class	36651	Late Maastrichtian		70.6	66	Hatcher et al.	1907	12304	Chordata	33815	Mammalia	36651								Johnson Brothers' ranch			-105.394447	42.584442	US	Wyoming	Converse	based on nearby landmark	seconds	small collection	0.5 miles SW of other Hatcher site on Johnson Brothers' sheep ranch, on crest of ridge that forms the watershed between this and next tributary to S, emptying into Buck Creek from W, near "Hatchers Springs"	gp_mid			coordinates not computable using this model		Laramie
465731	occ			46136	Mammalia indet.	class	36651		Mammalia		class	36651	Late Maastrichtian		70.6	66	Hatcher et al.	1907	12304	Chordata	33815	Mammalia	36651								ridge between Buck Creek and Lance Creek		Triceratops flabellatus type, Hatcher Sk. 2	-104.551041	43.181259	US	Wyoming	Niobrara	estimated from map	6	outcrop	at summit and at extreme W point of a high and rocky ridge about 0.5 mi. in length, running W from the main divide between Buck & Lance Creeks.	gp_mid			coordinates not computable using this model		Lance
467140	occ			14616	Pediomys cooki	species	50062	recombined as	Leptalestes cooki		species	50062	Lancian		70.6	66	Database	2005	13103	Chordata	33815	Mammalia	36651	NO_ORDER_SPECIFIED	NO	Pediomyidae	209133	Leptalestes	103961		Sandstone Basin, UCMP V-80092		UCMP locality V80092; MOR HC-530, Doldrums	-106.427223	47.675835	US	Montana	Garfield	estimated from map	seconds	small collection		gp_mid			coordinates not computable using this model	FED	Hell Creek
467146	occ			14616	Gypsonictops hypoconus	species	46754		Gypsonictops hypoconus		species	46754	Lancian		70.6	66	Database	2005	13103	Chordata	33815	Mammalia	36651	NO_ORDER_SPECIFIED	NO	Gypsonictopidae	40254	Gypsonictops	40255		Sandstone Basin, UCMP V-80092		UCMP locality V80092; MOR HC-530, Doldrums	-106.427223	47.675835	US	Montana	Garfield	estimated from map	seconds	small collection		gp_mid			coordinates not computable using this model	FED	Hell Creek
480392	occ			47893	n. gen. Valentinella n. sp. vitrollense	species	64795		Valentinella vitrollense		species	64795	Early Maastrichtian		70.6	66	Tabuce et al.	2004	12831	Chordata	33815	Mammalia	36651	NO_ORDER_SPECIFIED	NO	Zhelestidae	67569	Valentinella	64794		Vitrolles la Plaine, Rognac		Vitrolles-La Plaine	5.23333	43.48333	FR	Provence-Alpes-Côte d'Azur	Bouches-du-Rhône	based on nearby landmark	5	small collection	near Vitrolles and Rognac, southern France	gp_mid	13.42	31.2	305
483517	occ			14508	Alphadon sp.	genus	39947		Alphadon		genus	39947	Lancian		70.6	66	Database	2005	13103	Chordata	33815	Mammalia	36651	NO_ORDER_SPECIFIED	NO	Alphadontidae	67663	Alphadon	39947		Baldy Butte SW-Blazing Saddle		UCMP V-74116	-107.133301	47.549999	US	Montana	Garfield	unpublished field data	4	small collection		gp_mid	-65.43	58.44	101		Hell Creek	Montana
483558	occ			14508	Mammalia indet.	class	36651		Mammalia		class	36651	Lancian		70.6	66	Database	2005	13103	Chordata	33815	Mammalia	36651								Baldy Butte SW-Blazing Saddle		UCMP V-74116	-107.133301	47.549999	US	Montana	Garfield	unpublished field data	4	small collection		gp_mid	-65.43	58.44	101		Hell Creek	Montana
483559	occ			14508	Multituberculata indet.	order	39779		Multituberculata		order	39779	Lancian		70.6	66	Database	2005	13103	Chordata	33815	Mammalia	36651	Multituberculata	39779						Baldy Butte SW-Blazing Saddle		UCMP V-74116	-107.133301	47.549999	US	Montana	Garfield	unpublished field data	4	small collection		gp_mid	-65.43	58.44	101		Hell Creek	Montana
483560	occ			14508	Mesodma hensleighi	species	48346		Mesodma hensleighi		species	48346	Lancian		70.6	66	Database	2005	13103	Chordata	33815	Mammalia	36651	Multituberculata	39779	Neoplagiaulacidae	67560	Mesodma	39815		Baldy Butte SW-Blazing Saddle		UCMP V-74116	-107.133301	47.549999	US	Montana	Garfield	unpublished field data	4	small collection		gp_mid	-65.43	58.44	101		Hell Creek	Montana
483561	occ			14508	Essonodon browni	species	46330		Essonodon browni		species	46330	Lancian		70.6	66	Database	2005	13103	Chordata	33815	Mammalia	36651	Multituberculata	39779	Cimolomyidae	39853	Essonodon	39840		Baldy Butte SW-Blazing Saddle		UCMP V-74116	-107.133301	47.549999	US	Montana	Garfield	unpublished field data	4	small collection		gp_mid	-65.43	58.44	101		Hell Creek	Montana
483582	occ			14512	Mesodma thompsoni	species	48351		Mesodma thompsoni		species	48351	Lancian		70.6	66	Database	2005	13103	Chordata	33815	Mammalia	36651	Multituberculata	39779	Neoplagiaulacidae	67560	Mesodma	39815		Billy Creek 1		UCMP V-72211	-107.316704	47.616699	US	Montana	Garfield	unpublished field data	4	small collection		gp_mid	-65.58	58.55	101	FED	Hell Creek
483618	occ			14513	Theria indet.	subclass	39860		Theria		subclass	39860	Lancian		70.6	66	Database	2005	13103	Chordata	33815	Mammalia	36651								Billy Creek 2		UCMP V-75173	-107.316704	47.616699	US	Montana	Garfield	unpublished field data	4	small collection		gp_mid	-65.58	58.55	101	FED	Hell Creek
483619	occ			14513	Mammalia indet.	class	36651		Mammalia		class	36651	Lancian		70.6	66	Database	2005	13103	Chordata	33815	Mammalia	36651								Billy Creek 2		UCMP V-75173	-107.316704	47.616699	US	Montana	Garfield	unpublished field data	4	small collection		gp_mid	-65.58	58.55	101	FED	Hell Creek
488858	occ			14609	Gypsonictops hypoconus	species	46754		Gypsonictops hypoconus		species	46754	Lancian		70.6	66	Database	2005	13103	Chordata	33815	Mammalia	36651	NO_ORDER_SPECIFIED	NO	Gypsonictopidae	40254	Gypsonictops	40255		Premolar Site		UCMP V-5625	-104.533302	43.233299	US	Wyoming	Niobrara	unpublished field data	4	small collection		gp_mid	-65.82	53.76	101		Lance
488861	occ			14613	Meniscoessus sp.	genus	39832		Meniscoessus		genus	39832	Lancian		70.6	66	Database	2005	13103	Chordata	33815	Mammalia	36651	Multituberculata	39779	Cimolomyidae	39853	Meniscoessus	39832		Rex Hill Locality		UCMP V-75161	-107.23333	47.599998	US	Montana	Garfield	unpublished field data	4	small collection		gp_mid	-65.5	58.51	101		Hell Creek
529540	occ			54105	Alphadon sp.	genus	39947		Alphadon		genus	39947	Late Maastrichtian		70.6	66	Tokaryk and Bryant	2004	14627	Chordata	33815	Mammalia	36651	NO_ORDER_SPECIFIED	NO	Alphadontidae	67663	Alphadon	39947		Eastend "Scotty" site, RSM loc. 72F07-0022		Chambery Coulee	-108.816666	49.516666	CA	Saskatchewan		based on nearby landmark	minutes	small collection	Frenchman River valley, SE of Eastend. Chambery Coulee, on the N side of the valley	gp_mid	-65.6	60.7	101		Frenchman
529541	occ			54105	Gypsonictops sp.	genus	40255		Gypsonictops		genus	40255	Late Maastrichtian		70.6	66	Tokaryk and Bryant	2004	14627	Chordata	33815	Mammalia	36651	NO_ORDER_SPECIFIED	NO	Gypsonictopidae	40254	Gypsonictops	40255		Eastend "Scotty" site, RSM loc. 72F07-0022		Chambery Coulee	-108.816666	49.516666	CA	Saskatchewan		based on nearby landmark	minutes	small collection	Frenchman River valley, SE of Eastend. Chambery Coulee, on the N side of the valley	gp_mid	-65.6	60.7	101		Frenchman
529542	occ			54105	Mammalia indet.	class	36651		Mammalia		class	36651	Late Maastrichtian		70.6	66	Tokaryk and Bryant	2004	14627	Chordata	33815	Mammalia	36651								Eastend "Scotty" site, RSM loc. 72F07-0022		Chambery Coulee	-108.816666	49.516666	CA	Saskatchewan		based on nearby landmark	minutes	small collection	Frenchman River valley, SE of Eastend. Chambery Coulee, on the N side of the valley	gp_mid	-65.6	60.7	101		Frenchman
534749	occ			55326	Alphadon sp.	genus	39947		Alphadon		genus	39947	Late Maastrichtian		70.6	66	Pappas et al.	2005	14811	Chordata	33815	Mammalia	36651	NO_ORDER_SPECIFIED	NO	Alphadontidae	67663	Alphadon	39947		Shield Wolf Quarry (SWQ)		Little Cottonwood Draw	-108.801003	45.041	US	Montana	Carbon	based on nearby landmark	3	small collection	along Little Cottonwood Draw	gp_mid			coordinates not computable using this model		Lance
534750	occ			55326	Meniscoessus robustus	species	48076		Meniscoessus robustus		species	45847	Late Maastrichtian		70.6	66	Pappas et al.	2005	14811	Chordata	33815	Mammalia	36651	Multituberculata	39779	Cimolomyidae	39853	Meniscoessus	39832		Shield Wolf Quarry (SWQ)		Little Cottonwood Draw	-108.801003	45.041	US	Montana	Carbon	based on nearby landmark	3	small collection	along Little Cottonwood Draw	gp_mid			coordinates not computable using this model		Lance
534751	occ			55326	Gypsonictops sp.	genus	40255		Gypsonictops		genus	40255	Late Maastrichtian		70.6	66	Pappas et al.	2005	14811	Chordata	33815	Mammalia	36651	NO_ORDER_SPECIFIED	NO	Gypsonictopidae	40254	Gypsonictops	40255		Shield Wolf Quarry (SWQ)		Little Cottonwood Draw	-108.801003	45.041	US	Montana	Carbon	based on nearby landmark	3	small collection	along Little Cottonwood Draw	gp_mid			coordinates not computable using this model		Lance
534752	occ			55326	Mammalia indet.	class	36651		Mammalia		class	36651	Late Maastrichtian		70.6	66	Pappas et al.	2005	14811	Chordata	33815	Mammalia	36651								Shield Wolf Quarry (SWQ)		Little Cottonwood Draw	-108.801003	45.041	US	Montana	Carbon	based on nearby landmark	3	small collection	along Little Cottonwood Draw	gp_mid			coordinates not computable using this model		Lance
545771	occ			48445	Barbatodon transylvanicus	species	197180		Barbatodon transylvanicus		species	69159	Late Maastrichtian		70.6	66	Radulescu and Samson	2003	15458	Chordata	33815	Mammalia	36651	Multituberculata	39779	Kogaionidae	106769	Barbatodon	69158		Pui Islaz (microvertebrates)		Bărbat River; Barbat River	23.092192	45.493622	RO	Hunedoara		stated in text	6	small collection	R side of Pui	gp_mid			coordinates not computable using this model		Sînpetru
545772	occ			48445	Multituberculata indet.	order	39779		Multituberculata		order	39779	Late Maastrichtian		70.6	66	Radulescu and Samson	2003	15458	Chordata	33815	Mammalia	36651	Multituberculata	39779						Pui Islaz (microvertebrates)		Bărbat River; Barbat River	23.092192	45.493622	RO	Hunedoara		stated in text	6	small collection	R side of Pui	gp_mid			coordinates not computable using this model		Sînpetru
565217	occ	34921		59068	Essonodon sp.	genus	39840		Essonodon		genus	39840	Late Maastrichtian		70.6	66	Jasinski et al.	2011	66250	Chordata	33815	Mammalia	36651	Multituberculata	39779	Cimolomyidae	39853	Essonodon	39840		NMMNH Loc. L-4005			-108.892502	36.236942	US	New Mexico	San Juan	based on nearby landmark	seconds	small collection	Alamo Mesa East quad, near Toadlena	gp_mid			coordinates not computable using this model		Ojo Alamo
565222	occ			59068	Mammalia indet.	class	36651		Mammalia		class	36651	Late Maastrichtian		70.6	66	Weil et al.	2004	16780	Chordata	33815	Mammalia	36651								NMMNH Loc. L-4005			-108.892502	36.236942	US	New Mexico	San Juan	based on nearby landmark	seconds	small collection	Alamo Mesa East quad, near Toadlena	gp_mid			coordinates not computable using this model		Ojo Alamo
565223	occ			59068	Multituberculata indet.	order	39779		Multituberculata		order	39779	Late Maastrichtian		70.6	66	Weil et al.	2004	16780	Chordata	33815	Mammalia	36651	Multituberculata	39779						NMMNH Loc. L-4005			-108.892502	36.236942	US	New Mexico	San Juan	based on nearby landmark	seconds	small collection	Alamo Mesa East quad, near Toadlena	gp_mid			coordinates not computable using this model		Ojo Alamo
565226	occ			59068	Theria indet.	subclass	39860		Theria		subclass	39860	Late Maastrichtian		70.6	66	Weil et al.	2004	16780	Chordata	33815	Mammalia	36651								NMMNH Loc. L-4005			-108.892502	36.236942	US	New Mexico	San Juan	based on nearby landmark	seconds	small collection	Alamo Mesa East quad, near Toadlena	gp_mid			coordinates not computable using this model		Ojo Alamo
575890	occ			60563	Mammalia indet.	class	36651		Mammalia		class	36651	Early Maastrichtian		70.6	66	Ryan et al.	2000	17404	Chordata	33815	Mammalia	36651								RTMP L2000, Horsethief Canyon			-112.878609	51.538891	CA	Alberta		estimated from map	seconds	small collection	Horsethief Canyon, near Drumheller in the Red Deer Valley	gp_mid	-68.44	63.7	101		Horseshoe Canyon	Edmonton
575891	occ	19479		60563	Pediomyidae indet.	family	39999		Pediomyidae		family	209133	Early Maastrichtian		70.6	66	Alroy	2007	19636	Chordata	33815	Mammalia	36651	NO_ORDER_SPECIFIED	NO	Pediomyidae	209133				RTMP L2000, Horsethief Canyon			-112.878609	51.538891	CA	Alberta		estimated from map	seconds	small collection	Horsethief Canyon, near Drumheller in the Red Deer Valley	gp_mid	-68.44	63.7	101		Horseshoe Canyon	Edmonton
583854	occ			38134	Cimolodonta indet.	suborder	57341		Cimolodonta		suborder	57341	Late Maastrichtian		70.6	66	Van Itterbeeck et al.	2005	17707	Chordata	33815	Mammalia	36651	Multituberculata	39779						Kundur			130.859451	49.082779	RU	Amur	Yevrey	stated in text	seconds	outcrop	Kundur locality, near town of Obluch'e, Arkharinskii district, Amur region, Yevreyskaya Avtonomnyy Oblast, Russia. On the Vladivostok-Moscow highway (Chita-Khabarovsk highway), 10 km SE of Kundur village\r\n\r\nGodefroit et al. (2012): "Kundur (N 49deg 04' 57.5"; E 130deg 51' 34.1"), Amur Region, Far Eastern Russia."	gp_mid			coordinates not computable using this model		Udurchukan	Tsagayan
628836	occ	23437		13334	Cimolodonta indet.	suborder	57341		Cimolodonta		suborder	57341	Early Maastrichtian		70.6	66	Csiki and Grigorescu	2000	33903	Chordata	33815	Mammalia	36651	Multituberculata	39779						Tuştea-Oltoane nesting site		Valioara; Tuştea Oltoane; Tuştea nesting site; Vălioara; Valiora; Tustea, Ultoane	22.845142	45.603615	RO	Hunedoara		estimated from map	6	small collection	northern part of Hateg Basin, 4.5 km east of Valioara, Romania. In a vertical escarpment of Oltoane Hill (= Ultoane), Tustea Village, Hateg Basin, Hunedoara County	gp_mid			coordinates not computable using this model		Densuş-Ciula
628847	occ			67808	Multituberculata indet.	order	39779		Multituberculata		order	39779	Late Maastrichtian		70.6	66	Grigorescu et al.	1999	19377	Chordata	33815	Mammalia	36651	Multituberculata	39779						Pui 1		FGGUB P1; Bărbat River; Barbat River	23.092192	45.493622	RO	Hunedoara		estimated from map	6	outcrop		gp_mid			coordinates not computable using this model
628857	occ	21719		67811	n. gen. Barbatodon n. sp. transylvanicum	species	69159	corrected to	Barbatodon transylvanicus		species	69159	Early Maastrichtian		70.6	66	Radulesco and Samson	1987	29885	Chordata	33815	Mammalia	36651	Multituberculata	39779	Kogaionidae	106769	Barbatodon	69158		Pui, Barbat River		Pui 1983; Bărbat River	23.092192	45.493622	RO	Hunedoara		estimated from map	6	outcrop	near Pui, in the Barbat River Valley, 15 km SE of Sinpetru	gp_mid	28.82	25.13	308		Sînpetru
628858	occ			67811	Multituberculata indet.	order	39779		Multituberculata		order	39779	Early Maastrichtian		70.6	66	Grigorescu et al.	1985	55945	Chordata	33815	Mammalia	36651	Multituberculata	39779						Pui, Barbat River		Pui 1983; Bărbat River	23.092192	45.493622	RO	Hunedoara		estimated from map	6	outcrop	near Pui, in the Barbat River Valley, 15 km SE of Sinpetru	gp_mid	28.82	25.13	308		Sînpetru
629049	occ	23439		67817	Hainina sp. B informal	genus	106771	obsolete variant of	Hainina		genus	106771	Early Maastrichtian		70.6	66	Csiki and Grigorescu	2000	33903	Chordata	33815	Mammalia	36651	Multituberculata	39779	Kogaionidae	106769	Hainina	106771		Vălioara-Fântânele 1 (VF)		Valioara-Fantanele; Valiora	22.783331	45.616669	RO	Hunedoara		based on nearby landmark	5	small collection	near village of Valioara	gp_mid	28.7	25.36	308		Densuş-Ciula
629050	occ			67817	Multituberculata indet.	order	39779		Multituberculata		order	39779	Early Maastrichtian		70.6	66	Grigorescu et al.	1999	19377	Chordata	33815	Mammalia	36651	Multituberculata	39779						Vălioara-Fântânele 1 (VF)		Valioara-Fantanele; Valiora	22.783331	45.616669	RO	Hunedoara		based on nearby landmark	5	small collection	near village of Valioara	gp_mid	28.7	25.36	308		Densuş-Ciula
641127	occ			14624	Alphadon wilsoni	species	43928		Alphadon wilsoni		species	43928	Lancian		70.6	66	Lofgren et al.	2005	19928	Chordata	33815	Mammalia	36651	NO_ORDER_SPECIFIED	NO	Alphadontidae	67663	Alphadon	39947		Tedrow Quarry D (Reworked)		UCMP V-87072 (in part)	-106.199997	47.633301	US	Montana	McCone	unpublished field data	4	small collection		gp_mid	-64.28	58.23	101	FED	Hell Creek
641128	occ			14624	Batodon tenuis	species	44482		Batodon tenuis		species	44482	Lancian		70.6	66	Lofgren et al.	2005	19928	Chordata	33815	Mammalia	36651	Cimolesta	40218	Cimolestidae	40231	Batodon	40393		Tedrow Quarry D (Reworked)		UCMP V-87072 (in part)	-106.199997	47.633301	US	Montana	McCone	unpublished field data	4	small collection		gp_mid	-64.28	58.23	101	FED	Hell Creek
681126	occ			14630	Didelphodon coyi	species	45707		Didelphodon coyi		species	45707	Lancian		70.6	66	Fox and Naylor	2006	24651	Chordata	33815	Mammalia	36651	NO_ORDER_SPECIFIED	NO	Stagodontidae	40004	Didelphodon	40007		Trochu (KUA-1)		Griffith Farm	-113	51.799999	CA	Alberta		based on nearby landmark	1	small collection	"east-central edge of SW 1/4, SE 1/4, sec. 8, T. 34 N, R 21 W... approximately two miles south and six miles west of Scollard" near the Red Deer River, near Drumheller	gp_mid	-68.3	63.96	101		Scollard
703239	occ			54105	n. gen. Nanocuris n. sp. improvida	species	109639		Nanocuris improvida		species	109639	Late Maastrichtian		70.6	66	Fox et al.	2007	25486	Chordata	33815	Mammalia	36651	Deltatheroida	137744	Deltatheridiidae	39919	Nanocuris	109638		Eastend "Scotty" site, RSM loc. 72F07-0022		Chambery Coulee	-108.816666	49.516666	CA	Saskatchewan		based on nearby landmark	minutes	small collection	Frenchman River valley, SE of Eastend. Chambery Coulee, on the N side of the valley	gp_mid	-65.6	60.7	101		Frenchman
817094	occ			14630	Alphadon n. sp. wilsoni	species	43928		Alphadon wilsoni		species	43928	Lancian		70.6	66	Lillegraven	1969	2229	Chordata	33815	Mammalia	36651	NO_ORDER_SPECIFIED	NO	Alphadontidae	67663	Alphadon	39947		Trochu (KUA-1)		Griffith Farm	-113	51.799999	CA	Alberta		based on nearby landmark	1	small collection	"east-central edge of SW 1/4, SE 1/4, sec. 8, T. 34 N, R 21 W... approximately two miles south and six miles west of Scollard" near the Red Deer River, near Drumheller	gp_mid	-68.3	63.96	101		Scollard
819361	occ			14515	Multituberculata indet.	order	39779		Multituberculata		order	39779	Lancian		70.6	66	Database	2005	13103	Chordata	33815	Mammalia	36651	Multituberculata	39779						Brownie Butte		UCMP V-73097	-107	47.599998	US	Montana	Garfield	based on political unit	1	small collection		gp_mid	-65.23	58.44	101	FED	Hell Creek	Montana
819362	occ			14515	Theria indet.	subclass	39860		Theria		subclass	39860	Lancian		70.6	66	Database	2005	13103	Chordata	33815	Mammalia	36651								Brownie Butte		UCMP V-73097	-107	47.599998	US	Montana	Garfield	based on political unit	1	small collection		gp_mid	-65.23	58.44	101	FED	Hell Creek	Montana
819373	occ			14515	Mammalia indet.	class	99798		Mammalia		class	36651	Lancian		70.6	66	Database	2005	13103	Chordata	33815	Mammalia	36651								Brownie Butte		UCMP V-73097	-107	47.599998	US	Montana	Garfield	based on political unit	1	small collection		gp_mid	-65.23	58.44	101	FED	Hell Creek	Montana
819374	occ			14515	Marsupialia indet.	infraclass	247806		Marsupialia		infraclass	247806	Lancian		70.6	66	Database	2005	13103	Chordata	33815	Mammalia	36651								Brownie Butte		UCMP V-73097	-107	47.599998	US	Montana	Garfield	based on political unit	1	small collection		gp_mid	-65.23	58.44	101	FED	Hell Creek	Montana
819393	occ			14580	Mammalia indet.	class	99798		Mammalia		class	36651	Lancian		70.6	66	Database	2005	13103	Chordata	33815	Mammalia	36651								K-Mark Channel		KMark II; UCMP V-85092	-106.099998	47.799999	US	Montana	McCone	based on political unit	1	small collection		gp_mid	-64.03	58.34	101	FED	Hell Creek
819394	occ			14580	Theria indet.	subclass	39860		Theria		subclass	39860	Lancian		70.6	66	Database	2005	13103	Chordata	33815	Mammalia	36651								K-Mark Channel		KMark II; UCMP V-85092	-106.099998	47.799999	US	Montana	McCone	based on political unit	1	small collection		gp_mid	-64.03	58.34	101	FED	Hell Creek
820076	occ			45144	Meniscoessus sp.	genus	39832		Meniscoessus		genus	39832	Late Maastrichtian		70.6	66	Pearson et al.	2002	11749	Chordata	33815	Mammalia	36651	Multituberculata	39779	Cimolomyidae	39853	Meniscoessus	39832		PTRM V86002, East Marmarth			-103.897903	46.334	US	North Dakota	Slope	estimated from map	4	small collection	T133N,R105W,sec17, approx. S center	gp_mid			coordinates not computable using this model	FED	Hell Creek
820655	occ			45382	Mammalia indet.	class	99798		Mammalia		class	36651	Late Maastrichtian		70.6	66	Pearson et al.	2002	11749	Chordata	33815	Mammalia	36651								PTRM V98011			-103.897903	46.3629	US	North Dakota	Slope	estimated from map	4	small collection	T133N,R105W,sec5, approx. NW 1/4	gp_mid			coordinates not computable using this model	FED	Hell Creek
820658	occ			45102	Meniscoessus sp.	genus	39832		Meniscoessus		genus	39832	Late Maastrichtian		70.6	66	Pearson et al.	2002	11749	Chordata	33815	Mammalia	36651	Multituberculata	39779	Cimolomyidae	39853	Meniscoessus	39832		PTRM V89003			-103.753899	45.977699	US	North Dakota	Bowman	estimated from map	4	small collection	approx. at center of S edge of sec. 24, R105W, T129N	gp_mid			coordinates not computable using this model		Hell Creek
820659	occ			45102	Mammalia indet.	class	99798		Mammalia		class	36651	Late Maastrichtian		70.6	66	Pearson et al.	2002	11749	Chordata	33815	Mammalia	36651								PTRM V89003			-103.753899	45.977699	US	North Dakota	Bowman	estimated from map	4	small collection	approx. at center of S edge of sec. 24, R105W, T129N	gp_mid			coordinates not computable using this model		Hell Creek
820661	occ			45111	Didelphodon ? sp.	genus	40007		Didelphodon		genus	40007	Late Maastrichtian		70.6	66	Pearson et al.	2002	11749	Chordata	33815	Mammalia	36651	NO_ORDER_SPECIFIED	NO	Stagodontidae	40004	Didelphodon	40007		PTRM V87012, Mud Buttes			-103.766899	46.026402	US	North Dakota	Bowman	estimated from map	4	small collection	T129N,R105W,sec2, approx. SE 1/4	gp_mid			coordinates not computable using this model		Hell Creek
820662	occ			45111	Mammalia ? indet.	class	99798		Mammalia		class	36651	Late Maastrichtian		70.6	66	Pearson et al.	2002	11749	Chordata	33815	Mammalia	36651								PTRM V87012, Mud Buttes			-103.766899	46.026402	US	North Dakota	Bowman	estimated from map	4	small collection	T129N,R105W,sec2, approx. SE 1/4	gp_mid			coordinates not computable using this model		Hell Creek
820774	occ			45130	Didelphodon ? sp.	genus	40007		Didelphodon		genus	40007	Late Maastrichtian		70.6	66	Pearson et al.	2002	11749	Chordata	33815	Mammalia	36651	NO_ORDER_SPECIFIED	NO	Stagodontidae	40004	Didelphodon	40007		PTRM V87009, Pretty Butte			-103.964401	46.381901	US	North Dakota	Slope	estimated from map	4	small collection	T134N,R106W,sec35, approx. SW 1/4	gp_mid			coordinates not computable using this model	FED	Hell Creek
820775	occ			45136	Meniscoessus ? sp.	genus	39832		Meniscoessus		genus	39832	Late Maastrichtian		70.6	66	Pearson et al.	2002	11749	Chordata	33815	Mammalia	36651	Multituberculata	39779	Cimolomyidae	39853	Meniscoessus	39832		PTRM V86003, Pretty Butte			-103.964401	46.381901	US	North Dakota	Slope	estimated from map	4	small collection	T134N,R106W,sec35, approx. SW 1/4	gp_mid			coordinates not computable using this model	FED	Hell Creek
820776	occ			45136	Meniscoessus sp.	genus	39832		Meniscoessus		genus	39832	Late Maastrichtian		70.6	66	Pearson et al.	2002	11749	Chordata	33815	Mammalia	36651	Multituberculata	39779	Cimolomyidae	39853	Meniscoessus	39832		PTRM V86003, Pretty Butte			-103.964401	46.381901	US	North Dakota	Slope	estimated from map	4	small collection	T134N,R106W,sec35, approx. SW 1/4	gp_mid			coordinates not computable using this model	FED	Hell Creek
820779	occ			14610	Meniscoessus robustus	species	48076		Meniscoessus robustus		species	45847	Lancian		70.6	66	Pearson et al.	2002	11749	Chordata	33815	Mammalia	36651	Multituberculata	39779	Cimolomyidae	39853	Meniscoessus	39832		PTRM V92067			-103.300003	46.099998	US	North Dakota	Bowman	based on political unit	1	small collection	Little Missouri Badlands	gp_mid	-62.3	55.96	101		Hell Creek	Montana
820780	occ			14610	Multituberculata indet.	order	39779		Multituberculata		order	39779	Lancian		70.6	66	Pearson et al.	2002	11749	Chordata	33815	Mammalia	36651	Multituberculata	39779						PTRM V92067			-103.300003	46.099998	US	North Dakota	Bowman	based on political unit	1	small collection	Little Missouri Badlands	gp_mid	-62.3	55.96	101		Hell Creek	Montana
820781	occ			14610	Multituberculata ? indet.	order	39779		Multituberculata		order	39779	Lancian		70.6	66	Pearson et al.	2002	11749	Chordata	33815	Mammalia	36651	Multituberculata	39779						PTRM V92067			-103.300003	46.099998	US	North Dakota	Bowman	based on political unit	1	small collection	Little Missouri Badlands	gp_mid	-62.3	55.96	101		Hell Creek	Montana
820782	occ			14610	Cimolodon sp.	genus	39825		Cimolodon		genus	39825	Lancian		70.6	66	Pearson et al.	2002	11749	Chordata	33815	Mammalia	36651	Multituberculata	39779	Cimolodontidae	39823	Cimolodon	39825		PTRM V92067			-103.300003	46.099998	US	North Dakota	Bowman	based on political unit	1	small collection	Little Missouri Badlands	gp_mid	-62.3	55.96	101		Hell Creek	Montana
820783	occ			14610	Marsupialia indet.	infraclass	247806		Marsupialia		infraclass	247806	Lancian		70.6	66	Pearson et al.	2002	11749	Chordata	33815	Mammalia	36651								PTRM V92067			-103.300003	46.099998	US	North Dakota	Bowman	based on political unit	1	small collection	Little Missouri Badlands	gp_mid	-62.3	55.96	101		Hell Creek	Montana
820784	occ			14610	Mammalia indet.	class	99798		Mammalia		class	36651	Lancian		70.6	66	Pearson et al.	2002	11749	Chordata	33815	Mammalia	36651								PTRM V92067			-103.300003	46.099998	US	North Dakota	Bowman	based on political unit	1	small collection	Little Missouri Badlands	gp_mid	-62.3	55.96	101		Hell Creek	Montana
820785	occ			14610	Mammalia ? indet.	class	99798		Mammalia		class	36651	Lancian		70.6	66	Pearson et al.	2002	11749	Chordata	33815	Mammalia	36651								PTRM V92067			-103.300003	46.099998	US	North Dakota	Bowman	based on political unit	1	small collection	Little Missouri Badlands	gp_mid	-62.3	55.96	101		Hell Creek	Montana
820786	occ			45128	Multituberculata indet.	order	39779		Multituberculata		order	39779	Late Maastrichtian		70.6	66	Pearson et al.	2002	11749	Chordata	33815	Mammalia	36651	Multituberculata	39779						PTRM V92002			-103.939697	46.406399	US	North Dakota	Slope	estimated from map	4	small collection	T134N,R106W,sec24 , approx. SE 1/4	gp_mid			coordinates not computable using this model	FED	Hell Creek
820790	occ			45098	Mammalia indet.	class	99798		Mammalia		class	36651	Late Maastrichtian		70.6	66	Pearson et al.	2002	11749	Chordata	33815	Mammalia	36651								PTRM V91007, Doaks Butte			-103.9617	45.948799	US	North Dakota	Bowman	estimated from map	4	small collection	approx. NW 1/4, sec. 32, R106W, T129N	gp_mid			coordinates not computable using this model		Hell Creek
820791	occ			45099	Meniscoessus sp.	genus	39832		Meniscoessus		genus	39832	Late Maastrichtian		70.6	66	Pearson et al.	2002	11749	Chordata	33815	Mammalia	36651	Multituberculata	39779	Cimolomyidae	39853	Meniscoessus	39832		PTRM V89004, Doaks Butte			-103.9617	45.948799	US	North Dakota	Bowman	estimated from map	4	small collection	approx. NW 1/4, sec. 32, R106W, T129N	gp_mid			coordinates not computable using this model		Hell Creek
820792	occ			45099	Meniscoessus ? sp.	genus	39832		Meniscoessus		genus	39832	Late Maastrichtian		70.6	66	Pearson et al.	2002	11749	Chordata	33815	Mammalia	36651	Multituberculata	39779	Cimolomyidae	39853	Meniscoessus	39832		PTRM V89004, Doaks Butte			-103.9617	45.948799	US	North Dakota	Bowman	estimated from map	4	small collection	approx. NW 1/4, sec. 32, R106W, T129N	gp_mid			coordinates not computable using this model		Hell Creek
820793	occ			45099	Multituberculata ? indet.	order	39779		Multituberculata		order	39779	Late Maastrichtian		70.6	66	Pearson et al.	2002	11749	Chordata	33815	Mammalia	36651	Multituberculata	39779						PTRM V89004, Doaks Butte			-103.9617	45.948799	US	North Dakota	Bowman	estimated from map	4	small collection	approx. NW 1/4, sec. 32, R106W, T129N	gp_mid			coordinates not computable using this model		Hell Creek
820794	occ			45099	Marsupialia indet.	infraclass	247806		Marsupialia		infraclass	247806	Late Maastrichtian		70.6	66	Pearson et al.	2002	11749	Chordata	33815	Mammalia	36651								PTRM V89004, Doaks Butte			-103.9617	45.948799	US	North Dakota	Bowman	estimated from map	4	small collection	approx. NW 1/4, sec. 32, R106W, T129N	gp_mid			coordinates not computable using this model		Hell Creek
820795	occ			45099	Mammalia indet.	class	99798		Mammalia		class	36651	Late Maastrichtian		70.6	66	Pearson et al.	2002	11749	Chordata	33815	Mammalia	36651								PTRM V89004, Doaks Butte			-103.9617	45.948799	US	North Dakota	Bowman	estimated from map	4	small collection	approx. NW 1/4, sec. 32, R106W, T129N	gp_mid			coordinates not computable using this model		Hell Creek
837741	occ			14630	n. gen. Nortedelphys n. sp. magnus	species	160064		Nortedelphys magnus		species	160064	Lancian		70.6	66	Case et al.	2004	31410	Chordata	33815	Mammalia	36651	NO_ORDER_SPECIFIED	NO	Herpetotheriidae	58227	Nortedelphys	160063		Trochu (KUA-1)		Griffith Farm	-113	51.799999	CA	Alberta		based on nearby landmark	1	small collection	"east-central edge of SW 1/4, SE 1/4, sec. 8, T. 34 N, R 21 W... approximately two miles south and six miles west of Scollard" near the Red Deer River, near Drumheller	gp_mid	-68.3	63.96	101		Scollard
837742	occ			14598	Nortedelphys magnus	species	160064		Nortedelphys magnus		species	160064	Lancian		70.6	66	Case et al.	2004	31410	Chordata	33815	Mammalia	36651	NO_ORDER_SPECIFIED	NO	Herpetotheriidae	58227	Nortedelphys	160063		Nern-Baker		UCMP V-5619	-104.616699	43.799999	US	Wyoming	Niobrara	based on political unit	4	small collection		gp_mid	-65.51	54.3	101	FED	Lance
837743	occ			14624	Nortedelphys n. sp. intermedius	species	160065	subjective synonym of	Nortedelphys jasoni		species	43918	Lancian		70.6	66	Case et al.	2004	31410	Chordata	33815	Mammalia	36651	NO_ORDER_SPECIFIED	NO	Herpetotheriidae	58227	Nortedelphys	160063		Tedrow Quarry D (Reworked)		UCMP V-87072 (in part)	-106.199997	47.633301	US	Montana	McCone	unpublished field data	4	small collection		gp_mid	-64.28	58.23	101	FED	Hell Creek
837744	occ			14585	Nortedelphys intermedius	species	160065	subjective synonym of	Nortedelphys jasoni		species	43918	Late Maastrichtian		70.6	66	Case et al.	2004	31410	Chordata	33815	Mammalia	36651	NO_ORDER_SPECIFIED	NO	Herpetotheriidae	58227	Nortedelphys	160063		Lull 2 Quarry (UCMP V-5620)		Lull's Locality 2	-104.637001	43.116329	US	Wyoming	Niobrara	estimated from map	6	small collection	Lance Creek; *not* the same as Hatcher No. 2. In S side of small canyon near head of a tributary of Buck Creek, 1200 yds N70°E of benchmark N-100.	gp_mid	-66.02	53.68	101		Lance
837745	occ			14519	Nortedelphys intermedius	species	160065	subjective synonym of	Nortedelphys jasoni		species	43918	Lancian		70.6	66	Case et al.	2004	31410	Chordata	33815	Mammalia	36651	NO_ORDER_SPECIFIED	NO	Herpetotheriidae	58227	Nortedelphys	160063		Bushy Tailed Blowout		UCMP V-5711 (BTB locality)	-104.566704	43.150002	US	Wyoming	Niobrara	unpublished field data	2	small collection		gp_mid	-65.92	53.69	101		Lance
837746	occ			14566	Nortedelphys intermedius	species	160065	subjective synonym of	Nortedelphys jasoni		species	43918	Lancian		70.6	66	Case et al.	2004	31410	Chordata	33815	Mammalia	36651	NO_ORDER_SPECIFIED	NO	Herpetotheriidae	58227	Nortedelphys	160063		Mammal Quarry No. 2 (UCMP V-5815)		Lance Quarry 2, Hatcher No. 2	-104.494713	43.128948	US	Wyoming	Niobrara	estimated from map	6	small collection	on W side of an erosional remnant near center of large blowout on crest of ridge, 150 yds N of road (from which point the Johnson Ranch is 0.4 mi. away). 200 yds N80°E of benchmark Q-100.	gp_mid	-65.85	53.65	101		Lance
837747	occ			14516	Nortedelphys intermedius	species	160065	subjective synonym of	Nortedelphys jasoni		species	43918	Lancian		70.6	66	Case et al.	2004	31410	Chordata	33815	Mammalia	36651	NO_ORDER_SPECIFIED	NO	Herpetotheriidae	58227	Nortedelphys	160063		Bug Creek Anthills (Reworked)		UCMP V-65127, V-70201	-106.099998	47.799999	US	Montana	McCone	based on political unit	1	small collection		gp_mid	-64.03	58.34	101	FED	Hell Creek
837748	occ			14604	Nortedelphys intermedius	species	160065	subjective synonym of	Nortedelphys jasoni		species	43918	Lancian		70.6	66	Case et al.	2004	31410	Chordata	33815	Mammalia	36651	NO_ORDER_SPECIFIED	NO	Herpetotheriidae	58227	Nortedelphys	160063		Joe Painter Quarry			-103.099998	45.5	US	South Dakota	Harding	based on political unit	1	small collection	head of Jones Creek	gp_mid	-62.55	55.37	101		Hell Creek	Montana
837749	occ			14516	n. gen. Nortedelphys n. sp. minimus	species	160066		Nortedelphys minimus		species	160066	Lancian		70.6	66	Case et al.	2004	31410	Chordata	33815	Mammalia	36651	NO_ORDER_SPECIFIED	NO	Herpetotheriidae	58227	Nortedelphys	160063		Bug Creek Anthills (Reworked)		UCMP V-65127, V-70201	-106.099998	47.799999	US	Montana	McCone	based on political unit	1	small collection		gp_mid	-64.03	58.34	101	FED	Hell Creek
837750	occ			14585	Nortedelphys minimus	species	160066		Nortedelphys minimus		species	160066	Late Maastrichtian		70.6	66	Case et al.	2004	31410	Chordata	33815	Mammalia	36651	NO_ORDER_SPECIFIED	NO	Herpetotheriidae	58227	Nortedelphys	160063		Lull 2 Quarry (UCMP V-5620)		Lull's Locality 2	-104.637001	43.116329	US	Wyoming	Niobrara	estimated from map	6	small collection	Lance Creek; *not* the same as Hatcher No. 2. In S side of small canyon near head of a tributary of Buck Creek, 1200 yds N70°E of benchmark N-100.	gp_mid	-66.02	53.68	101		Lance
866679	occ			14640	cf. Cimolodon sp.	genus	39825		Cimolodon		genus	39825	Lancian		70.6	66	Wilson et al.	2010	32620	Chordata	33815	Mammalia	36651	Multituberculata	39779	Cimolodontidae	39823	Cimolodon	39825		Ken's Site		UCM Loc. 77062; DMNH loc. 3426; UWBM loc. C1099	-104.491669	40.386391	US	Colorado	Weld	based on nearby landmark	seconds	small collection	apparently near Crow Creek in "central Weld County"\r\nthe site "spans an area of about 100m2" (Wilson et al. 2010)	gp_mid	-67.66	51.14	101		Laramie
866680	occ			96081	Mesodma cf. formosa	species	48344		Mesodma formosa		species	46767	Lancian		70.6	66	Wilson et al.	2010	32620	Chordata	33815	Mammalia	36651	Multituberculata	39779	Neoplagiaulacidae	67560	Mesodma	39815		Dog Pond Area (Lar 5)		DMNH loc. 3318	-104.466667	40.799999	US	Colorado	Weld	estimated from map	minutes	outcrop	"The outcrop is approximately 500 m2 and about 8 m in relief"	gp_mid	-67.37	51.51	101	FED	Laramie
866681	occ			96081	Protalphadon sp.	genus	39985		Protalphadon		genus	39985	Lancian		70.6	66	Wilson et al.	2010	32620	Chordata	33815	Mammalia	36651	NO_ORDER_SPECIFIED	NO	NO_FAMILY_SPECIFIED	NF	Protalphadon	39985		Dog Pond Area (Lar 5)		DMNH loc. 3318	-104.466667	40.799999	US	Colorado	Weld	estimated from map	minutes	outcrop	"The outcrop is approximately 500 m2 and about 8 m in relief"	gp_mid	-67.37	51.51	101	FED	Laramie
866682	occ			96082	Protolambda hatcheri	species	51058		Protolambda hatcheri		species	51058	Lancian		70.6	66	Wilson et al.	2010	32620	Chordata	33815	Mammalia	36651	NO_ORDER_SPECIFIED	NO	Pediomyidae	209133	Protolambda	51057		Natural Fort (UCM Loc. 78193)		Loc. 1	-104.916664	40.950001	US	Colorado	Weld	estimated from map	minutes	outcrop	"a large outcrop of ~0.4 km2 and up to 12 m relief... immediately east of Interstate 25 near northbound exit 293, where there was once a rest area"	gp_mid	-67.78	51.78	101		Laramie
866683	occ			96083	n. gen. Parikimys n. sp. carpenteri	species	166857		Parikimys carpenteri		species	166857	Lancian		70.6	66	Wilson et al.	2010	32620	Chordata	33815	Mammalia	36651	Multituberculata	39779	Neoplagiaulacidae	67560	Parikimys	166856		Ingrid's Jaw		DMNH loc. 3322; UWBM loc. C1098	-104.650002	40.799999	US	Colorado	Weld	estimated from map	minutes	small collection	"irregular, weathered isolated outcrop of ~30 m2 immediately south of Weld County Road 122"	gp_mid	-67.58	51.57	101	FED	Laramie
866684	occ			96083	Meniscoessus cf. robustus	species	48076		Meniscoessus robustus		species	45847	Lancian		70.6	66	Wilson et al.	2010	32620	Chordata	33815	Mammalia	36651	Multituberculata	39779	Cimolomyidae	39853	Meniscoessus	39832		Ingrid's Jaw		DMNH loc. 3322; UWBM loc. C1098	-104.650002	40.799999	US	Colorado	Weld	estimated from map	minutes	small collection	"irregular, weathered isolated outcrop of ~30 m2 immediately south of Weld County Road 122"	gp_mid	-67.58	51.57	101	FED	Laramie
866685	occ			96083	n. gen. Paressonodon n. sp. nelsoni	species	166859		Paressonodon nelsoni		species	166859	Lancian		70.6	66	Wilson et al.	2010	32620	Chordata	33815	Mammalia	36651	Multituberculata	39779	Cimolomyidae	39853	Paressonodon	166858		Ingrid's Jaw		DMNH loc. 3322; UWBM loc. C1098	-104.650002	40.799999	US	Colorado	Weld	estimated from map	minutes	small collection	"irregular, weathered isolated outcrop of ~30 m2 immediately south of Weld County Road 122"	gp_mid	-67.58	51.57	101	FED	Laramie
866686	occ			96083	Pediomyidae indet.	family	39999		Pediomyidae		family	209133	Lancian		70.6	66	Wilson et al.	2010	32620	Chordata	33815	Mammalia	36651	NO_ORDER_SPECIFIED	NO	Pediomyidae	209133				Ingrid's Jaw		DMNH loc. 3322; UWBM loc. C1098	-104.650002	40.799999	US	Colorado	Weld	estimated from map	minutes	small collection	"irregular, weathered isolated outcrop of ~30 m2 immediately south of Weld County Road 122"	gp_mid	-67.58	51.57	101	FED	Laramie
866687	occ			96083	Protolambda hatcheri	species	51058		Protolambda hatcheri		species	51058	Lancian		70.6	66	Wilson et al.	2010	32620	Chordata	33815	Mammalia	36651	NO_ORDER_SPECIFIED	NO	Pediomyidae	209133	Protolambda	51057		Ingrid's Jaw		DMNH loc. 3322; UWBM loc. C1098	-104.650002	40.799999	US	Colorado	Weld	estimated from map	minutes	small collection	"irregular, weathered isolated outcrop of ~30 m2 immediately south of Weld County Road 122"	gp_mid	-67.58	51.57	101	FED	Laramie
866688	occ			96083	Leptalestes ? cooki	species	103964		Leptalestes cooki		species	50062	Lancian		70.6	66	Wilson et al.	2010	32620	Chordata	33815	Mammalia	36651	NO_ORDER_SPECIFIED	NO	Pediomyidae	209133	Leptalestes	103961		Ingrid's Jaw		DMNH loc. 3322; UWBM loc. C1098	-104.650002	40.799999	US	Colorado	Weld	estimated from map	minutes	small collection	"irregular, weathered isolated outcrop of ~30 m2 immediately south of Weld County Road 122"	gp_mid	-67.58	51.57	101	FED	Laramie
866689	occ			96083	Alphadon jasoni	species	43918	recombined as	Nortedelphys jasoni		species	43918	Lancian		70.6	66	Wilson et al.	2010	32620	Chordata	33815	Mammalia	36651	NO_ORDER_SPECIFIED	NO	Herpetotheriidae	58227	Nortedelphys	160063		Ingrid's Jaw		DMNH loc. 3322; UWBM loc. C1098	-104.650002	40.799999	US	Colorado	Weld	estimated from map	minutes	small collection	"irregular, weathered isolated outcrop of ~30 m2 immediately south of Weld County Road 122"	gp_mid	-67.58	51.57	101	FED	Laramie
866690	occ			96084	Cimolomys ? sp.	genus	39855		Cimolomys		genus	39855	Lancian		70.6	66	Wilson et al.	2010	32620	Chordata	33815	Mammalia	36651	Multituberculata	39779	Cimolomyidae	39853	Cimolomys	39855		Dog Pond Area (Lar 6)		DMNH loc. 3319	-104.466667	40.799999	US	Colorado	Weld	estimated from map	minutes	outcrop	"The outcrop is approximately 500 m2 and about 8 m in relief"	gp_mid	-67.37	51.51	101	FED	Laramie
871890	occ			96603	Paracimexomys n. sp. propriscus	species	168379		Paracimexomys propriscus		species	168379	Edmontonian		70.6	66	Hunter et al.	2010	32794	Chordata	33815	Mammalia	36651	Multituberculata	39779	NO_FAMILY_SPECIFIED	NF	Paracimexomys	39788		Shell Hell (MOR Loc. 703)			-112.831398	48.429298	US	Montana	Glacier	stated in text	4	small collection	MOR locality 703, "in the SW 1/4 Section 19, Township 31 North, Range 9 West...in Glacier County, northwestern Montana. The locality is along the southern bank of the Two Medicine River approximately 16 km (10 miles) southeast of Browning on the Blackfeet Indian Reservation"	gp_mid	-71.43	60.92	101		St. Mary River
871891	occ			96603	n. gen. Nidimys n. sp. occultus	species	168381		Nidimys occultus		species	168381	Edmontonian		70.6	66	Hunter et al.	2010	32794	Chordata	33815	Mammalia	36651	Multituberculata	39779	Neoplagiaulacidae	67560	Nidimys	168380		Shell Hell (MOR Loc. 703)			-112.831398	48.429298	US	Montana	Glacier	stated in text	4	small collection	MOR locality 703, "in the SW 1/4 Section 19, Township 31 North, Range 9 West...in Glacier County, northwestern Montana. The locality is along the southern bank of the Two Medicine River approximately 16 km (10 miles) southeast of Browning on the Blackfeet Indian Reservation"	gp_mid	-71.43	60.92	101		St. Mary River
871892	occ			96603	Turgidodon russelli	species	52542		Turgidodon russelli		species	43926	Edmontonian		70.6	66	Hunter et al.	2010	32794	Chordata	33815	Mammalia	36651	NO_ORDER_SPECIFIED	NO	Alphadontidae	67663	Turgidodon	39994		Shell Hell (MOR Loc. 703)			-112.831398	48.429298	US	Montana	Glacier	stated in text	4	small collection	MOR locality 703, "in the SW 1/4 Section 19, Township 31 North, Range 9 West...in Glacier County, northwestern Montana. The locality is along the southern bank of the Two Medicine River approximately 16 km (10 miles) southeast of Browning on the Blackfeet Indian Reservation"	gp_mid	-71.43	60.92	101		St. Mary River
871893	occ			96603	Leptalestes n. sp. toevsi	species	168382		Leptalestes toevsi		species	168382	Edmontonian		70.6	66	Hunter et al.	2010	32794	Chordata	33815	Mammalia	36651	NO_ORDER_SPECIFIED	NO	Pediomyidae	209133	Leptalestes	103961		Shell Hell (MOR Loc. 703)			-112.831398	48.429298	US	Montana	Glacier	stated in text	4	small collection	MOR locality 703, "in the SW 1/4 Section 19, Township 31 North, Range 9 West...in Glacier County, northwestern Montana. The locality is along the southern bank of the Two Medicine River approximately 16 km (10 miles) southeast of Browning on the Blackfeet Indian Reservation"	gp_mid	-71.43	60.92	101		St. Mary River
871894	occ			96603	Neoplagiaulacidae indet.	family	67560		Neoplagiaulacidae		family	67560	Edmontonian		70.6	66	Hunter et al.	2010	32794	Chordata	33815	Mammalia	36651	Multituberculata	39779	Neoplagiaulacidae	67560				Shell Hell (MOR Loc. 703)			-112.831398	48.429298	US	Montana	Glacier	stated in text	4	small collection	MOR locality 703, "in the SW 1/4 Section 19, Township 31 North, Range 9 West...in Glacier County, northwestern Montana. The locality is along the southern bank of the Two Medicine River approximately 16 km (10 miles) southeast of Browning on the Blackfeet Indian Reservation"	gp_mid	-71.43	60.92	101		St. Mary River
884213	occ			67817	Hainina sp. A informal	genus	106771	obsolete variant of	Hainina		genus	106771	Early Maastrichtian		70.6	66	Csiki and Grigorescu	2000	33903	Chordata	33815	Mammalia	36651	Multituberculata	39779	Kogaionidae	106769	Hainina	106771		Vălioara-Fântânele 1 (VF)		Valioara-Fantanele; Valiora	22.783331	45.616669	RO	Hunedoara		based on nearby landmark	5	small collection	near village of Valioara	gp_mid	28.7	25.36	308		Densuş-Ciula
884214	occ			67817	cf. Ptilodontoidea indet.	superfamily	103905		Ptilodontoidea		superfamily	39807	Early Maastrichtian		70.6	66	Csiki and Grigorescu	2000	33903	Chordata	33815	Mammalia	36651	Multituberculata	39779						Vălioara-Fântânele 1 (VF)		Valioara-Fantanele; Valiora	22.783331	45.616669	RO	Hunedoara		based on nearby landmark	5	small collection	near village of Valioara	gp_mid	28.7	25.36	308		Densuş-Ciula
914474	occ			84996	Mammalia indet.	class	99798		Mammalia		class	36651	Late Maastrichtian		70.6	66	Xu et al.	2011	34984	Chordata	33815	Mammalia	36651								Qiupa, Luanchuan Basin			111.650002	34.016666	CN	Henan	Luanchuan	estimated from map	minutes	local area	Near village of Qiupa, Luanchuan Basin (also listed as Luanchuan County, Tantou Basin).\r\n"At least five individuals of Yulong were found in the Qiupa Area, but they are from different quarries up to 4 km apart. The geological survey indicates that these different quarries belong to the same age." (Lü et al. 2013) — indicates geographic resolution of 'local area' until more detailed provenance d…	gp_mid			coordinates not computable using this model		Qiupa
947532	occ			110464	Protungulatum n. sp. coombsi	species	186980		Protungulatum coombsi		species	186980	Late Maastrichtian		70.6	66	Archibald et al.	2011	36356	Chordata	33815	Mammalia	36651	Procreodi	80645	Arctocyonidae	42198	Protungulatum	40211		Spigot-Bottle locality			-104.8769	45.8661	US	Montana	Carter	estimated from map	4	small collection	along (Little?) Blacktail Creek, north-central part of T1N, R55E, Carter County	gp_mid	-64.25	56.24	101		Hell Creek
968670	occ			61321	n. gen. Labes n. sp. quintanillensis	species	196150		Labes quintanillensis		species	196150	Early Maastrichtian		70.6	66	Pol et al.	1992	37147	Chordata	33815	Mammalia	36651	NO_ORDER_SPECIFIED	NO	Zhelestidae	67569	Labes	196149		Quintanilla del Coco			-3.516667	41.979168	ES	Castilla y Leon	Burgos	estimated from map	seconds	small collection	SE Burgos province, near village of Quintanilla del Coco, El Molino section of formation, S bank of rio Mataviejas	gp_mid			coordinates not computable using this model		Santibañez del Val
968671	occ			61321	Palaeoryctidae ? indet. 1 informal	species	40223	species not entered	Palaeoryctidae		family	40223	Early Maastrichtian		70.6	66	Pol et al.	1992	37147	Chordata	33815	Mammalia	36651	Proteutheria	57523	Palaeoryctidae	40223				Quintanilla del Coco			-3.516667	41.979168	ES	Castilla y Leon	Burgos	estimated from map	seconds	small collection	SE Burgos province, near village of Quintanilla del Coco, El Molino section of formation, S bank of rio Mataviejas	gp_mid			coordinates not computable using this model		Santibañez del Val
968672	occ			61321	Palaeoryctidae ? indet. 2 informal	species	40223	species not entered	Palaeoryctidae		family	40223	Early Maastrichtian		70.6	66	Pol et al.	1992	37147	Chordata	33815	Mammalia	36651	Proteutheria	57523	Palaeoryctidae	40223				Quintanilla del Coco			-3.516667	41.979168	ES	Castilla y Leon	Burgos	estimated from map	seconds	small collection	SE Burgos province, near village of Quintanilla del Coco, El Molino section of formation, S bank of rio Mataviejas	gp_mid			coordinates not computable using this model		Santibañez del Val
968673	occ			61321	Theria ? indet.	subclass	39860		Theria		subclass	39860	Early Maastrichtian		70.6	66	Pol et al.	1992	37147	Chordata	33815	Mammalia	36651								Quintanilla del Coco			-3.516667	41.979168	ES	Castilla y Leon	Burgos	estimated from map	seconds	small collection	SE Burgos province, near village of Quintanilla del Coco, El Molino section of formation, S bank of rio Mataviejas	gp_mid			coordinates not computable using this model		Santibañez del Val
970263	occ	29748		115074	Barbatodon n. sp. oardaensis	species	289407		Barbatodon oardaensis		species	289407	Early Maastrichtian		70.6	66	Codrea et al.	2014	50288	Chordata	33815	Mammalia	36651	Multituberculata	39779	Kogaionidae	106769	Barbatodon	69158		Oarda de Jos A (OdA)		ODA; Oarda A	23.553547	46.028996	RO	Alba		estimated from map	6	small collection	Oarda de Jos, Alba District, 2 km N of Vurpar along the R bank of Sebes River, 3 km S of Alba Iulia and 1 km upstream of junction with Mures River	gp_mid	29.45	25.4	308		Şard
970501	occ			26369	Barbatodon sp.	genus	69158		Barbatodon		genus	69158	Late Maastrichtian		70.6	66	Smith et al.	2002	37256	Chordata	33815	Mammalia	36651	Multituberculata	39779	Kogaionidae	106769	Barbatodon	69158		Nălaţ-Vad		Nalat-Vad; Nalatvad; Râul Mare River	22.93	45.580002	RO	Hunedoara		based on nearby landmark	2	outcrop	Nalatvad (Nalat-Vad), in the Râul Mare Valley, 3 km downstream from Totesti-baaraj and between villages of Nalat and Vad. Three fossiliferous "pockets" at this locality.	gp_mid	28.77	25.27	308		Râul Mare
970502	occ	38024		26369	Kogaionidae indet.	family	106769		Kogaionidae		family	106769	Late Maastrichtian		70.6	66	Csiki-Sava et al.	2016	76092	Chordata	33815	Mammalia	36651	Multituberculata	39779	Kogaionidae	106769				Nălaţ-Vad		Nalat-Vad; Nalatvad; Râul Mare River	22.93	45.580002	RO	Hunedoara		based on nearby landmark	2	outcrop	Nalatvad (Nalat-Vad), in the Râul Mare Valley, 3 km downstream from Totesti-baaraj and between villages of Nalat and Vad. Three fossiliferous "pockets" at this locality.	gp_mid	28.77	25.27	308		Râul Mare
989257	occ			119007	n. gen. Essonodon n. sp. browni	species	46330		Essonodon browni		species	46330	Late Maastrichtian		70.6	66	Simpson	1927	38233	Chordata	33815	Mammalia	36651	Multituberculata	39779	Cimolomyidae	39853	Essonodon	39840		Crooked Creek			-106.577782	47.699165	US	Montana		estimated from map	seconds	small collection	Brown (1907) provided a map that was compared to maps in Google Earth	gp_mid	-64.66	58.4	101	FED	Hell Creek
989258	occ			119007	Meniscoessus n. sp. borealis	species	48069	subjective synonym of	Meniscoessus robustus		species	45847	Late Maastrichtian		70.6	66	Simpson	1927	38233	Chordata	33815	Mammalia	36651	Multituberculata	39779	Cimolomyidae	39853	Meniscoessus	39832		Crooked Creek			-106.577782	47.699165	US	Montana		estimated from map	seconds	small collection	Brown (1907) provided a map that was compared to maps in Google Earth	gp_mid	-64.66	58.4	101	FED	Hell Creek
989259	occ			119007	Cimolodon sp.	genus	39825		Cimolodon		genus	39825	Late Maastrichtian		70.6	66	Simpson	1927	38233	Chordata	33815	Mammalia	36651	Multituberculata	39779	Cimolodontidae	39823	Cimolodon	39825		Crooked Creek			-106.577782	47.699165	US	Montana		estimated from map	seconds	small collection	Brown (1907) provided a map that was compared to maps in Google Earth	gp_mid	-64.66	58.4	101	FED	Hell Creek
989260	occ			119007	Ectoconodon n. sp. montanensis	species	45977		Ectoconodon montanensis		species	45977	Late Maastrichtian		70.6	66	Simpson	1927	38233	Chordata	33815	Mammalia	36651	NO_ORDER_SPECIFIED	NO	Stagodontidae	40004	Didelphodon	40007		Crooked Creek			-106.577782	47.699165	US	Montana		estimated from map	seconds	small collection	Brown (1907) provided a map that was compared to maps in Google Earth	gp_mid	-64.66	58.4	101	FED	Hell Creek
989261	occ			119007	Stagodon sp.	genus	51756	subjective synonym of	Didelphodon		genus	40007	Late Maastrichtian		70.6	66	Simpson	1927	38233	Chordata	33815	Mammalia	36651	NO_ORDER_SPECIFIED	NO	Stagodontidae	40004	Didelphodon	40007		Crooked Creek			-106.577782	47.699165	US	Montana		estimated from map	seconds	small collection	Brown (1907) provided a map that was compared to maps in Google Earth	gp_mid	-64.66	58.4	101	FED	Hell Creek
989262	occ			119007	Thlaeodon ? sp.	genus	209129		Thlaeodon		genus	209129	Late Maastrichtian		70.6	66	Simpson	1927	38233	Chordata	33815	Mammalia	36651	Proteutheria	57523	Palaeoryctidae	40223	Thlaeodon	209129		Crooked Creek			-106.577782	47.699165	US	Montana		estimated from map	seconds	small collection	Brown (1907) provided a map that was compared to maps in Google Earth	gp_mid	-64.66	58.4	101	FED	Hell Creek
989263	occ			119007	Pediomys sp.	genus	40001		Pediomys		genus	40001	Late Maastrichtian		70.6	66	Simpson	1927	38233	Chordata	33815	Mammalia	36651	NO_ORDER_SPECIFIED	NO	Pediomyidae	209133	Pediomys	40001		Crooked Creek			-106.577782	47.699165	US	Montana		estimated from map	seconds	small collection	Brown (1907) provided a map that was compared to maps in Google Earth	gp_mid	-64.66	58.4	101	FED	Hell Creek
989265	occ			119009	Gypsonictops hypoconus	species	46754		Gypsonictops hypoconus		species	46754	Late Maastrichtian		70.6	66	Simpson	1927	38233	Chordata	33815	Mammalia	36651	NO_ORDER_SPECIFIED	NO	Gypsonictopidae	40254	Gypsonictops	40255		Cameron collection (near Forsyth and Snow Creek)			-106.67778	46.266388	US	Montana		estimated from map	seconds	small collection		gp_mid	-65.97	57.15	101		Hell Creek
1004051	occ	29347		122240	Deccanolestes cf. hislopi	species	137961		Deccanolestes hislopi		species	137961	Late Maastrichtian		70.6	66	Rana and Wilson	2003	38910	Chordata	33815	Mammalia	36651	NO_ORDER_SPECIFIED	NO	Adapisoriculidae	118857	Deccanolestes	53991		Rangapur microvertebrate site		Intertrappean Beds Rangapur	77.908333	17.191668	IN	Andhra Pradesh		estimated from map	seconds	small collection	The new mammal-bearing site is located about 7 kilometres southeast of Naskal and 1.5 kilometres northwest of Rangapur village (Fig. 1)	gp_mid			coordinates not computable using this model
1004052	occ			122240	Deccanolestes cf. robustus	species	137962		Deccanolestes robustus		species	137962	Late Maastrichtian		70.6	66	Rana and Wilson	2003	38910	Chordata	33815	Mammalia	36651	NO_ORDER_SPECIFIED	NO	Adapisoriculidae	118857	Deccanolestes	53991		Rangapur microvertebrate site		Intertrappean Beds Rangapur	77.908333	17.191668	IN	Andhra Pradesh		estimated from map	seconds	small collection	The new mammal-bearing site is located about 7 kilometres southeast of Naskal and 1.5 kilometres northwest of Rangapur village (Fig. 1)	gp_mid			coordinates not computable using this model
1004053	occ			122240	Deccanolestes ? sp.	genus	53991		Deccanolestes		genus	53991	Late Maastrichtian		70.6	66	Rana and Wilson	2003	38910	Chordata	33815	Mammalia	36651	NO_ORDER_SPECIFIED	NO	Adapisoriculidae	118857	Deccanolestes	53991		Rangapur microvertebrate site		Intertrappean Beds Rangapur	77.908333	17.191668	IN	Andhra Pradesh		estimated from map	seconds	small collection	The new mammal-bearing site is located about 7 kilometres southeast of Naskal and 1.5 kilometres northwest of Rangapur village (Fig. 1)	gp_mid			coordinates not computable using this model
1004054	occ			122240	n. gen. Sahnitherium n. sp. rangapurensis	species	209845		Sahnitherium rangapurensis		species	209845	Late Maastrichtian		70.6	66	Rana and Wilson	2003	38910	Chordata	33815	Mammalia	36651	NO_ORDER_SPECIFIED	NO	NO_FAMILY_SPECIFIED	NF	Sahnitherium	209844		Rangapur microvertebrate site		Intertrappean Beds Rangapur	77.908333	17.191668	IN	Andhra Pradesh		estimated from map	seconds	small collection	The new mammal-bearing site is located about 7 kilometres southeast of Naskal and 1.5 kilometres northwest of Rangapur village (Fig. 1)	gp_mid			coordinates not computable using this model
1004055	occ			122240	Theria indet.	subclass	39860		Theria		subclass	39860	Late Maastrichtian		70.6	66	Rana and Wilson	2003	38910	Chordata	33815	Mammalia	36651								Rangapur microvertebrate site		Intertrappean Beds Rangapur	77.908333	17.191668	IN	Andhra Pradesh		estimated from map	seconds	small collection	The new mammal-bearing site is located about 7 kilometres southeast of Naskal and 1.5 kilometres northwest of Rangapur village (Fig. 1)	gp_mid			coordinates not computable using this model
1011285	occ	26368		12855	Dryolestidae sp.	genus	39890		Dryolestidae		family	39890	Late Maastrichtian		70.6	66	Kielan-Jaworowska et al.	2004	14365	Chordata	33815	Mammalia	36651	NO_ORDER_SPECIFIED	NO	Dryolestidae	39890				Pajcha Pata		Pajchapata	-65.940002	-17.687	BO	Cochabamba		based on nearby landmark	3	outcrop	About 40 km SE of Cochabamba, 1 km NE of Pajcha Pata, midway along Cliza-Anzaldo Road	gp_mid			coordinates not computable using this model		El Molino	Puca
1011286	occ			12855	Mammalia indet. 2 informal	species	36651	species not entered	Mammalia		class	36651	Late Maastrichtian		70.6	66	Gayet et al.	2001	39674	Chordata	33815	Mammalia	36651								Pajcha Pata		Pajchapata	-65.940002	-17.687	BO	Cochabamba		based on nearby landmark	3	outcrop	About 40 km SE of Cochabamba, 1 km NE of Pajcha Pata, midway along Cliza-Anzaldo Road	gp_mid			coordinates not computable using this model		El Molino	Puca
1011287	occ	26369		12855	Eutheria sp.	genus	137726		Eutheria		unranked clade	182911	Late Maastrichtian		70.6	66	Kielan-Jaworowska et al.	2004	14365	Chordata	33815	Mammalia	36651								Pajcha Pata		Pajchapata	-65.940002	-17.687	BO	Cochabamba		based on nearby landmark	3	outcrop	About 40 km SE of Cochabamba, 1 km NE of Pajcha Pata, midway along Cliza-Anzaldo Road	gp_mid			coordinates not computable using this model		El Molino	Puca
1011414	occ			123181	n. gen. Maastrichtidelphys n. sp. meurismeti	species	216653		Maastrichtidelphys meurismeti		species	216653	Late Maastrichtian		70.6	66	Martin et al.	2005	39709	Chordata	33815	Mammalia	36651	NO_ORDER_SPECIFIED	NO	Peradectidae	96592	Maastrichtidelphys	216652		ENCI-Maastricht B.V. quarry, Valkenburg Member		Maastrichtidelphys meurismeti type locality	5.717222	50.788612	BE			estimated from map	seconds			gp_mid	15.1	38.38	315		Maastricht
1011606	occ		1	123566	n. gen. Avashishta n. sp. bacharamensis	species	216756		Avashishta bacharamensis		species	216756	Late Maastrichtian		70.6	66	Anantharaman et al.	2006	39750	Chordata	33815	Mammalia	36651	Multituberculata	39779	Haramyidae	67457	Avashishta	216755		Infratrappean beds near Bacharam			79.833336	17.333332	IN	Andhra Pradesh		stated in text	minutes	small collection	Maastrichtian, Infratrappean beds near Bacharam, Andhra Pradesh, India (17° 20’ N, 79° 50’ E).	gp_mid			coordinates not computable using this model		Infratrappean Beds
1011609	occ		1	27014	Dakshina jederi	species	216761		Dakshina jederi		species	216761	Late Maastrichtian		70.6	66	Wilson et al.	2007	39751	Chordata	33815	Mammalia	36651	NO_ORDER_SPECIFIED	NO	Sudamericidae	57604	Dakshina	216758		Naskal microvertebrate site		GSI Naskal quarry; 2016 Naskal site	77.887779	17.239166	IN	Andhra Pradesh	Rangareddi	stated in text	seconds	outcrop	section from about 2 km NE of Naskal, Pargi Taluq, Rangareddi District, Andhra Pradesh, peninsular India	gp_mid			coordinates not computable using this model
1011611	occ			123570	Nanocuris improvida	species	109639		Nanocuris improvida		species	109639	Late Maastrichtian		70.6	66	Wilson and Riedel	2010	39753	Chordata	33815	Mammalia	36651	Deltatheroida	137744	Deltatheridiidae	39919	Nanocuris	109638		Lance General (DMNH loc. 982)			-104.553886	43.213612	US	Wyoming	Niobrara	estimated from map	seconds	small collection		gp_mid			coordinates not computable using this model		Lance
1081342	occ			55363	Metatheria indet.	subclass	166541		Metatheria		subclass	183662	Early Maastrichtian		70.6	66	Larson et al.	2010	43426	Chordata	33815	Mammalia	36651								Albertosaurus Bonebed, Dry Island Buffalo Jump		Albertosaurus Quarry, Big Valley Creek, ABB, RTMP L2204	-112.883331	51.995834	CA	Alberta		based on nearby landmark	seconds	small collection	Coordinates taken from collection # 52468, near Dry Island, Alberta	gp_mid	-67.94	64.1	101		Horseshoe Canyon	Edmonton
1081361	occ			135739	Metatheria indet.	subclass	166541		Metatheria		subclass	183662	Early Maastrichtian		70.6	66	Larson et al.	2010	43426	Chordata	33815	Mammalia	36651								TMP NL-4			-112.883331	51.995834	CA	Alberta		based on nearby landmark	seconds	small collection	Coordinates taken from collection #52468, near Dry Island, Alberta	gp_mid	-67.94	64.1	101		Horseshoe Canyon	Edmonton
1081399	occ			135741	Metatheria indet.	subclass	166541		Metatheria		subclass	183662	Early Maastrichtian		70.6	66	Larson et al.	2010	43426	Chordata	33815	Mammalia	36651								TMP NL-1			-112.883331	51.995834	CA	Alberta		based on nearby landmark	seconds	small collection	Coordinates taken from collection #52468, near Dry Island, Alberta	gp_mid	-67.94	64.1	101		Horseshoe Canyon	Edmonton
1134639	occ			14514	Mesodma cf. thompsoni	species	48351		Mesodma thompsoni		species	48351	Lancian		70.6	66	Donohue et al.	2013	46718	Chordata	33815	Mammalia	36651	Multituberculata	39779	Neoplagiaulacidae	67560	Mesodma	39815		Robber's Roost (UW V-79032)		UCMP V-84215, Black Butte	-108.667801	41.568298	US	Wyoming	Sweetwater	stated in text	4	small collection	NE 1/4, SE 1/4, NE 1/4 of Sec 3, T18N, R100W	gp_mid	-71.66	53.45	101	FED	Lance
1134640	occ			14514	Mesodma sp.	genus	39815		Mesodma		genus	39815	Lancian		70.6	66	Donohue et al.	2013	46718	Chordata	33815	Mammalia	36651	Multituberculata	39779	Neoplagiaulacidae	67560	Mesodma	39815		Robber's Roost (UW V-79032)		UCMP V-84215, Black Butte	-108.667801	41.568298	US	Wyoming	Sweetwater	stated in text	4	small collection	NE 1/4, SE 1/4, NE 1/4 of Sec 3, T18N, R100W	gp_mid	-71.66	53.45	101	FED	Lance
1134641	occ			45844	Parikimys carpenteri	species	166857		Parikimys carpenteri		species	166857	Lancian		70.6	66	Donohue et al.	2013	46718	Chordata	33815	Mammalia	36651	Multituberculata	39779	Neoplagiaulacidae	67560	Parikimys	166856		Dino Ray UW V-79033			-108.648598	41.568298	US	Wyoming	Sweetwater	stated in text	4	small collection	NW 1/4, SW 1/4, NW 1/4 of Sex 2, T18N, R100W; 61 m E of UW V-79032\r\n61 m east of, and 10 m higher in section than, UW V-79032	gp_mid	-71.64	53.45	101	FED	Lance
1134642	occ			14514	Parikimys carpenteri	species	166857		Parikimys carpenteri		species	166857	Lancian		70.6	66	Donohue et al.	2013	46718	Chordata	33815	Mammalia	36651	Multituberculata	39779	Neoplagiaulacidae	67560	Parikimys	166856		Robber's Roost (UW V-79032)		UCMP V-84215, Black Butte	-108.667801	41.568298	US	Wyoming	Sweetwater	stated in text	4	small collection	NE 1/4, SE 1/4, NE 1/4 of Sec 3, T18N, R100W	gp_mid	-71.66	53.45	101	FED	Lance
1134643	occ			45844	Cimolodon nitidus	species	45122		Cimolodon nitidus		species	45122	Lancian		70.6	66	Donohue et al.	2013	46718	Chordata	33815	Mammalia	36651	Multituberculata	39779	Cimolodontidae	39823	Cimolodon	39825		Dino Ray UW V-79033			-108.648598	41.568298	US	Wyoming	Sweetwater	stated in text	4	small collection	NW 1/4, SW 1/4, NW 1/4 of Sex 2, T18N, R100W; 61 m E of UW V-79032\r\n61 m east of, and 10 m higher in section than, UW V-79032	gp_mid	-71.64	53.45	101	FED	Lance
1134644	occ			14514	Cimolodon cf. nitidus	species	45122		Cimolodon nitidus		species	45122	Lancian		70.6	66	Donohue et al.	2013	46718	Chordata	33815	Mammalia	36651	Multituberculata	39779	Cimolodontidae	39823	Cimolodon	39825		Robber's Roost (UW V-79032)		UCMP V-84215, Black Butte	-108.667801	41.568298	US	Wyoming	Sweetwater	stated in text	4	small collection	NE 1/4, SE 1/4, NE 1/4 of Sec 3, T18N, R100W	gp_mid	-71.66	53.45	101	FED	Lance
1134645	occ			45844	Cimolodon n. sp. peregrinus	species	267478		Cimolodon peregrinus		species	267478	Lancian		70.6	66	Donohue et al.	2013	46718	Chordata	33815	Mammalia	36651	Multituberculata	39779	Cimolodontidae	39823	Cimolodon	39825		Dino Ray UW V-79033			-108.648598	41.568298	US	Wyoming	Sweetwater	stated in text	4	small collection	NW 1/4, SW 1/4, NW 1/4 of Sex 2, T18N, R100W; 61 m E of UW V-79032\r\n61 m east of, and 10 m higher in section than, UW V-79032	gp_mid	-71.64	53.45	101	FED	Lance
1134646	occ			45844	Meniscoessus cf. robustus	species	48076		Meniscoessus robustus		species	45847	Lancian		70.6	66	Donohue et al.	2013	46718	Chordata	33815	Mammalia	36651	Multituberculata	39779	Cimolomyidae	39853	Meniscoessus	39832		Dino Ray UW V-79033			-108.648598	41.568298	US	Wyoming	Sweetwater	stated in text	4	small collection	NW 1/4, SW 1/4, NW 1/4 of Sex 2, T18N, R100W; 61 m E of UW V-79032\r\n61 m east of, and 10 m higher in section than, UW V-79032	gp_mid	-71.64	53.45	101	FED	Lance
1134657	occ			14514	Essonodon ? browni	species	46330		Essonodon browni		species	46330	Lancian		70.6	66	Donohue et al.	2013	46718	Chordata	33815	Mammalia	36651	Multituberculata	39779	Cimolomyidae	39853	Essonodon	39840		Robber's Roost (UW V-79032)		UCMP V-84215, Black Butte	-108.667801	41.568298	US	Wyoming	Sweetwater	stated in text	4	small collection	NE 1/4, SE 1/4, NE 1/4 of Sec 3, T18N, R100W	gp_mid	-71.66	53.45	101	FED	Lance
1134658	occ			14514	Paressonodon nelsoni	species	166859		Paressonodon nelsoni		species	166859	Lancian		70.6	66	Donohue et al.	2013	46718	Chordata	33815	Mammalia	36651	Multituberculata	39779	Cimolomyidae	39853	Paressonodon	166858		Robber's Roost (UW V-79032)		UCMP V-84215, Black Butte	-108.667801	41.568298	US	Wyoming	Sweetwater	stated in text	4	small collection	NE 1/4, SE 1/4, NE 1/4 of Sec 3, T18N, R100W	gp_mid	-71.66	53.45	101	FED	Lance
1134659	occ			45844	Paressonodon nelsoni	species	166859		Paressonodon nelsoni		species	166859	Lancian		70.6	66	Donohue et al.	2013	46718	Chordata	33815	Mammalia	36651	Multituberculata	39779	Cimolomyidae	39853	Paressonodon	166858		Dino Ray UW V-79033			-108.648598	41.568298	US	Wyoming	Sweetwater	stated in text	4	small collection	NW 1/4, SW 1/4, NW 1/4 of Sex 2, T18N, R100W; 61 m E of UW V-79032\r\n61 m east of, and 10 m higher in section than, UW V-79032	gp_mid	-71.64	53.45	101	FED	Lance
1134660	occ			14514	Paracimexomys cf. priscus	species	49789		Paracimexomys priscus		species	45109	Lancian		70.6	66	Donohue et al.	2013	46718	Chordata	33815	Mammalia	36651	Multituberculata	39779	NO_FAMILY_SPECIFIED	NF	Paracimexomys	39788		Robber's Roost (UW V-79032)		UCMP V-84215, Black Butte	-108.667801	41.568298	US	Wyoming	Sweetwater	stated in text	4	small collection	NE 1/4, SE 1/4, NE 1/4 of Sec 3, T18N, R100W	gp_mid	-71.66	53.45	101	FED	Lance
1134666	occ			45844	Cimexomys minor	species	45108		Cimexomys minor		species	45108	Lancian		70.6	66	Donohue et al.	2013	46718	Chordata	33815	Mammalia	36651	Multituberculata	39779	NO_FAMILY_SPECIFIED	NF	Cimexomys	39784		Dino Ray UW V-79033			-108.648598	41.568298	US	Wyoming	Sweetwater	stated in text	4	small collection	NW 1/4, SW 1/4, NW 1/4 of Sex 2, T18N, R100W; 61 m E of UW V-79032\r\n61 m east of, and 10 m higher in section than, UW V-79032	gp_mid	-71.64	53.45	101	FED	Lance
1134667	occ			14514	Cimexomys cf. minor	species	45108		Cimexomys minor		species	45108	Lancian		70.6	66	Donohue et al.	2013	46718	Chordata	33815	Mammalia	36651	Multituberculata	39779	NO_FAMILY_SPECIFIED	NF	Cimexomys	39784		Robber's Roost (UW V-79032)		UCMP V-84215, Black Butte	-108.667801	41.568298	US	Wyoming	Sweetwater	stated in text	4	small collection	NE 1/4, SE 1/4, NE 1/4 of Sec 3, T18N, R100W	gp_mid	-71.66	53.45	101	FED	Lance
1134668	occ			14514	Cimexomys sp.	genus	39784		Cimexomys		genus	39784	Lancian		70.6	66	Donohue et al.	2013	46718	Chordata	33815	Mammalia	36651	Multituberculata	39779	NO_FAMILY_SPECIFIED	NF	Cimexomys	39784		Robber's Roost (UW V-79032)		UCMP V-84215, Black Butte	-108.667801	41.568298	US	Wyoming	Sweetwater	stated in text	4	small collection	NE 1/4, SE 1/4, NE 1/4 of Sec 3, T18N, R100W	gp_mid	-71.66	53.45	101	FED	Lance
1134669	occ			14514	Neoplagiaulacidae ? indet.	family	67560		Neoplagiaulacidae		family	67560	Lancian		70.6	66	Donohue et al.	2013	46718	Chordata	33815	Mammalia	36651	Multituberculata	39779	Neoplagiaulacidae	67560				Robber's Roost (UW V-79032)		UCMP V-84215, Black Butte	-108.667801	41.568298	US	Wyoming	Sweetwater	stated in text	4	small collection	NE 1/4, SE 1/4, NE 1/4 of Sec 3, T18N, R100W	gp_mid	-71.66	53.45	101	FED	Lance
1134670	occ			45844	Neoplagiaulacidae ? indet.	family	67560		Neoplagiaulacidae		family	67560	Lancian		70.6	66	Donohue et al.	2013	46718	Chordata	33815	Mammalia	36651	Multituberculata	39779	Neoplagiaulacidae	67560				Dino Ray UW V-79033			-108.648598	41.568298	US	Wyoming	Sweetwater	stated in text	4	small collection	NW 1/4, SW 1/4, NW 1/4 of Sex 2, T18N, R100W; 61 m E of UW V-79032\r\n61 m east of, and 10 m higher in section than, UW V-79032	gp_mid	-71.64	53.45	101	FED	Lance
1134671	occ			14514	Multituberculata indet.	order	186561		Multituberculata		order	39779	Lancian		70.6	66	Donohue et al.	2013	46718	Chordata	33815	Mammalia	36651	Multituberculata	39779						Robber's Roost (UW V-79032)		UCMP V-84215, Black Butte	-108.667801	41.568298	US	Wyoming	Sweetwater	stated in text	4	small collection	NE 1/4, SE 1/4, NE 1/4 of Sec 3, T18N, R100W	gp_mid	-71.66	53.45	101	FED	Lance
1147426	occ			14655	Alphadon sp.	genus	39947		Alphadon		genus	39947	Lancian		70.6	66	Fox	1989	1535	Chordata	33815	Mammalia	36651	NO_ORDER_SPECIFIED	NO	Alphadontidae	67663	Alphadon	39947		Wounded Knee (WK)		UALVP	-108.400002	49.299999	CA	Saskatchewan		based on nearby landmark	1	small collection	Frenchman River	gp_mid	-65.32	60.38	101		Frenchman
1147427	occ			14655	Eutheria indet. 2 informal	species	40209	species not entered	Eutheria		unranked clade	182911	Lancian		70.6	66	Fox	1989	1535	Chordata	33815	Mammalia	36651								Wounded Knee (WK)		UALVP	-108.400002	49.299999	CA	Saskatchewan		based on nearby landmark	1	small collection	Frenchman River	gp_mid	-65.32	60.38	101		Frenchman
1159120	occ			14568	Cimolodon sp.	genus	39825		Cimolodon		genus	39825	Lancian		70.6	66	Donohue et al.	2013	46718	Chordata	33815	Mammalia	36651	Multituberculata	39779	Cimolodontidae	39823	Cimolodon	39825		Hauso 1		UCMP V-77130	-107.183327	47.516701	US	Montana	Garfield	unpublished field data	4	small collection		gp_mid	-65.51	58.42	101		Hell Creek
1159123	occ			14568	Mesodma sp.	genus	39815		Mesodma		genus	39815	Lancian		70.6	66	Donohue et al.	2013	46718	Chordata	33815	Mammalia	36651	Multituberculata	39779	Neoplagiaulacidae	67560	Mesodma	39815		Hauso 1		UCMP V-77130	-107.183327	47.516701	US	Montana	Garfield	unpublished field data	4	small collection		gp_mid	-65.51	58.42	101		Hell Creek
1159124	occ			14568	Neoplagiaulax sp.	genus	39817		Neoplagiaulax		genus	39817	Lancian		70.6	66	Donohue et al.	2013	46718	Chordata	33815	Mammalia	36651	Multituberculata	39779	Neoplagiaulacidae	67560	Neoplagiaulax	39817		Hauso 1		UCMP V-77130	-107.183327	47.516701	US	Montana	Garfield	unpublished field data	4	small collection		gp_mid	-65.51	58.42	101		Hell Creek
1159125	occ			14568	Paracimexomys sp.	genus	39788		Paracimexomys		genus	39788	Lancian		70.6	66	Donohue et al.	2013	46718	Chordata	33815	Mammalia	36651	Multituberculata	39779	NO_FAMILY_SPECIFIED	NF	Paracimexomys	39788		Hauso 1		UCMP V-77130	-107.183327	47.516701	US	Montana	Garfield	unpublished field data	4	small collection		gp_mid	-65.51	58.42	101		Hell Creek
1159130	occ			14532	Cimolodon sp.	genus	39825		Cimolodon		genus	39825	Lancian		70.6	66	Donohue et al.	2013	46718	Chordata	33815	Mammalia	36651	Multituberculata	39779	Cimolodontidae	39823	Cimolodon	39825		Ekalaka			-104.5	46.299999	US	Montana	Fallon	based on political unit	1			gp_mid	-63.48	56.51	101		Hell Creek
1159131	occ			14532	Cimolomys sp.	genus	39855		Cimolomys		genus	39855	Lancian		70.6	66	Donohue et al.	2013	46718	Chordata	33815	Mammalia	36651	Multituberculata	39779	Cimolomyidae	39853	Cimolomys	39855		Ekalaka			-104.5	46.299999	US	Montana	Fallon	based on political unit	1			gp_mid	-63.48	56.51	101		Hell Creek
1159132	occ			14532	Essonodon sp.	genus	39840		Essonodon		genus	39840	Lancian		70.6	66	Donohue et al.	2013	46718	Chordata	33815	Mammalia	36651	Multituberculata	39779	Cimolomyidae	39853	Essonodon	39840		Ekalaka			-104.5	46.299999	US	Montana	Fallon	based on political unit	1			gp_mid	-63.48	56.51	101		Hell Creek
1159133	occ			14532	Mesodma sp.	genus	39815		Mesodma		genus	39815	Lancian		70.6	66	Donohue et al.	2013	46718	Chordata	33815	Mammalia	36651	Multituberculata	39779	Neoplagiaulacidae	67560	Mesodma	39815		Ekalaka			-104.5	46.299999	US	Montana	Fallon	based on political unit	1			gp_mid	-63.48	56.51	101		Hell Creek
1159134	occ			26626	Cimexomys sp.	genus	39784		Cimexomys		genus	39784	Lancian		70.6	66	Donohue et al.	2013	46718	Chordata	33815	Mammalia	36651	Multituberculata	39779	NO_FAMILY_SPECIFIED	NF	Cimexomys	39784		Hewitt's Foresight One		UW V-81013, Hewett's Foresight One	-109.019722	44.240276	US	Wyoming	Park	based on nearby landmark	seconds	small collection	"on Meeteetse Rim, Park County, northwest of the town of Meeteetse"; coordinate based on Meeteetse Rim	gp_mid	-70.24	56.01	101		Lance
1159135	occ			26626	Cimolodon sp.	genus	39825		Cimolodon		genus	39825	Lancian		70.6	66	Donohue et al.	2013	46718	Chordata	33815	Mammalia	36651	Multituberculata	39779	Cimolodontidae	39823	Cimolodon	39825		Hewitt's Foresight One		UW V-81013, Hewett's Foresight One	-109.019722	44.240276	US	Wyoming	Park	based on nearby landmark	seconds	small collection	"on Meeteetse Rim, Park County, northwest of the town of Meeteetse"; coordinate based on Meeteetse Rim	gp_mid	-70.24	56.01	101		Lance
1159136	occ			26626	Cimolomys sp.	genus	39855		Cimolomys		genus	39855	Lancian		70.6	66	Donohue et al.	2013	46718	Chordata	33815	Mammalia	36651	Multituberculata	39779	Cimolomyidae	39853	Cimolomys	39855		Hewitt's Foresight One		UW V-81013, Hewett's Foresight One	-109.019722	44.240276	US	Wyoming	Park	based on nearby landmark	seconds	small collection	"on Meeteetse Rim, Park County, northwest of the town of Meeteetse"; coordinate based on Meeteetse Rim	gp_mid	-70.24	56.01	101		Lance
1159137	occ			26626	Meniscoessus sp.	genus	39832		Meniscoessus		genus	39832	Lancian		70.6	66	Donohue et al.	2013	46718	Chordata	33815	Mammalia	36651	Multituberculata	39779	Cimolomyidae	39853	Meniscoessus	39832		Hewitt's Foresight One		UW V-81013, Hewett's Foresight One	-109.019722	44.240276	US	Wyoming	Park	based on nearby landmark	seconds	small collection	"on Meeteetse Rim, Park County, northwest of the town of Meeteetse"; coordinate based on Meeteetse Rim	gp_mid	-70.24	56.01	101		Lance
1159138	occ			26626	Mesodma sp.	genus	39815		Mesodma		genus	39815	Lancian		70.6	66	Donohue et al.	2013	46718	Chordata	33815	Mammalia	36651	Multituberculata	39779	Neoplagiaulacidae	67560	Mesodma	39815		Hewitt's Foresight One		UW V-81013, Hewett's Foresight One	-109.019722	44.240276	US	Wyoming	Park	based on nearby landmark	seconds	small collection	"on Meeteetse Rim, Park County, northwest of the town of Meeteetse"; coordinate based on Meeteetse Rim	gp_mid	-70.24	56.01	101		Lance
1159139	occ			26626	Neoplagiaulax sp.	genus	39817		Neoplagiaulax		genus	39817	Lancian		70.6	66	Donohue et al.	2013	46718	Chordata	33815	Mammalia	36651	Multituberculata	39779	Neoplagiaulacidae	67560	Neoplagiaulax	39817		Hewitt's Foresight One		UW V-81013, Hewett's Foresight One	-109.019722	44.240276	US	Wyoming	Park	based on nearby landmark	seconds	small collection	"on Meeteetse Rim, Park County, northwest of the town of Meeteetse"; coordinate based on Meeteetse Rim	gp_mid	-70.24	56.01	101		Lance
1171217	occ			14606	Stagodon nitor	species	51757	subjective synonym of	Didelphodon vorax		species	45711	Lancian		70.6	66	Lull	1915	14177	Chordata	33815	Mammalia	36651	NO_ORDER_SPECIFIED	NO	Stagodontidae	40004	Didelphodon	40007		Peterson's Quarry		Peterson Quarry	-104.577103	43.139767	US	Wyoming	Niobrara	estimated from map	6	small collection	Peterson's Quarry, between Lance Creek and Buck Creek	gp_mid	-65.94	53.68	101		Lance
1171218	occ			14606	Stagodon sp.	genus	51756	subjective synonym of	Didelphodon		genus	40007	Lancian		70.6	66	Lull	1915	14177	Chordata	33815	Mammalia	36651	NO_ORDER_SPECIFIED	NO	Stagodontidae	40004	Didelphodon	40007		Peterson's Quarry		Peterson Quarry	-104.577103	43.139767	US	Wyoming	Niobrara	estimated from map	6	small collection	Peterson's Quarry, between Lance Creek and Buck Creek	gp_mid	-65.94	53.68	101		Lance
1171220	occ			14606	Pediomys elegans	species	50063		Pediomys elegans		species	50063	Lancian		70.6	66	Lull	1915	14177	Chordata	33815	Mammalia	36651	NO_ORDER_SPECIFIED	NO	Pediomyidae	209133	Pediomys	40001		Peterson's Quarry		Peterson Quarry	-104.577103	43.139767	US	Wyoming	Niobrara	estimated from map	6	small collection	Peterson's Quarry, between Lance Creek and Buck Creek	gp_mid	-65.94	53.68	101		Lance
[truncated: 3,286 more rows]
[truncated: 24 more columns]
