# Supplementary material for: The decline and fall of the mammalian stem
Source: PeerJ. 2024 Feb 27;12:e17004. doi: 10.7717/peerj.17004 (PMC10906263; doi:10.7717/peerj.17004)
Supplement: Data S7 [file peerj-12-17004-s007.csv]

	Start	End
Late Maastrichtian	69.05	66
Edmontonian	70	68
Lancian	70.6	66
Early Maastrichtian	72.1	69.05
Maastrichtian	72.1	66
Late Campanian	75.93333333	72.1
Middle Campanian	79.76666667	75.93333333
Judithian	83.5	70.6
Campanian	83.6	72.1
Early Campanian	83.6	79.76666667
Late Santonian	84.95	83.6
Early Santonian	86.3	84.95
Santonian	86.3	83.6
Coniacian	89.8	86.3
Late Turonian	91.16666667	89.8
Middle Turonian	92.53333333	91.16666667
Early Turonian	93.9	92.53333333
Turonian	93.9	89.8
Late Cenomanian	96.1	93.9
Middle Cenomanian	98.3	96.1
Cenomanian	100.5	93.9
Early Cenomanian	100.5	98.3
Late Cretaceous	100.5	66
Late Albian	104.6666667	100.5
Middle Albian	108.8333333	104.6666667
Albian	113	100.5
Early Albian	113	108.8333333
Late Aptian	117.2	113
Aptian	121.4	113
Early Aptian	121.4	117.2
Late Barremian	123.585	121.4
Barremian	125.77	121.4
Early Barremian	125.77	123.585
Late Hauterivian	129.185	125.77
Early Hauterivian	132.6	129.185
Hauterivian	132.6	125.77
Late Valanginian	136.2	132.6
Early Valanginian	139.8	136.2
Valanginian	139.8	132.6
Late Berriasian	141.5333333	139.8
Middle Berriasian	143.2666667	141.5333333
Berriasian	145	139.8
Early Berriasian	145	143.2666667
Early Cretaceous	145	100.5
Neocomian	145	125.77
Late Tithonian	147.1	145
Early Tithonian	149.2	147.1
Tithonian	149.2	145
Late Kimmeridgian	152	149.2
Early Kimmeridgian	154.8	152
Kimmeridgian	154.8	149.2
Late Oxfordian	158.15	154.8
Late Jurassic	161.5	145
Oxfordian	161.5	154.8
Callovian	165.3	161.5
Early Callovian	165.3	163.4
Late Bathonian	166.2666667	165.3
Middle Bathonian	167.2333333	166.2666667
Bathonian	168.2	165.3
Early Bathonian	168.2	167.2333333
Bajocian	170.9	168.2
Aalenian	174.7	170.9
Middle Jurassic	174.7	161.5
Late Toarcian	177.9666667	174.7
Middle Toarcian	181.0333333	177.9666667
Toarcian	184.2	174.7
Pliensbachian	192.9	184.2
Sinemurian	199.5	192.9
Early Hettangian	201.4	200.45
Early Jurassic	201.4	174.7
Hettangian	201.4	199.5
Jurassic	201.4	145
Rhaetian	208.5	201.4
Sevatian	214.6666667	208.5
Alaunian	215.56	212
Lacian	227	220.8333333
Norian	227	208.5
Julian	237	232
Tuvalian	232	227
Carnian	237	227
Late Triassic	237	201.4
Ladinian	242	237
Longobardian	242	235
Bithynian	245.9	244.6
Aegean	247.2	245.9
Middle Triassic	247.2	242
Anisian	247.2	242
Spathian	249.2	247.2
Olenekian	251.2	247.2
Smithian	251.2	249.2
Early Triassic	251.902	251.2
Induan	251.902	251.2
Griesbachian	251.902	251.551
