# Supplementary material for: The decline and fall of the mammalian stem
Source: PeerJ. 2024 Feb 27;12:e17004. doi: 10.7717/peerj.17004 (PMC10906263; doi:10.7717/peerj.17004)
Supplement: Data S8 [file peerj-12-17004-s008.csv]

	Start	End
Griesbachian	251.902	251.551
Late Induan	251.551	251.2
Smithian	251.2	249.2
Spathian	249.2	247.2
Aegean	247.2	245.9
Bithynian	245.9	244.6
Late Anisian	244.6	242
Ladinian	242	237
Julian	237	232
Tuvalian	232	227
Lacian	227	220.8333333
Middle Norian	220.8333333	215.56
Alaunian	215.56	212
Sevatian	214.6666667	208.5
Rhaetian	208.5	201.4
Early Hettangian	201.4	200.45
Late Hettangian	200.45	199.5
Sinemurian	199.5	192.9
Pliensbachian	192.9	184.2
Early Toarcian	184.2	181.0333333
Middle Toarcian	181.0333333	177.9666667
Late Toarcian	177.9666667	174.7
Aalenian	174.7	170.9
Bajocian	170.9	168.2
Early Bathonian	168.2	167.2333333
Middle Bathonian	167.2333333	166.2666667
Late Bathonian	166.2666667	165.3
Early Callovian	165.3	163.4
Late Callovian	163.4	161.5
Early Oxfordian	161.5	158.15
Late Oxfordian	158.15	154.8
Early Kimmeridgian	154.8	152
Late Kimmeridgian	152	149.2
Early Tithonian	149.2	147.1
Late Tithonian	147.1	145
Early Berriasian	145	143.2666667
Middle Berriasian	143.2666667	141.5333333
Late Berriasian	141.5333333	139.8
Early Valanginian	139.8	136.2
Late Valanginian	136.2	132.6
Early Hauterivian	132.6	129.185
Late Hauterivian	129.185	125.77
Early Barremian	125.77	123.585
Late Barremian	123.585	121.4
Early Aptian	121.4	117.2
Late Aptian	117.2	113
Early Albian	113	108.8333333
Middle Albian	108.8333333	104.6666667
Late Albian	104.6666667	100.5
Early Cenomanian	100.5	98.3
Middle Cenomanian	98.3	96.1
Late Cenomanian	96.1	93.9
Early Turonian	93.9	92.53333333
Middle Turonian	92.53333333	91.16666667
Late Turonian	91.16666667	89.8
Coniacian	89.8	86.3
Early Santonian	86.3	84.95
Late Santonian	84.95	83.6
Early Campanian	83.6	79.76666667
Middle Campanian	79.76666667	75.93333333
Late Campanian	75.93333333	72.1
Early Maastrichtian	72.1	69.05
Late Maastrichtian	69.05	66
